# Supplementary material for: Metagenome-based metabolic modelling predicts unique microbial interactions in deep-sea hydrothermal plume microbiomes
Source: ISME Commun. 2023 Apr 29;3:42. doi: 10.1038/s43705-023-00242-8 (PMC10148797; doi:10.1038/s43705-023-00242-8)
Supplement: Supplementary file 2 — Supplementary File S1 [file 43705_2023_242_MOESM2_ESM.xlsx]

## Sheet: Supplementary File S14 Short na
MAGs	Short names
Acidimicrobiia bacterium UWMA 0264	ACM264
Acidimicrobiia bacterium UWMA 0303	ACM303
Acidimicrobiia bacterium UWMA 0319	ACM319
Acidobacteria bacterium UWMA 0355	ACB355
Alphaproteobacteria bacterium UWMA 0321	ALP321
Bacteroidetes bacterium UWMA 0293	BAC293
Bacteroidetes bacterium UWMA 0358	BAC358
candidate division UBP10 bacterium UWMA 0304	UBP10 304
candidate division Zixibacteria bacterium UWMA 0288	ZIX288
Candidatus Handelsmanbacteria bacterium UWMA 0286	HAN286
Candidatus Handelsmanbacteria bacterium UWMA 0300	HAN300
Candidatus Lambdaproteobacteria bacterium UWMA 0298	LAM298
Candidatus Lambdaproteobacteria bacterium UWMA 0318	LAM318
Candidatus Marinimicrobia bacterium UWMA 0285	MAR285
Candidatus Marinimicrobia bacterium UWMA 0306	MAR306
Candidatus Marinimicrobia bacterium UWMA 0309	MAR309
Candidatus Marinimicrobia bacterium UWMA 0347	MAR347
Candidatus Nitrosopelagicus sp UWMA 0359	CNP359
Candidatus Pacearchaeota archaeon UWMA 0287	CPA287
Candidatus Pelagibacter sp UWMA 0307	CPB307
Candidatus Thioglobus sp UWMA 0259	CTB259
Candidatus Thioglobus sp UWMA 0272	CTB272
Candidatus Thioglobus sp UWMA 0322	CTB322
Candidatus Thioglobus sp UWMA 0342	CTB342
Candidatus Thioglobus sp UWMA 0360	CTB360
Cycloclasticus sp UWMA 0316	CYC316
Cycloclasticus sp UWMA 0335	CYC335
Cytophagales bacterium UWMA 0338	CYP338
Dehalococcoidia bacterium UWMA 0267	DEH267
Dehalococcoidia bacterium UWMA 0331	DEH331
Dehalococcoidia bacterium UWMA 0337	DEH337
Dehalococcoidia bacterium UWMA 0354	DEH354
Flavobacteriaceae bacterium UWMA 0314	FLAE314
Flavobacteriaceae bacterium UWMA 0351	FLAE351
Flavobacteriales bacterium UWMA 0274	FLAS274
Flavobacteriales bacterium UWMA 0277	FLAS277
Flavobacteriales bacterium UWMA 0289	FLAS289
Fuerstia sp UWMA 0333	FUE333
Gammaproteobacteria bacterium UWMA 0258	GAM258
Gammaproteobacteria bacterium UWMA 0260	GAM260
Gammaproteobacteria bacterium UWMA 0261	GAM261
Gammaproteobacteria bacterium UWMA 0273	GAM273
Gammaproteobacteria bacterium UWMA 0278	GAM278
Gammaproteobacteria bacterium UWMA 0281	GAM281
Gammaproteobacteria bacterium UWMA 0282	GAM282
Gammaproteobacteria bacterium UWMA 0291	GAM291
Gammaproteobacteria bacterium UWMA 0299	GAM299
Gammaproteobacteria bacterium UWMA 0301	GAM301
Gammaproteobacteria bacterium UWMA 0302	GAM302
Gammaproteobacteria bacterium UWMA 0343	GAM343
Gemmatimonadetes bacterium UWMA 0296	GEM296
Gemmatimonadetes bacterium UWMA 0308	GEM308
Gemmatimonadetes bacterium UWMA 0334	GEM334
Gemmatimonadetes bacterium UWMA 0339	GEM339
Henriciella sp UWMA 0297	HEN297
Marine Group III euryarchaeote UWMA 0284	MGIII284
Marine Group III euryarchaeote UWMA 0340	MGIII340
Marine Group II euryarchaeote UWMA 0266	MGII266
Marine Group II euryarchaeote UWMA 0275	MGII275
Marine Group II euryarchaeote UWMA 0279	MGII279
Marine Group II euryarchaeote UWMA 0283	MGII283
Marine Group II euryarchaeote UWMA 0323	MGII323
Marine Group II euryarchaeote UWMA 0328	MGII328
Marine Group II euryarchaeote UWMA 0344	MGII344
Marine Group II euryarchaeote UWMA 0350	MGII350
Marine Group II euryarchaeote UWMA 0352	MGII352
Marine Group II euryarchaeote UWMA 0357	MGII357
Methylococcaceae bacterium UWMA 0325	MOC325
Methylococcaceae bacterium UWMA 0327	MOC327
Methylococcaceae bacterium UWMA 0348	MOC348
Methylophilaceae bacterium UWMA 0326	MOP326
Methyloprofundus sp UWMA 0312	MPRO312
Micavibrio sp UWMA 0310	MIV310
Microbacterium sp UWMA 0270	MIC270
Myxococcales bacterium UWMA 0315	MYX315
Myxococcales bacterium UWMA 0324	MYX324
Myxococcales bacterium UWMA 0330	MYX330
Myxococcales bacterium UWMA 0336	MYX336
Nitrosopumilus sp UWMA 0263	NPUM263
Nitrospinaceae bacterium UWMA 0262	NPIN262
Nitrospinaceae bacterium UWMA 0271	NPIN271
Nitrospinaceae bacterium UWMA 0356	NPIN356
Nitrospira sp UWMA 0268	NPIR268
Oceanospirillaceae bacterium UWMA 0280	OCE280
Planctomycetaceae bacterium UWMA 0346	PLAE346
Planctomycetes bacterium UWMA 0265	PLAS265
Planctomycetes bacterium UWMA 0276	PLAS276
Planctomycetes bacterium UWMA 0294	PLAS294
Planctomycetes bacterium UWMA 0329	PLAS329
Planctomycetes bacterium UWMA 0345	PLAS345
Porticoccaceae bacterium UWMA 0313	POR313
Rhodospirillales bacterium UWMA 0295	RHO295
Sneathiellales bacterium UWMA 0353	SNE353
Sulfitobacter sp UWMA 0305	SUL305
Thiotrichaceae bacterium UWMA 0311	THIO311
Verrucomicrobiales bacterium UWMA 0292	VER292
Verrucomicrobiales bacterium UWMA 0320	VER320
Verrucomicrobiales bacterium UWMA 0332	VER332
