# Supplementary material for: Metagenome-based metabolic modelling predicts unique microbial interactions in deep-sea hydrothermal plume microbiomes
Source: ISME Commun. 2023 Apr 29;3:42. doi: 10.1038/s43705-023-00242-8 (PMC10148797; doi:10.1038/s43705-023-00242-8)
Supplement: Supplementary file 4 — Supplementary File S3 [file 43705_2023_242_MOESM4_ESM.xlsx]

## Sheet: MSI_allmedia
organism	in_the_presence	msi_value
Candidatus_Pacearchaeota_archaeon_UWMA_0287	Flavobacteriaceae_bacterium_UWMA_0314	0.0403226
Nitrosopumilus_sp_UWMA_0263	Flavobacteriaceae_bacterium_UWMA_0314	0.0359712
Candidatus_Pacearchaeota_archaeon_UWMA_0287	Gammaproteobacteria_bacterium_UWMA_0261	0.0322581
Candidatus_Pacearchaeota_archaeon_UWMA_0287	Gammaproteobacteria_bacterium_UWMA_0281	0.0322581
Candidatus_Pacearchaeota_archaeon_UWMA_0287	Gammaproteobacteria_bacterium_UWMA_0299	0.0322581
Candidatus_Pacearchaeota_archaeon_UWMA_0287	Gammaproteobacteria_bacterium_UWMA_0302	0.0322581
Candidatus_Pacearchaeota_archaeon_UWMA_0287	Planctomycetes_bacterium_UWMA_0265	0.0322581
candidate_division_Zixibacteria_bacterium_UWMA_0288	Flavobacteriaceae_bacterium_UWMA_0314	0.025572
Marine_Group_III_euryarchaeote_UWMA_0284	Flavobacteriaceae_bacterium_UWMA_0314	0.0253333
Candidatus_Pacearchaeota_archaeon_UWMA_0287	Sneathiellales_bacterium_UWMA_0353	0.0241935
Gammaproteobacteria_bacterium_UWMA_0261	Flavobacteriaceae_bacterium_UWMA_0314	0.0212245
Gammaproteobacteria_bacterium_UWMA_0261	Thiotrichaceae_bacterium_UWMA_0311	0.0212245
Candidatus_Lambdaproteobacteria_bacterium_UWMA_0298	Flavobacteriaceae_bacterium_UWMA_0314	0.0208333
Candidatus_Pacearchaeota_archaeon_UWMA_0287	Alphaproteobacteria_bacterium_UWMA_0321	0.0201613
Candidatus_Pacearchaeota_archaeon_UWMA_0287	Candidatus_Marinimicrobia_bacterium_UWMA_0285	0.0201613
Candidatus_Pacearchaeota_archaeon_UWMA_0287	Candidatus_Marinimicrobia_bacterium_UWMA_0306	0.0201613
Candidatus_Pacearchaeota_archaeon_UWMA_0287	Candidatus_Marinimicrobia_bacterium_UWMA_0309	0.0201613
Candidatus_Pacearchaeota_archaeon_UWMA_0287	Candidatus_Marinimicrobia_bacterium_UWMA_0347	0.0201613
Candidatus_Pacearchaeota_archaeon_UWMA_0287	Candidatus_Thioglobus_sp_UWMA_0342	0.0201613
Candidatus_Pacearchaeota_archaeon_UWMA_0287	Dehalococcoidia_bacterium_UWMA_0267	0.0201613
Candidatus_Pacearchaeota_archaeon_UWMA_0287	Flavobacteriales_bacterium_UWMA_0277	0.0201613
Candidatus_Pacearchaeota_archaeon_UWMA_0287	Flavobacteriales_bacterium_UWMA_0289	0.0201613
Candidatus_Pacearchaeota_archaeon_UWMA_0287	Gemmatimonadetes_bacterium_UWMA_0334	0.0201613
Candidatus_Pacearchaeota_archaeon_UWMA_0287	Marine_Group_II_euryarchaeote_UWMA_0266	0.0201613
Candidatus_Pacearchaeota_archaeon_UWMA_0287	Marine_Group_II_euryarchaeote_UWMA_0275	0.0201613
Candidatus_Pacearchaeota_archaeon_UWMA_0287	Marine_Group_II_euryarchaeote_UWMA_0279	0.0201613
Candidatus_Pacearchaeota_archaeon_UWMA_0287	Marine_Group_II_euryarchaeote_UWMA_0283	0.0201613
Candidatus_Pacearchaeota_archaeon_UWMA_0287	Marine_Group_II_euryarchaeote_UWMA_0350	0.0201613
Candidatus_Pacearchaeota_archaeon_UWMA_0287	Nitrospinaceae_bacterium_UWMA_0271	0.0201613
Candidatus_Pacearchaeota_archaeon_UWMA_0287	Nitrospinaceae_bacterium_UWMA_0356	0.0201613
Candidatus_Pacearchaeota_archaeon_UWMA_0287	Nitrospira_sp_UWMA_0268	0.0201613
Candidatus_Pacearchaeota_archaeon_UWMA_0287	Planctomycetes_bacterium_UWMA_0329	0.0201613
Marine_Group_II_euryarchaeote_UWMA_0266	Flavobacteriaceae_bacterium_UWMA_0314	0.0185185
Marine_Group_II_euryarchaeote_UWMA_0266	Thiotrichaceae_bacterium_UWMA_0311	0.0185185
Gammaproteobacteria_bacterium_UWMA_0343	Flavobacteriaceae_bacterium_UWMA_0314	0.0166932
Candidatus_Pacearchaeota_archaeon_UWMA_0287	Planctomycetaceae_bacterium_UWMA_0346	0.016129
Nitrospinaceae_bacterium_UWMA_0271	Microbacterium_sp_UWMA_0270	0.0147059
Verrucomicrobiales_bacterium_UWMA_0292	Microbacterium_sp_UWMA_0270	0.0139535
Verrucomicrobiales_bacterium_UWMA_0332	Marine_Group_II_euryarchaeote_UWMA_0352	0.0135823
Candidatus_Thioglobus_sp_UWMA_0272	Bacteroidetes_bacterium_UWMA_0293	0.0133929
Candidatus_Thioglobus_sp_UWMA_0272	Candidatus_Handelsmanbacteria_bacterium_UWMA_0286	0.0133929
Candidatus_Thioglobus_sp_UWMA_0272	Candidatus_Handelsmanbacteria_bacterium_UWMA_0300	0.0133929
Candidatus_Thioglobus_sp_UWMA_0272	Candidatus_Pelagibacter_sp_UWMA_0307	0.0133929
Candidatus_Thioglobus_sp_UWMA_0272	Candidatus_Thioglobus_sp_UWMA_0322	0.0133929
Candidatus_Thioglobus_sp_UWMA_0272	Gammaproteobacteria_bacterium_UWMA_0261	0.0133929
Candidatus_Thioglobus_sp_UWMA_0272	Gammaproteobacteria_bacterium_UWMA_0281	0.0133929
Candidatus_Thioglobus_sp_UWMA_0272	Gammaproteobacteria_bacterium_UWMA_0299	0.0133929
Candidatus_Thioglobus_sp_UWMA_0272	Gammaproteobacteria_bacterium_UWMA_0302	0.0133929
Candidatus_Thioglobus_sp_UWMA_0272	Gemmatimonadetes_bacterium_UWMA_0339	0.0133929
Candidatus_Thioglobus_sp_UWMA_0272	Henriciella_sp_UWMA_0297	0.0133929
Candidatus_Thioglobus_sp_UWMA_0272	Micavibrio_sp_UWMA_0310	0.0133929
Candidatus_Thioglobus_sp_UWMA_0272	Microbacterium_sp_UWMA_0270	0.0133929
Candidatus_Thioglobus_sp_UWMA_0272	Planctomycetaceae_bacterium_UWMA_0346	0.0133929
Candidatus_Thioglobus_sp_UWMA_0272	Planctomycetes_bacterium_UWMA_0265	0.0133929
Candidatus_Thioglobus_sp_UWMA_0272	Planctomycetes_bacterium_UWMA_0276	0.0133929
Candidatus_Thioglobus_sp_UWMA_0272	Planctomycetes_bacterium_UWMA_0294	0.0133929
Candidatus_Thioglobus_sp_UWMA_0272	Sulfitobacter_sp_UWMA_0305	0.0133929
Candidatus_Thioglobus_sp_UWMA_0272	Verrucomicrobiales_bacterium_UWMA_0320	0.0133929
Candidatus_Thioglobus_sp_UWMA_0272	candidate_division_Zixibacteria_bacterium_UWMA_0288	0.0133929
Candidatus_Thioglobus_sp_UWMA_0360	Bacteroidetes_bacterium_UWMA_0293	0.0130653
Candidatus_Thioglobus_sp_UWMA_0360	Candidatus_Handelsmanbacteria_bacterium_UWMA_0286	0.0130653
Candidatus_Thioglobus_sp_UWMA_0360	Candidatus_Handelsmanbacteria_bacterium_UWMA_0300	0.0130653
Candidatus_Thioglobus_sp_UWMA_0360	Candidatus_Pelagibacter_sp_UWMA_0307	0.0130653
Candidatus_Thioglobus_sp_UWMA_0360	Candidatus_Thioglobus_sp_UWMA_0322	0.0130653
Candidatus_Thioglobus_sp_UWMA_0360	Gammaproteobacteria_bacterium_UWMA_0261	0.0130653
Candidatus_Thioglobus_sp_UWMA_0360	Gammaproteobacteria_bacterium_UWMA_0281	0.0130653
Candidatus_Thioglobus_sp_UWMA_0360	Gammaproteobacteria_bacterium_UWMA_0299	0.0130653
Candidatus_Thioglobus_sp_UWMA_0360	Gammaproteobacteria_bacterium_UWMA_0302	0.0130653
Candidatus_Thioglobus_sp_UWMA_0360	Gemmatimonadetes_bacterium_UWMA_0339	0.0130653
Candidatus_Thioglobus_sp_UWMA_0360	Henriciella_sp_UWMA_0297	0.0130653
Candidatus_Thioglobus_sp_UWMA_0360	Micavibrio_sp_UWMA_0310	0.0130653
Candidatus_Thioglobus_sp_UWMA_0360	Microbacterium_sp_UWMA_0270	0.0130653
Candidatus_Thioglobus_sp_UWMA_0360	Planctomycetaceae_bacterium_UWMA_0346	0.0130653
Candidatus_Thioglobus_sp_UWMA_0360	Planctomycetes_bacterium_UWMA_0265	0.0130653
Candidatus_Thioglobus_sp_UWMA_0360	Planctomycetes_bacterium_UWMA_0276	0.0130653
Candidatus_Thioglobus_sp_UWMA_0360	Planctomycetes_bacterium_UWMA_0294	0.0130653
Candidatus_Thioglobus_sp_UWMA_0360	Sulfitobacter_sp_UWMA_0305	0.0130653
Candidatus_Thioglobus_sp_UWMA_0360	Verrucomicrobiales_bacterium_UWMA_0320	0.0130653
Candidatus_Thioglobus_sp_UWMA_0360	candidate_division_Zixibacteria_bacterium_UWMA_0288	0.0130653
Methylococcaceae_bacterium_UWMA_0327	Microbacterium_sp_UWMA_0270	0.0129278
Candidatus_Pacearchaeota_archaeon_UWMA_0287	Bacteroidetes_bacterium_UWMA_0293	0.0120968
Candidatus_Pacearchaeota_archaeon_UWMA_0287	Candidatus_Handelsmanbacteria_bacterium_UWMA_0286	0.0120968
Candidatus_Pacearchaeota_archaeon_UWMA_0287	Candidatus_Handelsmanbacteria_bacterium_UWMA_0300	0.0120968
Candidatus_Pacearchaeota_archaeon_UWMA_0287	Candidatus_Pelagibacter_sp_UWMA_0307	0.0120968
Candidatus_Pacearchaeota_archaeon_UWMA_0287	Candidatus_Thioglobus_sp_UWMA_0322	0.0120968
Candidatus_Pacearchaeota_archaeon_UWMA_0287	Gemmatimonadetes_bacterium_UWMA_0339	0.0120968
Candidatus_Pacearchaeota_archaeon_UWMA_0287	Henriciella_sp_UWMA_0297	0.0120968
Candidatus_Pacearchaeota_archaeon_UWMA_0287	Micavibrio_sp_UWMA_0310	0.0120968
Candidatus_Pacearchaeota_archaeon_UWMA_0287	Microbacterium_sp_UWMA_0270	0.0120968
Candidatus_Pacearchaeota_archaeon_UWMA_0287	Planctomycetes_bacterium_UWMA_0276	0.0120968
Candidatus_Pacearchaeota_archaeon_UWMA_0287	Planctomycetes_bacterium_UWMA_0294	0.0120968
Candidatus_Pacearchaeota_archaeon_UWMA_0287	Sulfitobacter_sp_UWMA_0305	0.0120968
Candidatus_Pacearchaeota_archaeon_UWMA_0287	Verrucomicrobiales_bacterium_UWMA_0320	0.0120968
Candidatus_Pacearchaeota_archaeon_UWMA_0287	candidate_division_Zixibacteria_bacterium_UWMA_0288	0.0120968
Nitrospinaceae_bacterium_UWMA_0271	Planctomycetaceae_bacterium_UWMA_0346	0.0119485
Oceanospirillaceae_bacterium_UWMA_0280	Gammaproteobacteria_bacterium_UWMA_0261	0.0117302
Oceanospirillaceae_bacterium_UWMA_0280	Gammaproteobacteria_bacterium_UWMA_0281	0.0117302
Oceanospirillaceae_bacterium_UWMA_0280	Gammaproteobacteria_bacterium_UWMA_0299	0.0117302
Oceanospirillaceae_bacterium_UWMA_0280	Gammaproteobacteria_bacterium_UWMA_0302	0.0117302
Oceanospirillaceae_bacterium_UWMA_0280	Planctomycetes_bacterium_UWMA_0265	0.0117302
Thiotrichaceae_bacterium_UWMA_0311	Gammaproteobacteria_bacterium_UWMA_0261	0.0115741
Thiotrichaceae_bacterium_UWMA_0311	Gammaproteobacteria_bacterium_UWMA_0281	0.0115741
Thiotrichaceae_bacterium_UWMA_0311	Gammaproteobacteria_bacterium_UWMA_0299	0.0115741
Thiotrichaceae_bacterium_UWMA_0311	Gammaproteobacteria_bacterium_UWMA_0302	0.0115741
Thiotrichaceae_bacterium_UWMA_0311	Planctomycetes_bacterium_UWMA_0265	0.0115741
Dehalococcoidia_bacterium_UWMA_0267	Planctomycetaceae_bacterium_UWMA_0346	0.0115607
Verrucomicrobiales_bacterium_UWMA_0332	Flavobacteriaceae_bacterium_UWMA_0314	0.0110357
Nitrospinaceae_bacterium_UWMA_0271	Bacteroidetes_bacterium_UWMA_0293	0.0110294
Nitrosopumilus_sp_UWMA_0263	Bacteroidetes_bacterium_UWMA_0293	0.0107914
Dehalococcoidia_bacterium_UWMA_0267	Bacteroidetes_bacterium_UWMA_0293	0.0107349
Dehalococcoidia_bacterium_UWMA_0267	Candidatus_Handelsmanbacteria_bacterium_UWMA_0286	0.0107349
Dehalococcoidia_bacterium_UWMA_0267	Candidatus_Handelsmanbacteria_bacterium_UWMA_0300	0.0107349
Dehalococcoidia_bacterium_UWMA_0267	Candidatus_Pelagibacter_sp_UWMA_0307	0.0107349
Dehalococcoidia_bacterium_UWMA_0267	Candidatus_Thioglobus_sp_UWMA_0322	0.0107349
Dehalococcoidia_bacterium_UWMA_0267	Gammaproteobacteria_bacterium_UWMA_0261	0.0107349
Dehalococcoidia_bacterium_UWMA_0267	Gammaproteobacteria_bacterium_UWMA_0281	0.0107349
Dehalococcoidia_bacterium_UWMA_0267	Gammaproteobacteria_bacterium_UWMA_0299	0.0107349
Dehalococcoidia_bacterium_UWMA_0267	Gammaproteobacteria_bacterium_UWMA_0302	0.0107349
Dehalococcoidia_bacterium_UWMA_0267	Gemmatimonadetes_bacterium_UWMA_0339	0.0107349
Dehalococcoidia_bacterium_UWMA_0267	Henriciella_sp_UWMA_0297	0.0107349
Dehalococcoidia_bacterium_UWMA_0267	Micavibrio_sp_UWMA_0310	0.0107349
Dehalococcoidia_bacterium_UWMA_0267	Microbacterium_sp_UWMA_0270	0.0107349
Dehalococcoidia_bacterium_UWMA_0267	Planctomycetes_bacterium_UWMA_0265	0.0107349
Dehalococcoidia_bacterium_UWMA_0267	Planctomycetes_bacterium_UWMA_0276	0.0107349
Dehalococcoidia_bacterium_UWMA_0267	Planctomycetes_bacterium_UWMA_0294	0.0107349
Dehalococcoidia_bacterium_UWMA_0267	Sulfitobacter_sp_UWMA_0305	0.0107349
Dehalococcoidia_bacterium_UWMA_0267	Verrucomicrobiales_bacterium_UWMA_0320	0.0107349
Dehalococcoidia_bacterium_UWMA_0267	candidate_division_Zixibacteria_bacterium_UWMA_0288	0.0107349
Methylococcaceae_bacterium_UWMA_0327	Bacteroidetes_bacterium_UWMA_0293	0.0106464
Gemmatimonadetes_bacterium_UWMA_0308	Bacteroidetes_bacterium_UWMA_0293	0.0102564
Gemmatimonadetes_bacterium_UWMA_0308	Microbacterium_sp_UWMA_0270	0.0102564
Verrucomicrobiales_bacterium_UWMA_0292	Planctomycetaceae_bacterium_UWMA_0346	0.0102326
Nitrospinaceae_bacterium_UWMA_0271	Candidatus_Handelsmanbacteria_bacterium_UWMA_0286	0.0101103
Nitrospinaceae_bacterium_UWMA_0271	Candidatus_Handelsmanbacteria_bacterium_UWMA_0300	0.0101103
Nitrospinaceae_bacterium_UWMA_0271	Candidatus_Pelagibacter_sp_UWMA_0307	0.0101103
Nitrospinaceae_bacterium_UWMA_0271	Candidatus_Thioglobus_sp_UWMA_0322	0.0101103
Nitrospinaceae_bacterium_UWMA_0271	Gammaproteobacteria_bacterium_UWMA_0261	0.0101103
Nitrospinaceae_bacterium_UWMA_0271	Gammaproteobacteria_bacterium_UWMA_0281	0.0101103
Nitrospinaceae_bacterium_UWMA_0271	Gammaproteobacteria_bacterium_UWMA_0299	0.0101103
Nitrospinaceae_bacterium_UWMA_0271	Gammaproteobacteria_bacterium_UWMA_0302	0.0101103
Nitrospinaceae_bacterium_UWMA_0271	Gemmatimonadetes_bacterium_UWMA_0339	0.0101103
Nitrospinaceae_bacterium_UWMA_0271	Henriciella_sp_UWMA_0297	0.0101103
Nitrospinaceae_bacterium_UWMA_0271	Micavibrio_sp_UWMA_0310	0.0101103
Nitrospinaceae_bacterium_UWMA_0271	Planctomycetes_bacterium_UWMA_0265	0.0101103
Nitrospinaceae_bacterium_UWMA_0271	Planctomycetes_bacterium_UWMA_0276	0.0101103
Nitrospinaceae_bacterium_UWMA_0271	Planctomycetes_bacterium_UWMA_0294	0.0101103
Nitrospinaceae_bacterium_UWMA_0271	Sulfitobacter_sp_UWMA_0305	0.0101103
Nitrospinaceae_bacterium_UWMA_0271	Verrucomicrobiales_bacterium_UWMA_0320	0.0101103
Nitrospinaceae_bacterium_UWMA_0271	candidate_division_Zixibacteria_bacterium_UWMA_0288	0.0101103
Gemmatimonadetes_bacterium_UWMA_0334	candidate_division_Zixibacteria_bacterium_UWMA_0288	0.00997151
Acidobacteria_bacterium_UWMA_0355	Microbacterium_sp_UWMA_0270	0.0097629
Planctomycetes_bacterium_UWMA_0345	Gemmatimonadetes_bacterium_UWMA_0339	0.00953678
Planctomycetes_bacterium_UWMA_0345	Micavibrio_sp_UWMA_0310	0.00953678
Planctomycetes_bacterium_UWMA_0345	candidate_division_Zixibacteria_bacterium_UWMA_0288	0.00953678
Gemmatimonadetes_bacterium_UWMA_0308	Planctomycetaceae_bacterium_UWMA_0346	0.00940171
Methylococcaceae_bacterium_UWMA_0327	candidate_division_Zixibacteria_bacterium_UWMA_0288	0.00912548
Methyloprofundus_sp_UWMA_0312	Microbacterium_sp_UWMA_0270	0.00909843
Candidatus_Thioglobus_sp_UWMA_0259	Microbacterium_sp_UWMA_0270	0.00909091
Nitrosopumilus_sp_UWMA_0263	Gemmatimonadetes_bacterium_UWMA_0339	0.00899281
Nitrosopumilus_sp_UWMA_0263	Micavibrio_sp_UWMA_0310	0.00899281
Nitrosopumilus_sp_UWMA_0263	Planctomycetaceae_bacterium_UWMA_0346	0.00899281
Nitrosopumilus_sp_UWMA_0263	candidate_division_Zixibacteria_bacterium_UWMA_0288	0.00899281
Fuerstia_sp_UWMA_0333	Microbacterium_sp_UWMA_0270	0.00894988
Acidimicrobiia_bacterium_UWMA_0264	Gemmatimonadetes_bacterium_UWMA_0339	0.00894085
Acidimicrobiia_bacterium_UWMA_0264	Micavibrio_sp_UWMA_0310	0.00894085
Acidimicrobiia_bacterium_UWMA_0264	candidate_division_Zixibacteria_bacterium_UWMA_0288	0.00894085
Planctomycetes_bacterium_UWMA_0345	Microbacterium_sp_UWMA_0270	0.00885559
Gammaproteobacteria_bacterium_UWMA_0258	Microbacterium_sp_UWMA_0270	0.00885478
Gammaproteobacteria_bacterium_UWMA_0258	Planctomycetaceae_bacterium_UWMA_0346	0.00885478
Gammaproteobacteria_bacterium_UWMA_0258	candidate_division_Zixibacteria_bacterium_UWMA_0288	0.00885478
Gammaproteobacteria_bacterium_UWMA_0291	Microbacterium_sp_UWMA_0270	0.00884956
Oceanospirillaceae_bacterium_UWMA_0280	Planctomycetes_bacterium_UWMA_0276	0.00879765
Gemmatimonadetes_bacterium_UWMA_0296	Microbacterium_sp_UWMA_0270	0.00874832
Bacteroidetes_bacterium_UWMA_0358	Bacteroidetes_bacterium_UWMA_0293	0.00867888
Bacteroidetes_bacterium_UWMA_0358	Candidatus_Handelsmanbacteria_bacterium_UWMA_0286	0.00867888
Bacteroidetes_bacterium_UWMA_0358	Candidatus_Handelsmanbacteria_bacterium_UWMA_0300	0.00867888
Bacteroidetes_bacterium_UWMA_0358	Candidatus_Pelagibacter_sp_UWMA_0307	0.00867888
Bacteroidetes_bacterium_UWMA_0358	Candidatus_Thioglobus_sp_UWMA_0322	0.00867888
Bacteroidetes_bacterium_UWMA_0358	Gammaproteobacteria_bacterium_UWMA_0261	0.00867888
Bacteroidetes_bacterium_UWMA_0358	Gammaproteobacteria_bacterium_UWMA_0281	0.00867888
Bacteroidetes_bacterium_UWMA_0358	Gammaproteobacteria_bacterium_UWMA_0299	0.00867888
Bacteroidetes_bacterium_UWMA_0358	Gammaproteobacteria_bacterium_UWMA_0302	0.00867888
Bacteroidetes_bacterium_UWMA_0358	Gemmatimonadetes_bacterium_UWMA_0339	0.00867888
Bacteroidetes_bacterium_UWMA_0358	Henriciella_sp_UWMA_0297	0.00867888
Bacteroidetes_bacterium_UWMA_0358	Micavibrio_sp_UWMA_0310	0.00867888
Bacteroidetes_bacterium_UWMA_0358	Microbacterium_sp_UWMA_0270	0.00867888
Bacteroidetes_bacterium_UWMA_0358	Planctomycetaceae_bacterium_UWMA_0346	0.00867888
Bacteroidetes_bacterium_UWMA_0358	Planctomycetes_bacterium_UWMA_0265	0.00867888
Bacteroidetes_bacterium_UWMA_0358	Planctomycetes_bacterium_UWMA_0276	0.00867888
Bacteroidetes_bacterium_UWMA_0358	Planctomycetes_bacterium_UWMA_0294	0.00867888
Bacteroidetes_bacterium_UWMA_0358	Sulfitobacter_sp_UWMA_0305	0.00867888
Bacteroidetes_bacterium_UWMA_0358	Verrucomicrobiales_bacterium_UWMA_0320	0.00867888
Bacteroidetes_bacterium_UWMA_0358	candidate_division_Zixibacteria_bacterium_UWMA_0288	0.00867888
Gemmatimonadetes_bacterium_UWMA_0308	Candidatus_Handelsmanbacteria_bacterium_UWMA_0286	0.00854701
Gemmatimonadetes_bacterium_UWMA_0308	Candidatus_Handelsmanbacteria_bacterium_UWMA_0300	0.00854701
Gemmatimonadetes_bacterium_UWMA_0308	Candidatus_Pelagibacter_sp_UWMA_0307	0.00854701
Gemmatimonadetes_bacterium_UWMA_0308	Candidatus_Thioglobus_sp_UWMA_0322	0.00854701
Gemmatimonadetes_bacterium_UWMA_0308	Gammaproteobacteria_bacterium_UWMA_0261	0.00854701
Gemmatimonadetes_bacterium_UWMA_0308	Gammaproteobacteria_bacterium_UWMA_0281	0.00854701
Gemmatimonadetes_bacterium_UWMA_0308	Gammaproteobacteria_bacterium_UWMA_0299	0.00854701
Gemmatimonadetes_bacterium_UWMA_0308	Gammaproteobacteria_bacterium_UWMA_0302	0.00854701
Gemmatimonadetes_bacterium_UWMA_0308	Gemmatimonadetes_bacterium_UWMA_0339	0.00854701
Gemmatimonadetes_bacterium_UWMA_0308	Henriciella_sp_UWMA_0297	0.00854701
Gemmatimonadetes_bacterium_UWMA_0308	Micavibrio_sp_UWMA_0310	0.00854701
Gemmatimonadetes_bacterium_UWMA_0308	Planctomycetes_bacterium_UWMA_0265	0.00854701
Gemmatimonadetes_bacterium_UWMA_0308	Planctomycetes_bacterium_UWMA_0276	0.00854701
Gemmatimonadetes_bacterium_UWMA_0308	Planctomycetes_bacterium_UWMA_0294	0.00854701
Gemmatimonadetes_bacterium_UWMA_0308	Sulfitobacter_sp_UWMA_0305	0.00854701
Gemmatimonadetes_bacterium_UWMA_0308	Verrucomicrobiales_bacterium_UWMA_0320	0.00854701
Gemmatimonadetes_bacterium_UWMA_0308	candidate_division_Zixibacteria_bacterium_UWMA_0288	0.00854701
Gemmatimonadetes_bacterium_UWMA_0334	Gemmatimonadetes_bacterium_UWMA_0339	0.00854701
Gemmatimonadetes_bacterium_UWMA_0334	Micavibrio_sp_UWMA_0310	0.00854701
Gammaproteobacteria_bacterium_UWMA_0282	Microbacterium_sp_UWMA_0270	0.00854214
Methylococcaceae_bacterium_UWMA_0327	Planctomycetaceae_bacterium_UWMA_0346	0.00836502
Flavobacteriales_bacterium_UWMA_0289	Planctomycetaceae_bacterium_UWMA_0346	0.00834492
Porticoccaceae_bacterium_UWMA_0313	Microbacterium_sp_UWMA_0270	0.00824873
Planctomycetes_bacterium_UWMA_0345	Planctomycetaceae_bacterium_UWMA_0346	0.00817439
Cytophagales_bacterium_UWMA_0338	Planctomycetaceae_bacterium_UWMA_0346	0.0081448
Candidatus_Nitrosopelagicus_sp_UWMA_0359	Bacteroidetes_bacterium_UWMA_0293	0.00807754
Gemmatimonadetes_bacterium_UWMA_0296	Planctomycetaceae_bacterium_UWMA_0346	0.00807537
Oceanospirillaceae_bacterium_UWMA_0280	Microbacterium_sp_UWMA_0270	0.00806452
Oceanospirillaceae_bacterium_UWMA_0280	Sulfitobacter_sp_UWMA_0305	0.00806452
Methylococcaceae_bacterium_UWMA_0348	Microbacterium_sp_UWMA_0270	0.0080573
candidate_division_UBP10_bacterium_UWMA_0304	Microbacterium_sp_UWMA_0270	0.00803213
candidate_division_UBP10_bacterium_UWMA_0304	Planctomycetaceae_bacterium_UWMA_0346	0.00803213
Gammaproteobacteria_bacterium_UWMA_0282	candidate_division_Zixibacteria_bacterium_UWMA_0288	0.00797267
Alphaproteobacteria_bacterium_UWMA_0321	Planctomycetaceae_bacterium_UWMA_0346	0.00796524
Nitrospinaceae_bacterium_UWMA_0356	Microbacterium_sp_UWMA_0270	0.00780488
Flavobacteriales_bacterium_UWMA_0274	Bacteroidetes_bacterium_UWMA_0293	0.00779727
Candidatus_Thioglobus_sp_UWMA_0342	Flavobacteriaceae_bacterium_UWMA_0314	0.00777001
Candidatus_Thioglobus_sp_UWMA_0342	Thiotrichaceae_bacterium_UWMA_0311	0.00777001
Thiotrichaceae_bacterium_UWMA_0311	Dehalococcoidia_bacterium_UWMA_0267	0.00771605
Thiotrichaceae_bacterium_UWMA_0311	Flavobacteriaceae_bacterium_UWMA_0314	0.00771605
Thiotrichaceae_bacterium_UWMA_0311	Flavobacteriales_bacterium_UWMA_0277	0.00771605
Thiotrichaceae_bacterium_UWMA_0311	Flavobacteriales_bacterium_UWMA_0289	0.00771605
Thiotrichaceae_bacterium_UWMA_0311	Planctomycetes_bacterium_UWMA_0329	0.00771605
Thiotrichaceae_bacterium_UWMA_0311	Sneathiellales_bacterium_UWMA_0353	0.00771605
Gammaproteobacteria_bacterium_UWMA_0258	Gemmatimonadetes_bacterium_UWMA_0339	0.00767414
Gammaproteobacteria_bacterium_UWMA_0258	Micavibrio_sp_UWMA_0310	0.00767414
Acidobacteria_bacterium_UWMA_0355	Bacteroidetes_bacterium_UWMA_0293	0.00767085
Gammaproteobacteria_bacterium_UWMA_0291	Planctomycetaceae_bacterium_UWMA_0346	0.00766962
Methylococcaceae_bacterium_UWMA_0327	Candidatus_Handelsmanbacteria_bacterium_UWMA_0286	0.00760456
Methylococcaceae_bacterium_UWMA_0327	Candidatus_Handelsmanbacteria_bacterium_UWMA_0300	0.00760456
Methylococcaceae_bacterium_UWMA_0327	Candidatus_Pelagibacter_sp_UWMA_0307	0.00760456
Methylococcaceae_bacterium_UWMA_0327	Candidatus_Thioglobus_sp_UWMA_0322	0.00760456
Methylococcaceae_bacterium_UWMA_0327	Gammaproteobacteria_bacterium_UWMA_0261	0.00760456
Methylococcaceae_bacterium_UWMA_0327	Gammaproteobacteria_bacterium_UWMA_0281	0.00760456
Methylococcaceae_bacterium_UWMA_0327	Gammaproteobacteria_bacterium_UWMA_0299	0.00760456
Methylococcaceae_bacterium_UWMA_0327	Gammaproteobacteria_bacterium_UWMA_0302	0.00760456
Methylococcaceae_bacterium_UWMA_0327	Gemmatimonadetes_bacterium_UWMA_0339	0.00760456
Methylococcaceae_bacterium_UWMA_0327	Henriciella_sp_UWMA_0297	0.00760456
Methylococcaceae_bacterium_UWMA_0327	Micavibrio_sp_UWMA_0310	0.00760456
Methylococcaceae_bacterium_UWMA_0327	Planctomycetes_bacterium_UWMA_0265	0.00760456
Methylococcaceae_bacterium_UWMA_0327	Planctomycetes_bacterium_UWMA_0276	0.00760456
Methylococcaceae_bacterium_UWMA_0327	Planctomycetes_bacterium_UWMA_0294	0.00760456
Methylococcaceae_bacterium_UWMA_0327	Sulfitobacter_sp_UWMA_0305	0.00760456
Methylococcaceae_bacterium_UWMA_0327	Verrucomicrobiales_bacterium_UWMA_0320	0.00760456
Marine_Group_II_euryarchaeote_UWMA_0279	Bacteroidetes_bacterium_UWMA_0293	0.0075
Marine_Group_II_euryarchaeote_UWMA_0279	Candidatus_Handelsmanbacteria_bacterium_UWMA_0286	0.0075
Marine_Group_II_euryarchaeote_UWMA_0279	Candidatus_Handelsmanbacteria_bacterium_UWMA_0300	0.0075
Marine_Group_II_euryarchaeote_UWMA_0279	Candidatus_Pelagibacter_sp_UWMA_0307	0.0075
Marine_Group_II_euryarchaeote_UWMA_0279	Candidatus_Thioglobus_sp_UWMA_0322	0.0075
Marine_Group_II_euryarchaeote_UWMA_0279	Gammaproteobacteria_bacterium_UWMA_0261	0.0075
Marine_Group_II_euryarchaeote_UWMA_0279	Gammaproteobacteria_bacterium_UWMA_0281	0.0075
Marine_Group_II_euryarchaeote_UWMA_0279	Gammaproteobacteria_bacterium_UWMA_0299	0.0075
Marine_Group_II_euryarchaeote_UWMA_0279	Gammaproteobacteria_bacterium_UWMA_0302	0.0075
Marine_Group_II_euryarchaeote_UWMA_0279	Gemmatimonadetes_bacterium_UWMA_0339	0.0075
Marine_Group_II_euryarchaeote_UWMA_0279	Henriciella_sp_UWMA_0297	0.0075
Marine_Group_II_euryarchaeote_UWMA_0279	Micavibrio_sp_UWMA_0310	0.0075
Marine_Group_II_euryarchaeote_UWMA_0279	Microbacterium_sp_UWMA_0270	0.0075
Marine_Group_II_euryarchaeote_UWMA_0279	Planctomycetaceae_bacterium_UWMA_0346	0.0075
Marine_Group_II_euryarchaeote_UWMA_0279	Planctomycetes_bacterium_UWMA_0265	0.0075
Marine_Group_II_euryarchaeote_UWMA_0279	Planctomycetes_bacterium_UWMA_0276	0.0075
Marine_Group_II_euryarchaeote_UWMA_0279	Planctomycetes_bacterium_UWMA_0294	0.0075
Marine_Group_II_euryarchaeote_UWMA_0279	Sulfitobacter_sp_UWMA_0305	0.0075
Marine_Group_II_euryarchaeote_UWMA_0279	Verrucomicrobiales_bacterium_UWMA_0320	0.0075
Marine_Group_II_euryarchaeote_UWMA_0279	candidate_division_Zixibacteria_bacterium_UWMA_0288	0.0075
Marine_Group_II_euryarchaeote_UWMA_0275	Planctomycetaceae_bacterium_UWMA_0346	0.00745474
Methyloprofundus_sp_UWMA_0312	Planctomycetaceae_bacterium_UWMA_0346	0.00744417
Verrucomicrobiales_bacterium_UWMA_0292	Bacteroidetes_bacterium_UWMA_0293	0.00744186
Verrucomicrobiales_bacterium_UWMA_0292	Candidatus_Handelsmanbacteria_bacterium_UWMA_0286	0.00744186
Verrucomicrobiales_bacterium_UWMA_0292	Candidatus_Handelsmanbacteria_bacterium_UWMA_0300	0.00744186
Verrucomicrobiales_bacterium_UWMA_0292	Candidatus_Pelagibacter_sp_UWMA_0307	0.00744186
Verrucomicrobiales_bacterium_UWMA_0292	Candidatus_Thioglobus_sp_UWMA_0322	0.00744186
Verrucomicrobiales_bacterium_UWMA_0292	Gammaproteobacteria_bacterium_UWMA_0261	0.00744186
Verrucomicrobiales_bacterium_UWMA_0292	Gammaproteobacteria_bacterium_UWMA_0281	0.00744186
Verrucomicrobiales_bacterium_UWMA_0292	Gammaproteobacteria_bacterium_UWMA_0299	0.00744186
Verrucomicrobiales_bacterium_UWMA_0292	Gammaproteobacteria_bacterium_UWMA_0302	0.00744186
Verrucomicrobiales_bacterium_UWMA_0292	Gemmatimonadetes_bacterium_UWMA_0339	0.00744186
Verrucomicrobiales_bacterium_UWMA_0292	Henriciella_sp_UWMA_0297	0.00744186
Verrucomicrobiales_bacterium_UWMA_0292	Micavibrio_sp_UWMA_0310	0.00744186
Verrucomicrobiales_bacterium_UWMA_0292	Planctomycetes_bacterium_UWMA_0265	0.00744186
Verrucomicrobiales_bacterium_UWMA_0292	Planctomycetes_bacterium_UWMA_0276	0.00744186
Verrucomicrobiales_bacterium_UWMA_0292	Planctomycetes_bacterium_UWMA_0294	0.00744186
Verrucomicrobiales_bacterium_UWMA_0292	Sulfitobacter_sp_UWMA_0305	0.00744186
Verrucomicrobiales_bacterium_UWMA_0292	Verrucomicrobiales_bacterium_UWMA_0320	0.00744186
Verrucomicrobiales_bacterium_UWMA_0292	candidate_division_Zixibacteria_bacterium_UWMA_0288	0.00744186
Candidatus_Thioglobus_sp_UWMA_0259	Gammaproteobacteria_bacterium_UWMA_0261	0.00743802
Candidatus_Thioglobus_sp_UWMA_0259	Gammaproteobacteria_bacterium_UWMA_0281	0.00743802
Candidatus_Thioglobus_sp_UWMA_0259	Gammaproteobacteria_bacterium_UWMA_0299	0.00743802
Candidatus_Thioglobus_sp_UWMA_0259	Gammaproteobacteria_bacterium_UWMA_0302	0.00743802
Candidatus_Thioglobus_sp_UWMA_0259	Planctomycetes_bacterium_UWMA_0265	0.00743802
Rhodospirillales_bacterium_UWMA_0295	candidate_division_Zixibacteria_bacterium_UWMA_0288	0.00740741
Gammaproteobacteria_bacterium_UWMA_0282	Planctomycetaceae_bacterium_UWMA_0346	0.00740319
Gemmatimonadetes_bacterium_UWMA_0296	Bacteroidetes_bacterium_UWMA_0293	0.00740242
Gemmatimonadetes_bacterium_UWMA_0296	Candidatus_Handelsmanbacteria_bacterium_UWMA_0286	0.00740242
Gemmatimonadetes_bacterium_UWMA_0296	Candidatus_Handelsmanbacteria_bacterium_UWMA_0300	0.00740242
Gemmatimonadetes_bacterium_UWMA_0296	Candidatus_Pelagibacter_sp_UWMA_0307	0.00740242
Gemmatimonadetes_bacterium_UWMA_0296	Candidatus_Thioglobus_sp_UWMA_0322	0.00740242
Gemmatimonadetes_bacterium_UWMA_0296	Gammaproteobacteria_bacterium_UWMA_0261	0.00740242
Gemmatimonadetes_bacterium_UWMA_0296	Gammaproteobacteria_bacterium_UWMA_0281	0.00740242
Gemmatimonadetes_bacterium_UWMA_0296	Gammaproteobacteria_bacterium_UWMA_0299	0.00740242
Gemmatimonadetes_bacterium_UWMA_0296	Gammaproteobacteria_bacterium_UWMA_0302	0.00740242
Gemmatimonadetes_bacterium_UWMA_0296	Gemmatimonadetes_bacterium_UWMA_0339	0.00740242
Gemmatimonadetes_bacterium_UWMA_0296	Henriciella_sp_UWMA_0297	0.00740242
Gemmatimonadetes_bacterium_UWMA_0296	Micavibrio_sp_UWMA_0310	0.00740242
Gemmatimonadetes_bacterium_UWMA_0296	Planctomycetes_bacterium_UWMA_0265	0.00740242
Gemmatimonadetes_bacterium_UWMA_0296	Planctomycetes_bacterium_UWMA_0276	0.00740242
Gemmatimonadetes_bacterium_UWMA_0296	Planctomycetes_bacterium_UWMA_0294	0.00740242
Gemmatimonadetes_bacterium_UWMA_0296	Sulfitobacter_sp_UWMA_0305	0.00740242
Gemmatimonadetes_bacterium_UWMA_0296	Verrucomicrobiales_bacterium_UWMA_0320	0.00740242
Gemmatimonadetes_bacterium_UWMA_0296	candidate_division_Zixibacteria_bacterium_UWMA_0288	0.00740242
Oceanospirillaceae_bacterium_UWMA_0280	Dehalococcoidia_bacterium_UWMA_0267	0.00733138
Oceanospirillaceae_bacterium_UWMA_0280	Flavobacteriales_bacterium_UWMA_0289	0.00733138
Candidatus_Marinimicrobia_bacterium_UWMA_0309	Planctomycetaceae_bacterium_UWMA_0346	0.00726979
Candidatus_Marinimicrobia_bacterium_UWMA_0309	Sulfitobacter_sp_UWMA_0305	0.00726979
Alphaproteobacteria_bacterium_UWMA_0321	Microbacterium_sp_UWMA_0270	0.00724113
Cytophagales_bacterium_UWMA_0338	Gemmatimonadetes_bacterium_UWMA_0339	0.00723982
Cytophagales_bacterium_UWMA_0338	Micavibrio_sp_UWMA_0310	0.00723982
Cytophagales_bacterium_UWMA_0338	candidate_division_Zixibacteria_bacterium_UWMA_0288	0.00723982
Nitrosopumilus_sp_UWMA_0263	Candidatus_Handelsmanbacteria_bacterium_UWMA_0286	0.00719424
Nitrosopumilus_sp_UWMA_0263	Candidatus_Handelsmanbacteria_bacterium_UWMA_0300	0.00719424
Nitrosopumilus_sp_UWMA_0263	Candidatus_Pelagibacter_sp_UWMA_0307	0.00719424
Nitrosopumilus_sp_UWMA_0263	Candidatus_Thioglobus_sp_UWMA_0322	0.00719424
Nitrosopumilus_sp_UWMA_0263	Gammaproteobacteria_bacterium_UWMA_0261	0.00719424
Nitrosopumilus_sp_UWMA_0263	Gammaproteobacteria_bacterium_UWMA_0281	0.00719424
Nitrosopumilus_sp_UWMA_0263	Gammaproteobacteria_bacterium_UWMA_0299	0.00719424
Nitrosopumilus_sp_UWMA_0263	Gammaproteobacteria_bacterium_UWMA_0302	0.00719424
Nitrosopumilus_sp_UWMA_0263	Henriciella_sp_UWMA_0297	0.00719424
Nitrosopumilus_sp_UWMA_0263	Microbacterium_sp_UWMA_0270	0.00719424
Nitrosopumilus_sp_UWMA_0263	Planctomycetes_bacterium_UWMA_0265	0.00719424
Nitrosopumilus_sp_UWMA_0263	Planctomycetes_bacterium_UWMA_0276	0.00719424
Nitrosopumilus_sp_UWMA_0263	Planctomycetes_bacterium_UWMA_0294	0.00719424
Nitrosopumilus_sp_UWMA_0263	Sulfitobacter_sp_UWMA_0305	0.00719424
Nitrosopumilus_sp_UWMA_0263	Verrucomicrobiales_bacterium_UWMA_0320	0.00719424
Methylococcaceae_bacterium_UWMA_0325	Planctomycetes_bacterium_UWMA_0276	0.00718778
Fuerstia_sp_UWMA_0333	Bacteroidetes_bacterium_UWMA_0293	0.0071599
Fuerstia_sp_UWMA_0333	Candidatus_Handelsmanbacteria_bacterium_UWMA_0286	0.0071599
Fuerstia_sp_UWMA_0333	Candidatus_Handelsmanbacteria_bacterium_UWMA_0300	0.0071599
Fuerstia_sp_UWMA_0333	Candidatus_Pelagibacter_sp_UWMA_0307	0.0071599
Fuerstia_sp_UWMA_0333	Candidatus_Thioglobus_sp_UWMA_0322	0.0071599
Fuerstia_sp_UWMA_0333	Gammaproteobacteria_bacterium_UWMA_0261	0.0071599
Fuerstia_sp_UWMA_0333	Gammaproteobacteria_bacterium_UWMA_0281	0.0071599
Fuerstia_sp_UWMA_0333	Gammaproteobacteria_bacterium_UWMA_0299	0.0071599
Fuerstia_sp_UWMA_0333	Gammaproteobacteria_bacterium_UWMA_0302	0.0071599
Fuerstia_sp_UWMA_0333	Gemmatimonadetes_bacterium_UWMA_0339	0.0071599
Fuerstia_sp_UWMA_0333	Henriciella_sp_UWMA_0297	0.0071599
Fuerstia_sp_UWMA_0333	Micavibrio_sp_UWMA_0310	0.0071599
Fuerstia_sp_UWMA_0333	Planctomycetaceae_bacterium_UWMA_0346	0.0071599
Fuerstia_sp_UWMA_0333	Planctomycetes_bacterium_UWMA_0265	0.0071599
Fuerstia_sp_UWMA_0333	Planctomycetes_bacterium_UWMA_0276	0.0071599
Fuerstia_sp_UWMA_0333	Planctomycetes_bacterium_UWMA_0294	0.0071599
Fuerstia_sp_UWMA_0333	Sulfitobacter_sp_UWMA_0305	0.0071599
Fuerstia_sp_UWMA_0333	Verrucomicrobiales_bacterium_UWMA_0320	0.0071599
Fuerstia_sp_UWMA_0333	candidate_division_Zixibacteria_bacterium_UWMA_0288	0.0071599
Gammaproteobacteria_bacterium_UWMA_0258	Bacteroidetes_bacterium_UWMA_0293	0.00708383
Gammaproteobacteria_bacterium_UWMA_0258	Candidatus_Handelsmanbacteria_bacterium_UWMA_0286	0.00708383
Gammaproteobacteria_bacterium_UWMA_0258	Candidatus_Handelsmanbacteria_bacterium_UWMA_0300	0.00708383
Gammaproteobacteria_bacterium_UWMA_0258	Candidatus_Pelagibacter_sp_UWMA_0307	0.00708383
Gammaproteobacteria_bacterium_UWMA_0258	Candidatus_Thioglobus_sp_UWMA_0322	0.00708383
Gammaproteobacteria_bacterium_UWMA_0258	Gammaproteobacteria_bacterium_UWMA_0261	0.00708383
Gammaproteobacteria_bacterium_UWMA_0258	Gammaproteobacteria_bacterium_UWMA_0281	0.00708383
Gammaproteobacteria_bacterium_UWMA_0258	Gammaproteobacteria_bacterium_UWMA_0299	0.00708383
Gammaproteobacteria_bacterium_UWMA_0258	Gammaproteobacteria_bacterium_UWMA_0302	0.00708383
Gammaproteobacteria_bacterium_UWMA_0258	Henriciella_sp_UWMA_0297	0.00708383
Gammaproteobacteria_bacterium_UWMA_0258	Planctomycetes_bacterium_UWMA_0265	0.00708383
Gammaproteobacteria_bacterium_UWMA_0258	Planctomycetes_bacterium_UWMA_0276	0.00708383
Gammaproteobacteria_bacterium_UWMA_0258	Planctomycetes_bacterium_UWMA_0294	0.00708383
Gammaproteobacteria_bacterium_UWMA_0258	Sulfitobacter_sp_UWMA_0305	0.00708383
Gammaproteobacteria_bacterium_UWMA_0258	Verrucomicrobiales_bacterium_UWMA_0320	0.00708383
Gammaproteobacteria_bacterium_UWMA_0291	Gemmatimonadetes_bacterium_UWMA_0339	0.00707965
Gammaproteobacteria_bacterium_UWMA_0291	Micavibrio_sp_UWMA_0310	0.00707965
Gammaproteobacteria_bacterium_UWMA_0291	candidate_division_Zixibacteria_bacterium_UWMA_0288	0.00707965
Gammaproteobacteria_bacterium_UWMA_0278	Microbacterium_sp_UWMA_0270	0.00706436
Porticoccaceae_bacterium_UWMA_0313	Planctomycetaceae_bacterium_UWMA_0346	0.0069797
Flavobacteriaceae_bacterium_UWMA_0351	Gammaproteobacteria_bacterium_UWMA_0261	0.00697906
Flavobacteriaceae_bacterium_UWMA_0351	Gammaproteobacteria_bacterium_UWMA_0281	0.00697906
Flavobacteriaceae_bacterium_UWMA_0351	Gammaproteobacteria_bacterium_UWMA_0299	0.00697906
Flavobacteriaceae_bacterium_UWMA_0351	Gammaproteobacteria_bacterium_UWMA_0302	0.00697906
Flavobacteriaceae_bacterium_UWMA_0351	Microbacterium_sp_UWMA_0270	0.00697906
Flavobacteriaceae_bacterium_UWMA_0351	Planctomycetes_bacterium_UWMA_0265	0.00697906
Acidobacteria_bacterium_UWMA_0355	Planctomycetaceae_bacterium_UWMA_0346	0.0069735
Thiotrichaceae_bacterium_UWMA_0311	Alphaproteobacteria_bacterium_UWMA_0321	0.00694444
Thiotrichaceae_bacterium_UWMA_0311	Candidatus_Marinimicrobia_bacterium_UWMA_0285	0.00694444
Thiotrichaceae_bacterium_UWMA_0311	Candidatus_Marinimicrobia_bacterium_UWMA_0306	0.00694444
Thiotrichaceae_bacterium_UWMA_0311	Candidatus_Marinimicrobia_bacterium_UWMA_0309	0.00694444
Thiotrichaceae_bacterium_UWMA_0311	Candidatus_Marinimicrobia_bacterium_UWMA_0347	0.00694444
Thiotrichaceae_bacterium_UWMA_0311	Candidatus_Thioglobus_sp_UWMA_0342	0.00694444
Thiotrichaceae_bacterium_UWMA_0311	Gemmatimonadetes_bacterium_UWMA_0334	0.00694444
Thiotrichaceae_bacterium_UWMA_0311	Marine_Group_II_euryarchaeote_UWMA_0266	0.00694444
Thiotrichaceae_bacterium_UWMA_0311	Marine_Group_II_euryarchaeote_UWMA_0275	0.00694444
Thiotrichaceae_bacterium_UWMA_0311	Marine_Group_II_euryarchaeote_UWMA_0279	0.00694444
Thiotrichaceae_bacterium_UWMA_0311	Marine_Group_II_euryarchaeote_UWMA_0283	0.00694444
Thiotrichaceae_bacterium_UWMA_0311	Marine_Group_II_euryarchaeote_UWMA_0350	0.00694444
Thiotrichaceae_bacterium_UWMA_0311	Nitrospinaceae_bacterium_UWMA_0271	0.00694444
Thiotrichaceae_bacterium_UWMA_0311	Nitrospinaceae_bacterium_UWMA_0356	0.00694444
Thiotrichaceae_bacterium_UWMA_0311	Nitrospira_sp_UWMA_0268	0.00694444
Gammaproteobacteria_bacterium_UWMA_0282	Gemmatimonadetes_bacterium_UWMA_0339	0.00683371
Gammaproteobacteria_bacterium_UWMA_0282	Micavibrio_sp_UWMA_0310	0.00683371
Flavobacteriales_bacterium_UWMA_0274	Microbacterium_sp_UWMA_0270	0.00682261
Flavobacteriales_bacterium_UWMA_0274	Planctomycetaceae_bacterium_UWMA_0346	0.00682261
Acidimicrobiia_bacterium_UWMA_0319	Gemmatimonadetes_bacterium_UWMA_0339	0.00682128
Acidimicrobiia_bacterium_UWMA_0319	Micavibrio_sp_UWMA_0310	0.00682128
Acidimicrobiia_bacterium_UWMA_0319	candidate_division_Zixibacteria_bacterium_UWMA_0288	0.00682128
Verrucomicrobiales_bacterium_UWMA_0332	Microbacterium_sp_UWMA_0270	0.00679117
Rhodospirillales_bacterium_UWMA_0295	Microbacterium_sp_UWMA_0270	0.00679012
Gammaproteobacteria_bacterium_UWMA_0273	Microbacterium_sp_UWMA_0270	0.00674847
Gammaproteobacteria_bacterium_UWMA_0273	Planctomycetaceae_bacterium_UWMA_0346	0.00674847
Marine_Group_II_euryarchaeote_UWMA_0352	Gammaproteobacteria_bacterium_UWMA_0261	0.00668896
Marine_Group_II_euryarchaeote_UWMA_0352	Gammaproteobacteria_bacterium_UWMA_0281	0.00668896
Marine_Group_II_euryarchaeote_UWMA_0352	Gammaproteobacteria_bacterium_UWMA_0299	0.00668896
Marine_Group_II_euryarchaeote_UWMA_0352	Gammaproteobacteria_bacterium_UWMA_0302	0.00668896
Marine_Group_II_euryarchaeote_UWMA_0352	Planctomycetes_bacterium_UWMA_0265	0.00668896
Methyloprofundus_sp_UWMA_0312	Bacteroidetes_bacterium_UWMA_0293	0.00661704
Methyloprofundus_sp_UWMA_0312	Candidatus_Handelsmanbacteria_bacterium_UWMA_0286	0.00661704
Methyloprofundus_sp_UWMA_0312	Candidatus_Handelsmanbacteria_bacterium_UWMA_0300	0.00661704
Methyloprofundus_sp_UWMA_0312	Candidatus_Pelagibacter_sp_UWMA_0307	0.00661704
Methyloprofundus_sp_UWMA_0312	Candidatus_Thioglobus_sp_UWMA_0322	0.00661704
Methyloprofundus_sp_UWMA_0312	Gammaproteobacteria_bacterium_UWMA_0261	0.00661704
Methyloprofundus_sp_UWMA_0312	Gammaproteobacteria_bacterium_UWMA_0281	0.00661704
Methyloprofundus_sp_UWMA_0312	Gammaproteobacteria_bacterium_UWMA_0299	0.00661704
Methyloprofundus_sp_UWMA_0312	Gammaproteobacteria_bacterium_UWMA_0302	0.00661704
Methyloprofundus_sp_UWMA_0312	Gemmatimonadetes_bacterium_UWMA_0339	0.00661704
Methyloprofundus_sp_UWMA_0312	Henriciella_sp_UWMA_0297	0.00661704
Methyloprofundus_sp_UWMA_0312	Micavibrio_sp_UWMA_0310	0.00661704
Methyloprofundus_sp_UWMA_0312	Planctomycetes_bacterium_UWMA_0265	0.00661704
Methyloprofundus_sp_UWMA_0312	Planctomycetes_bacterium_UWMA_0276	0.00661704
Methyloprofundus_sp_UWMA_0312	Planctomycetes_bacterium_UWMA_0294	0.00661704
Methyloprofundus_sp_UWMA_0312	Sulfitobacter_sp_UWMA_0305	0.00661704
Methyloprofundus_sp_UWMA_0312	Verrucomicrobiales_bacterium_UWMA_0320	0.00661704
Methyloprofundus_sp_UWMA_0312	candidate_division_Zixibacteria_bacterium_UWMA_0288	0.00661704
Candidatus_Thioglobus_sp_UWMA_0259	Bacteroidetes_bacterium_UWMA_0293	0.00661157
Candidatus_Thioglobus_sp_UWMA_0259	Candidatus_Handelsmanbacteria_bacterium_UWMA_0286	0.00661157
Candidatus_Thioglobus_sp_UWMA_0259	Candidatus_Handelsmanbacteria_bacterium_UWMA_0300	0.00661157
Candidatus_Thioglobus_sp_UWMA_0259	Candidatus_Pelagibacter_sp_UWMA_0307	0.00661157
Candidatus_Thioglobus_sp_UWMA_0259	Candidatus_Thioglobus_sp_UWMA_0322	0.00661157
Candidatus_Thioglobus_sp_UWMA_0259	Gemmatimonadetes_bacterium_UWMA_0339	0.00661157
Candidatus_Thioglobus_sp_UWMA_0259	Henriciella_sp_UWMA_0297	0.00661157
Candidatus_Thioglobus_sp_UWMA_0259	Micavibrio_sp_UWMA_0310	0.00661157
Candidatus_Thioglobus_sp_UWMA_0259	Planctomycetaceae_bacterium_UWMA_0346	0.00661157
Candidatus_Thioglobus_sp_UWMA_0259	Planctomycetes_bacterium_UWMA_0276	0.00661157
Candidatus_Thioglobus_sp_UWMA_0259	Planctomycetes_bacterium_UWMA_0294	0.00661157
Candidatus_Thioglobus_sp_UWMA_0259	Sulfitobacter_sp_UWMA_0305	0.00661157
Candidatus_Thioglobus_sp_UWMA_0259	Verrucomicrobiales_bacterium_UWMA_0320	0.00661157
Candidatus_Thioglobus_sp_UWMA_0259	candidate_division_Zixibacteria_bacterium_UWMA_0288	0.00661157
Oceanospirillaceae_bacterium_UWMA_0280	Planctomycetaceae_bacterium_UWMA_0346	0.00659824
Oceanospirillaceae_bacterium_UWMA_0280	Sneathiellales_bacterium_UWMA_0353	0.00659824
Gammaproteobacteria_bacterium_UWMA_0260	Planctomycetaceae_bacterium_UWMA_0346	0.0065445
Candidatus_Marinimicrobia_bacterium_UWMA_0285	Microbacterium_sp_UWMA_0270	0.00654308
Dehalococcoidia_bacterium_UWMA_0331	Bacteroidetes_bacterium_UWMA_0293	0.00653595
Dehalococcoidia_bacterium_UWMA_0331	Candidatus_Handelsmanbacteria_bacterium_UWMA_0286	0.00653595
Dehalococcoidia_bacterium_UWMA_0331	Candidatus_Handelsmanbacteria_bacterium_UWMA_0300	0.00653595
Dehalococcoidia_bacterium_UWMA_0331	Candidatus_Pelagibacter_sp_UWMA_0307	0.00653595
Dehalococcoidia_bacterium_UWMA_0331	Candidatus_Thioglobus_sp_UWMA_0322	0.00653595
Dehalococcoidia_bacterium_UWMA_0331	Gammaproteobacteria_bacterium_UWMA_0261	0.00653595
Dehalococcoidia_bacterium_UWMA_0331	Gammaproteobacteria_bacterium_UWMA_0281	0.00653595
Dehalococcoidia_bacterium_UWMA_0331	Gammaproteobacteria_bacterium_UWMA_0299	0.00653595
Dehalococcoidia_bacterium_UWMA_0331	Gammaproteobacteria_bacterium_UWMA_0302	0.00653595
Dehalococcoidia_bacterium_UWMA_0331	Gemmatimonadetes_bacterium_UWMA_0339	0.00653595
Dehalococcoidia_bacterium_UWMA_0331	Henriciella_sp_UWMA_0297	0.00653595
Dehalococcoidia_bacterium_UWMA_0331	Micavibrio_sp_UWMA_0310	0.00653595
Dehalococcoidia_bacterium_UWMA_0331	Microbacterium_sp_UWMA_0270	0.00653595
Dehalococcoidia_bacterium_UWMA_0331	Planctomycetaceae_bacterium_UWMA_0346	0.00653595
Dehalococcoidia_bacterium_UWMA_0331	Planctomycetes_bacterium_UWMA_0265	0.00653595
Dehalococcoidia_bacterium_UWMA_0331	Planctomycetes_bacterium_UWMA_0276	0.00653595
Dehalococcoidia_bacterium_UWMA_0331	Planctomycetes_bacterium_UWMA_0294	0.00653595
Dehalococcoidia_bacterium_UWMA_0331	Sulfitobacter_sp_UWMA_0305	0.00653595
Dehalococcoidia_bacterium_UWMA_0331	Verrucomicrobiales_bacterium_UWMA_0320	0.00653595
Dehalococcoidia_bacterium_UWMA_0331	candidate_division_Zixibacteria_bacterium_UWMA_0288	0.00653595
Gammaproteobacteria_bacterium_UWMA_0291	Bacteroidetes_bacterium_UWMA_0293	0.00648968
Gammaproteobacteria_bacterium_UWMA_0291	Candidatus_Handelsmanbacteria_bacterium_UWMA_0286	0.00648968
Gammaproteobacteria_bacterium_UWMA_0291	Candidatus_Handelsmanbacteria_bacterium_UWMA_0300	0.00648968
Gammaproteobacteria_bacterium_UWMA_0291	Candidatus_Pelagibacter_sp_UWMA_0307	0.00648968
Gammaproteobacteria_bacterium_UWMA_0291	Candidatus_Thioglobus_sp_UWMA_0322	0.00648968
Gammaproteobacteria_bacterium_UWMA_0291	Gammaproteobacteria_bacterium_UWMA_0261	0.00648968
Gammaproteobacteria_bacterium_UWMA_0291	Gammaproteobacteria_bacterium_UWMA_0281	0.00648968
Gammaproteobacteria_bacterium_UWMA_0291	Gammaproteobacteria_bacterium_UWMA_0299	0.00648968
Gammaproteobacteria_bacterium_UWMA_0291	Gammaproteobacteria_bacterium_UWMA_0302	0.00648968
Gammaproteobacteria_bacterium_UWMA_0291	Henriciella_sp_UWMA_0297	0.00648968
Gammaproteobacteria_bacterium_UWMA_0291	Planctomycetes_bacterium_UWMA_0265	0.00648968
Gammaproteobacteria_bacterium_UWMA_0291	Planctomycetes_bacterium_UWMA_0276	0.00648968
Gammaproteobacteria_bacterium_UWMA_0291	Planctomycetes_bacterium_UWMA_0294	0.00648968
Gammaproteobacteria_bacterium_UWMA_0291	Sulfitobacter_sp_UWMA_0305	0.00648968
Gammaproteobacteria_bacterium_UWMA_0291	Verrucomicrobiales_bacterium_UWMA_0320	0.00648968
Candidatus_Marinimicrobia_bacterium_UWMA_0309	Gemmatimonadetes_bacterium_UWMA_0339	0.00646204
Candidatus_Marinimicrobia_bacterium_UWMA_0309	Micavibrio_sp_UWMA_0310	0.00646204
Candidatus_Marinimicrobia_bacterium_UWMA_0309	Microbacterium_sp_UWMA_0270	0.00646204
Candidatus_Marinimicrobia_bacterium_UWMA_0309	candidate_division_Zixibacteria_bacterium_UWMA_0288	0.00646204
Gemmatimonadetes_bacterium_UWMA_0334	Microbacterium_sp_UWMA_0270	0.00641026
Gemmatimonadetes_bacterium_UWMA_0334	Planctomycetaceae_bacterium_UWMA_0346	0.00641026
Marine_Group_II_euryarchaeote_UWMA_0275	Bacteroidetes_bacterium_UWMA_0293	0.00638978
Marine_Group_II_euryarchaeote_UWMA_0275	Candidatus_Handelsmanbacteria_bacterium_UWMA_0286	0.00638978
Marine_Group_II_euryarchaeote_UWMA_0275	Candidatus_Handelsmanbacteria_bacterium_UWMA_0300	0.00638978
Marine_Group_II_euryarchaeote_UWMA_0275	Candidatus_Pelagibacter_sp_UWMA_0307	0.00638978
Marine_Group_II_euryarchaeote_UWMA_0275	Candidatus_Thioglobus_sp_UWMA_0322	0.00638978
Marine_Group_II_euryarchaeote_UWMA_0275	Gammaproteobacteria_bacterium_UWMA_0261	0.00638978
Marine_Group_II_euryarchaeote_UWMA_0275	Gammaproteobacteria_bacterium_UWMA_0281	0.00638978
Marine_Group_II_euryarchaeote_UWMA_0275	Gammaproteobacteria_bacterium_UWMA_0299	0.00638978
Marine_Group_II_euryarchaeote_UWMA_0275	Gammaproteobacteria_bacterium_UWMA_0302	0.00638978
Marine_Group_II_euryarchaeote_UWMA_0275	Gemmatimonadetes_bacterium_UWMA_0339	0.00638978
Marine_Group_II_euryarchaeote_UWMA_0275	Henriciella_sp_UWMA_0297	0.00638978
Marine_Group_II_euryarchaeote_UWMA_0275	Micavibrio_sp_UWMA_0310	0.00638978
Marine_Group_II_euryarchaeote_UWMA_0275	Microbacterium_sp_UWMA_0270	0.00638978
Marine_Group_II_euryarchaeote_UWMA_0275	Planctomycetes_bacterium_UWMA_0265	0.00638978
Marine_Group_II_euryarchaeote_UWMA_0275	Planctomycetes_bacterium_UWMA_0276	0.00638978
Marine_Group_II_euryarchaeote_UWMA_0275	Planctomycetes_bacterium_UWMA_0294	0.00638978
Marine_Group_II_euryarchaeote_UWMA_0275	Sulfitobacter_sp_UWMA_0305	0.00638978
Marine_Group_II_euryarchaeote_UWMA_0275	Verrucomicrobiales_bacterium_UWMA_0320	0.00638978
Marine_Group_II_euryarchaeote_UWMA_0275	candidate_division_Zixibacteria_bacterium_UWMA_0288	0.00638978
Gammaproteobacteria_bacterium_UWMA_0281	Fuerstia_sp_UWMA_0333	0.00638104
Candidatus_Lambdaproteobacteria_bacterium_UWMA_0298	Planctomycetaceae_bacterium_UWMA_0346	0.00636574
Gammaproteobacteria_bacterium_UWMA_0343	Gammaproteobacteria_bacterium_UWMA_0261	0.0063593
Gammaproteobacteria_bacterium_UWMA_0343	Gammaproteobacteria_bacterium_UWMA_0281	0.0063593
Gammaproteobacteria_bacterium_UWMA_0343	Gammaproteobacteria_bacterium_UWMA_0299	0.0063593
Gammaproteobacteria_bacterium_UWMA_0343	Gammaproteobacteria_bacterium_UWMA_0302	0.0063593
Gammaproteobacteria_bacterium_UWMA_0343	Planctomycetes_bacterium_UWMA_0265	0.0063593
Gammaproteobacteria_bacterium_UWMA_0343	Sulfitobacter_sp_UWMA_0305	0.0063593
Cycloclasticus_sp_UWMA_0335	Microbacterium_sp_UWMA_0270	0.00635425
Porticoccaceae_bacterium_UWMA_0313	Gammaproteobacteria_bacterium_UWMA_0261	0.00634518
Porticoccaceae_bacterium_UWMA_0313	Gammaproteobacteria_bacterium_UWMA_0281	0.00634518
Porticoccaceae_bacterium_UWMA_0313	Gammaproteobacteria_bacterium_UWMA_0299	0.00634518
Porticoccaceae_bacterium_UWMA_0313	Gammaproteobacteria_bacterium_UWMA_0302	0.00634518
Porticoccaceae_bacterium_UWMA_0313	Planctomycetes_bacterium_UWMA_0265	0.00634518
Cytophagales_bacterium_UWMA_0338	Bacteroidetes_bacterium_UWMA_0293	0.00633484
Cytophagales_bacterium_UWMA_0338	Candidatus_Handelsmanbacteria_bacterium_UWMA_0286	0.00633484
Cytophagales_bacterium_UWMA_0338	Candidatus_Handelsmanbacteria_bacterium_UWMA_0300	0.00633484
Cytophagales_bacterium_UWMA_0338	Candidatus_Pelagibacter_sp_UWMA_0307	0.00633484
Cytophagales_bacterium_UWMA_0338	Candidatus_Thioglobus_sp_UWMA_0322	0.00633484
Cytophagales_bacterium_UWMA_0338	Gammaproteobacteria_bacterium_UWMA_0261	0.00633484
Cytophagales_bacterium_UWMA_0338	Gammaproteobacteria_bacterium_UWMA_0281	0.00633484
Cytophagales_bacterium_UWMA_0338	Gammaproteobacteria_bacterium_UWMA_0299	0.00633484
Cytophagales_bacterium_UWMA_0338	Gammaproteobacteria_bacterium_UWMA_0302	0.00633484
Cytophagales_bacterium_UWMA_0338	Henriciella_sp_UWMA_0297	0.00633484
Cytophagales_bacterium_UWMA_0338	Microbacterium_sp_UWMA_0270	0.00633484
Cytophagales_bacterium_UWMA_0338	Planctomycetes_bacterium_UWMA_0265	0.00633484
Cytophagales_bacterium_UWMA_0338	Planctomycetes_bacterium_UWMA_0276	0.00633484
Cytophagales_bacterium_UWMA_0338	Planctomycetes_bacterium_UWMA_0294	0.00633484
Cytophagales_bacterium_UWMA_0338	Sulfitobacter_sp_UWMA_0305	0.00633484
Cytophagales_bacterium_UWMA_0338	Verrucomicrobiales_bacterium_UWMA_0320	0.00633484
Acidobacteria_bacterium_UWMA_0355	Candidatus_Handelsmanbacteria_bacterium_UWMA_0286	0.00627615
Acidobacteria_bacterium_UWMA_0355	Candidatus_Handelsmanbacteria_bacterium_UWMA_0300	0.00627615
Acidobacteria_bacterium_UWMA_0355	Candidatus_Pelagibacter_sp_UWMA_0307	0.00627615
Acidobacteria_bacterium_UWMA_0355	Candidatus_Thioglobus_sp_UWMA_0322	0.00627615
Acidobacteria_bacterium_UWMA_0355	Gammaproteobacteria_bacterium_UWMA_0261	0.00627615
Acidobacteria_bacterium_UWMA_0355	Gammaproteobacteria_bacterium_UWMA_0281	0.00627615
Acidobacteria_bacterium_UWMA_0355	Gammaproteobacteria_bacterium_UWMA_0299	0.00627615
Acidobacteria_bacterium_UWMA_0355	Gammaproteobacteria_bacterium_UWMA_0302	0.00627615
Acidobacteria_bacterium_UWMA_0355	Gemmatimonadetes_bacterium_UWMA_0339	0.00627615
Acidobacteria_bacterium_UWMA_0355	Henriciella_sp_UWMA_0297	0.00627615
Acidobacteria_bacterium_UWMA_0355	Micavibrio_sp_UWMA_0310	0.00627615
Acidobacteria_bacterium_UWMA_0355	Planctomycetes_bacterium_UWMA_0265	0.00627615
Acidobacteria_bacterium_UWMA_0355	Planctomycetes_bacterium_UWMA_0276	0.00627615
Acidobacteria_bacterium_UWMA_0355	Planctomycetes_bacterium_UWMA_0294	0.00627615
Acidobacteria_bacterium_UWMA_0355	Sulfitobacter_sp_UWMA_0305	0.00627615
Acidobacteria_bacterium_UWMA_0355	Verrucomicrobiales_bacterium_UWMA_0320	0.00627615
Acidobacteria_bacterium_UWMA_0355	candidate_division_Zixibacteria_bacterium_UWMA_0288	0.00627615
Myxococcales_bacterium_UWMA_0330	Bacteroidetes_bacterium_UWMA_0293	0.00627615
Myxococcales_bacterium_UWMA_0330	Microbacterium_sp_UWMA_0270	0.00627615
Myxococcales_bacterium_UWMA_0330	Planctomycetaceae_bacterium_UWMA_0346	0.00627615
Gammaproteobacteria_bacterium_UWMA_0282	Bacteroidetes_bacterium_UWMA_0293	0.00626424
Gammaproteobacteria_bacterium_UWMA_0282	Gammaproteobacteria_bacterium_UWMA_0261	0.00626424
Gammaproteobacteria_bacterium_UWMA_0282	Gammaproteobacteria_bacterium_UWMA_0281	0.00626424
Gammaproteobacteria_bacterium_UWMA_0282	Gammaproteobacteria_bacterium_UWMA_0299	0.00626424
Gammaproteobacteria_bacterium_UWMA_0282	Gammaproteobacteria_bacterium_UWMA_0302	0.00626424
Gammaproteobacteria_bacterium_UWMA_0282	Planctomycetes_bacterium_UWMA_0265	0.00626424
Flavobacteriales_bacterium_UWMA_0277	Planctomycetaceae_bacterium_UWMA_0346	0.00619195
Myxococcales_bacterium_UWMA_0324	Gemmatimonadetes_bacterium_UWMA_0339	0.00618047
Myxococcales_bacterium_UWMA_0324	Micavibrio_sp_UWMA_0310	0.00618047
Myxococcales_bacterium_UWMA_0324	candidate_division_Zixibacteria_bacterium_UWMA_0288	0.00618047
Rhodospirillales_bacterium_UWMA_0295	Gemmatimonadetes_bacterium_UWMA_0339	0.00617284
Rhodospirillales_bacterium_UWMA_0295	Micavibrio_sp_UWMA_0310	0.00617284
Thiotrichaceae_bacterium_UWMA_0311	Planctomycetaceae_bacterium_UWMA_0346	0.00617284
Planctomycetes_bacterium_UWMA_0345	Bacteroidetes_bacterium_UWMA_0293	0.00613079
Planctomycetes_bacterium_UWMA_0345	Candidatus_Handelsmanbacteria_bacterium_UWMA_0286	0.00613079
Planctomycetes_bacterium_UWMA_0345	Candidatus_Handelsmanbacteria_bacterium_UWMA_0300	0.00613079
Planctomycetes_bacterium_UWMA_0345	Candidatus_Pelagibacter_sp_UWMA_0307	0.00613079
Planctomycetes_bacterium_UWMA_0345	Candidatus_Thioglobus_sp_UWMA_0322	0.00613079
Planctomycetes_bacterium_UWMA_0345	Gammaproteobacteria_bacterium_UWMA_0261	0.00613079
Planctomycetes_bacterium_UWMA_0345	Gammaproteobacteria_bacterium_UWMA_0281	0.00613079
Planctomycetes_bacterium_UWMA_0345	Gammaproteobacteria_bacterium_UWMA_0299	0.00613079
Planctomycetes_bacterium_UWMA_0345	Gammaproteobacteria_bacterium_UWMA_0302	0.00613079
Planctomycetes_bacterium_UWMA_0345	Henriciella_sp_UWMA_0297	0.00613079
Planctomycetes_bacterium_UWMA_0345	Planctomycetes_bacterium_UWMA_0265	0.00613079
Planctomycetes_bacterium_UWMA_0345	Planctomycetes_bacterium_UWMA_0276	0.00613079
Planctomycetes_bacterium_UWMA_0345	Planctomycetes_bacterium_UWMA_0294	0.00613079
Planctomycetes_bacterium_UWMA_0345	Sulfitobacter_sp_UWMA_0305	0.00613079
Planctomycetes_bacterium_UWMA_0345	Verrucomicrobiales_bacterium_UWMA_0320	0.00613079
candidate_division_UBP10_bacterium_UWMA_0304	Bacteroidetes_bacterium_UWMA_0293	0.0060241
Flavobacteriaceae_bacterium_UWMA_0351	Planctomycetaceae_bacterium_UWMA_0346	0.00598205
Gammaproteobacteria_bacterium_UWMA_0260	Bacteroidetes_bacterium_UWMA_0293	0.00589005
Gammaproteobacteria_bacterium_UWMA_0260	Candidatus_Handelsmanbacteria_bacterium_UWMA_0286	0.00589005
Gammaproteobacteria_bacterium_UWMA_0260	Candidatus_Handelsmanbacteria_bacterium_UWMA_0300	0.00589005
Gammaproteobacteria_bacterium_UWMA_0260	Candidatus_Pelagibacter_sp_UWMA_0307	0.00589005
Gammaproteobacteria_bacterium_UWMA_0260	Candidatus_Thioglobus_sp_UWMA_0322	0.00589005
Gammaproteobacteria_bacterium_UWMA_0260	Gammaproteobacteria_bacterium_UWMA_0261	0.00589005
Gammaproteobacteria_bacterium_UWMA_0260	Gammaproteobacteria_bacterium_UWMA_0281	0.00589005
Gammaproteobacteria_bacterium_UWMA_0260	Gammaproteobacteria_bacterium_UWMA_0299	0.00589005
Gammaproteobacteria_bacterium_UWMA_0260	Gammaproteobacteria_bacterium_UWMA_0302	0.00589005
Gammaproteobacteria_bacterium_UWMA_0260	Gemmatimonadetes_bacterium_UWMA_0339	0.00589005
Gammaproteobacteria_bacterium_UWMA_0260	Henriciella_sp_UWMA_0297	0.00589005
Gammaproteobacteria_bacterium_UWMA_0260	Micavibrio_sp_UWMA_0310	0.00589005
Gammaproteobacteria_bacterium_UWMA_0260	Microbacterium_sp_UWMA_0270	0.00589005
Gammaproteobacteria_bacterium_UWMA_0260	Planctomycetes_bacterium_UWMA_0265	0.00589005
Gammaproteobacteria_bacterium_UWMA_0260	Planctomycetes_bacterium_UWMA_0276	0.00589005
Gammaproteobacteria_bacterium_UWMA_0260	Planctomycetes_bacterium_UWMA_0294	0.00589005
Gammaproteobacteria_bacterium_UWMA_0260	Sulfitobacter_sp_UWMA_0305	0.00589005
Gammaproteobacteria_bacterium_UWMA_0260	Verrucomicrobiales_bacterium_UWMA_0320	0.00589005
Gammaproteobacteria_bacterium_UWMA_0260	candidate_division_Zixibacteria_bacterium_UWMA_0288	0.00589005
Planctomycetes_bacterium_UWMA_0329	Microbacterium_sp_UWMA_0270	0.00587467
Oceanospirillaceae_bacterium_UWMA_0280	Alphaproteobacteria_bacterium_UWMA_0321	0.0058651
Oceanospirillaceae_bacterium_UWMA_0280	Bacteroidetes_bacterium_UWMA_0293	0.0058651
Oceanospirillaceae_bacterium_UWMA_0280	Candidatus_Handelsmanbacteria_bacterium_UWMA_0286	0.0058651
Oceanospirillaceae_bacterium_UWMA_0280	Candidatus_Handelsmanbacteria_bacterium_UWMA_0300	0.0058651
Oceanospirillaceae_bacterium_UWMA_0280	Candidatus_Marinimicrobia_bacterium_UWMA_0285	0.0058651
Oceanospirillaceae_bacterium_UWMA_0280	Candidatus_Marinimicrobia_bacterium_UWMA_0306	0.0058651
Oceanospirillaceae_bacterium_UWMA_0280	Candidatus_Marinimicrobia_bacterium_UWMA_0309	0.0058651
Oceanospirillaceae_bacterium_UWMA_0280	Candidatus_Marinimicrobia_bacterium_UWMA_0347	0.0058651
Oceanospirillaceae_bacterium_UWMA_0280	Candidatus_Pelagibacter_sp_UWMA_0307	0.0058651
Oceanospirillaceae_bacterium_UWMA_0280	Candidatus_Thioglobus_sp_UWMA_0322	0.0058651
Oceanospirillaceae_bacterium_UWMA_0280	Candidatus_Thioglobus_sp_UWMA_0342	0.0058651
Oceanospirillaceae_bacterium_UWMA_0280	Flavobacteriaceae_bacterium_UWMA_0314	0.0058651
Oceanospirillaceae_bacterium_UWMA_0280	Flavobacteriales_bacterium_UWMA_0277	0.0058651
Oceanospirillaceae_bacterium_UWMA_0280	Gemmatimonadetes_bacterium_UWMA_0334	0.0058651
Oceanospirillaceae_bacterium_UWMA_0280	Gemmatimonadetes_bacterium_UWMA_0339	0.0058651
Oceanospirillaceae_bacterium_UWMA_0280	Henriciella_sp_UWMA_0297	0.0058651
Oceanospirillaceae_bacterium_UWMA_0280	Marine_Group_II_euryarchaeote_UWMA_0266	0.0058651
Oceanospirillaceae_bacterium_UWMA_0280	Marine_Group_II_euryarchaeote_UWMA_0275	0.0058651
Oceanospirillaceae_bacterium_UWMA_0280	Marine_Group_II_euryarchaeote_UWMA_0279	0.0058651
Oceanospirillaceae_bacterium_UWMA_0280	Marine_Group_II_euryarchaeote_UWMA_0283	0.0058651
Oceanospirillaceae_bacterium_UWMA_0280	Marine_Group_II_euryarchaeote_UWMA_0350	0.0058651
Oceanospirillaceae_bacterium_UWMA_0280	Micavibrio_sp_UWMA_0310	0.0058651
Oceanospirillaceae_bacterium_UWMA_0280	Nitrospinaceae_bacterium_UWMA_0271	0.0058651
Oceanospirillaceae_bacterium_UWMA_0280	Nitrospinaceae_bacterium_UWMA_0356	0.0058651
Oceanospirillaceae_bacterium_UWMA_0280	Nitrospira_sp_UWMA_0268	0.0058651
Oceanospirillaceae_bacterium_UWMA_0280	Planctomycetes_bacterium_UWMA_0294	0.0058651
Oceanospirillaceae_bacterium_UWMA_0280	Planctomycetes_bacterium_UWMA_0329	0.0058651
Oceanospirillaceae_bacterium_UWMA_0280	Verrucomicrobiales_bacterium_UWMA_0320	0.0058651
Oceanospirillaceae_bacterium_UWMA_0280	candidate_division_Zixibacteria_bacterium_UWMA_0288	0.0058651
Marine_Group_II_euryarchaeote_UWMA_0283	Planctomycetaceae_bacterium_UWMA_0346	0.0058548
Nitrospinaceae_bacterium_UWMA_0356	Planctomycetaceae_bacterium_UWMA_0346	0.00585366
Flavobacteriales_bacterium_UWMA_0274	Candidatus_Handelsmanbacteria_bacterium_UWMA_0286	0.00584795
Flavobacteriales_bacterium_UWMA_0274	Candidatus_Handelsmanbacteria_bacterium_UWMA_0300	0.00584795
Flavobacteriales_bacterium_UWMA_0274	Candidatus_Pelagibacter_sp_UWMA_0307	0.00584795
Flavobacteriales_bacterium_UWMA_0274	Candidatus_Thioglobus_sp_UWMA_0322	0.00584795
Flavobacteriales_bacterium_UWMA_0274	Gammaproteobacteria_bacterium_UWMA_0261	0.00584795
Flavobacteriales_bacterium_UWMA_0274	Gammaproteobacteria_bacterium_UWMA_0281	0.00584795
Flavobacteriales_bacterium_UWMA_0274	Gammaproteobacteria_bacterium_UWMA_0299	0.00584795
Flavobacteriales_bacterium_UWMA_0274	Gammaproteobacteria_bacterium_UWMA_0302	0.00584795
Flavobacteriales_bacterium_UWMA_0274	Gemmatimonadetes_bacterium_UWMA_0339	0.00584795
Flavobacteriales_bacterium_UWMA_0274	Henriciella_sp_UWMA_0297	0.00584795
Flavobacteriales_bacterium_UWMA_0274	Micavibrio_sp_UWMA_0310	0.00584795
Flavobacteriales_bacterium_UWMA_0274	Planctomycetes_bacterium_UWMA_0265	0.00584795
Flavobacteriales_bacterium_UWMA_0274	Planctomycetes_bacterium_UWMA_0276	0.00584795
Flavobacteriales_bacterium_UWMA_0274	Planctomycetes_bacterium_UWMA_0294	0.00584795
Flavobacteriales_bacterium_UWMA_0274	Sulfitobacter_sp_UWMA_0305	0.00584795
Flavobacteriales_bacterium_UWMA_0274	Verrucomicrobiales_bacterium_UWMA_0320	0.00584795
Flavobacteriales_bacterium_UWMA_0274	candidate_division_Zixibacteria_bacterium_UWMA_0288	0.00584795
Alphaproteobacteria_bacterium_UWMA_0321	Bacteroidetes_bacterium_UWMA_0293	0.0057929
Alphaproteobacteria_bacterium_UWMA_0321	Candidatus_Handelsmanbacteria_bacterium_UWMA_0286	0.0057929
Alphaproteobacteria_bacterium_UWMA_0321	Candidatus_Handelsmanbacteria_bacterium_UWMA_0300	0.0057929
Alphaproteobacteria_bacterium_UWMA_0321	Candidatus_Pelagibacter_sp_UWMA_0307	0.0057929
Alphaproteobacteria_bacterium_UWMA_0321	Candidatus_Thioglobus_sp_UWMA_0322	0.0057929
Alphaproteobacteria_bacterium_UWMA_0321	Gammaproteobacteria_bacterium_UWMA_0261	0.0057929
Alphaproteobacteria_bacterium_UWMA_0321	Gammaproteobacteria_bacterium_UWMA_0281	0.0057929
Alphaproteobacteria_bacterium_UWMA_0321	Gammaproteobacteria_bacterium_UWMA_0299	0.0057929
Alphaproteobacteria_bacterium_UWMA_0321	Gammaproteobacteria_bacterium_UWMA_0302	0.0057929
Alphaproteobacteria_bacterium_UWMA_0321	Gemmatimonadetes_bacterium_UWMA_0339	0.0057929
Alphaproteobacteria_bacterium_UWMA_0321	Henriciella_sp_UWMA_0297	0.0057929
Alphaproteobacteria_bacterium_UWMA_0321	Micavibrio_sp_UWMA_0310	0.0057929
Alphaproteobacteria_bacterium_UWMA_0321	Planctomycetes_bacterium_UWMA_0265	0.0057929
Alphaproteobacteria_bacterium_UWMA_0321	Planctomycetes_bacterium_UWMA_0276	0.0057929
Alphaproteobacteria_bacterium_UWMA_0321	Planctomycetes_bacterium_UWMA_0294	0.0057929
Alphaproteobacteria_bacterium_UWMA_0321	Sulfitobacter_sp_UWMA_0305	0.0057929
Alphaproteobacteria_bacterium_UWMA_0321	Verrucomicrobiales_bacterium_UWMA_0320	0.0057929
Alphaproteobacteria_bacterium_UWMA_0321	candidate_division_Zixibacteria_bacterium_UWMA_0288	0.0057929
Marine_Group_II_euryarchaeote_UWMA_0266	Planctomycetaceae_bacterium_UWMA_0346	0.00578704
Porticoccaceae_bacterium_UWMA_0313	Bacteroidetes_bacterium_UWMA_0293	0.00571066
Porticoccaceae_bacterium_UWMA_0313	Candidatus_Handelsmanbacteria_bacterium_UWMA_0286	0.00571066
Porticoccaceae_bacterium_UWMA_0313	Candidatus_Handelsmanbacteria_bacterium_UWMA_0300	0.00571066
Porticoccaceae_bacterium_UWMA_0313	Candidatus_Pelagibacter_sp_UWMA_0307	0.00571066
Porticoccaceae_bacterium_UWMA_0313	Candidatus_Thioglobus_sp_UWMA_0322	0.00571066
Porticoccaceae_bacterium_UWMA_0313	Gemmatimonadetes_bacterium_UWMA_0339	0.00571066
Porticoccaceae_bacterium_UWMA_0313	Henriciella_sp_UWMA_0297	0.00571066
Porticoccaceae_bacterium_UWMA_0313	Micavibrio_sp_UWMA_0310	0.00571066
Porticoccaceae_bacterium_UWMA_0313	Planctomycetes_bacterium_UWMA_0276	0.00571066
Porticoccaceae_bacterium_UWMA_0313	Planctomycetes_bacterium_UWMA_0294	0.00571066
Porticoccaceae_bacterium_UWMA_0313	Sulfitobacter_sp_UWMA_0305	0.00571066
Porticoccaceae_bacterium_UWMA_0313	Verrucomicrobiales_bacterium_UWMA_0320	0.00571066
Porticoccaceae_bacterium_UWMA_0313	candidate_division_Zixibacteria_bacterium_UWMA_0288	0.00571066
Gemmatimonadetes_bacterium_UWMA_0334	Bacteroidetes_bacterium_UWMA_0293	0.00569801
Gemmatimonadetes_bacterium_UWMA_0334	Candidatus_Handelsmanbacteria_bacterium_UWMA_0286	0.00569801
Gemmatimonadetes_bacterium_UWMA_0334	Candidatus_Handelsmanbacteria_bacterium_UWMA_0300	0.00569801
Gemmatimonadetes_bacterium_UWMA_0334	Candidatus_Pelagibacter_sp_UWMA_0307	0.00569801
Gemmatimonadetes_bacterium_UWMA_0334	Candidatus_Thioglobus_sp_UWMA_0322	0.00569801
Gemmatimonadetes_bacterium_UWMA_0334	Gammaproteobacteria_bacterium_UWMA_0261	0.00569801
Gemmatimonadetes_bacterium_UWMA_0334	Gammaproteobacteria_bacterium_UWMA_0281	0.00569801
Gemmatimonadetes_bacterium_UWMA_0334	Gammaproteobacteria_bacterium_UWMA_0299	0.00569801
Gemmatimonadetes_bacterium_UWMA_0334	Gammaproteobacteria_bacterium_UWMA_0302	0.00569801
Gemmatimonadetes_bacterium_UWMA_0334	Henriciella_sp_UWMA_0297	0.00569801
Gemmatimonadetes_bacterium_UWMA_0334	Planctomycetes_bacterium_UWMA_0265	0.00569801
Gemmatimonadetes_bacterium_UWMA_0334	Planctomycetes_bacterium_UWMA_0276	0.00569801
Gemmatimonadetes_bacterium_UWMA_0334	Planctomycetes_bacterium_UWMA_0294	0.00569801
Gemmatimonadetes_bacterium_UWMA_0334	Sulfitobacter_sp_UWMA_0305	0.00569801
Gemmatimonadetes_bacterium_UWMA_0334	Verrucomicrobiales_bacterium_UWMA_0320	0.00569801
Gammaproteobacteria_bacterium_UWMA_0282	Candidatus_Handelsmanbacteria_bacterium_UWMA_0286	0.00569476
Gammaproteobacteria_bacterium_UWMA_0282	Candidatus_Handelsmanbacteria_bacterium_UWMA_0300	0.00569476
Gammaproteobacteria_bacterium_UWMA_0282	Candidatus_Pelagibacter_sp_UWMA_0307	0.00569476
Gammaproteobacteria_bacterium_UWMA_0282	Candidatus_Thioglobus_sp_UWMA_0322	0.00569476
Gammaproteobacteria_bacterium_UWMA_0282	Henriciella_sp_UWMA_0297	0.00569476
Gammaproteobacteria_bacterium_UWMA_0282	Planctomycetes_bacterium_UWMA_0276	0.00569476
Gammaproteobacteria_bacterium_UWMA_0282	Planctomycetes_bacterium_UWMA_0294	0.00569476
Gammaproteobacteria_bacterium_UWMA_0282	Sulfitobacter_sp_UWMA_0305	0.00569476
Gammaproteobacteria_bacterium_UWMA_0282	Verrucomicrobiales_bacterium_UWMA_0320	0.00569476
Candidatus_Lambdaproteobacteria_bacterium_UWMA_0318	Planctomycetaceae_bacterium_UWMA_0346	0.00559006
Marine_Group_II_euryarchaeote_UWMA_0352	Gemmatimonadetes_bacterium_UWMA_0339	0.00557414
Marine_Group_II_euryarchaeote_UWMA_0352	Micavibrio_sp_UWMA_0310	0.00557414
Marine_Group_II_euryarchaeote_UWMA_0352	Planctomycetaceae_bacterium_UWMA_0346	0.00557414
Marine_Group_II_euryarchaeote_UWMA_0352	candidate_division_Zixibacteria_bacterium_UWMA_0288	0.00557414
Flavobacteriales_bacterium_UWMA_0289	Bacteroidetes_bacterium_UWMA_0293	0.00556328
Flavobacteriales_bacterium_UWMA_0289	Candidatus_Handelsmanbacteria_bacterium_UWMA_0286	0.00556328
Flavobacteriales_bacterium_UWMA_0289	Candidatus_Handelsmanbacteria_bacterium_UWMA_0300	0.00556328
Flavobacteriales_bacterium_UWMA_0289	Candidatus_Pelagibacter_sp_UWMA_0307	0.00556328
Flavobacteriales_bacterium_UWMA_0289	Candidatus_Thioglobus_sp_UWMA_0322	0.00556328
Flavobacteriales_bacterium_UWMA_0289	Gammaproteobacteria_bacterium_UWMA_0261	0.00556328
Flavobacteriales_bacterium_UWMA_0289	Gammaproteobacteria_bacterium_UWMA_0281	0.00556328
Flavobacteriales_bacterium_UWMA_0289	Gammaproteobacteria_bacterium_UWMA_0299	0.00556328
Flavobacteriales_bacterium_UWMA_0289	Gammaproteobacteria_bacterium_UWMA_0302	0.00556328
Flavobacteriales_bacterium_UWMA_0289	Gemmatimonadetes_bacterium_UWMA_0339	0.00556328
Flavobacteriales_bacterium_UWMA_0289	Henriciella_sp_UWMA_0297	0.00556328
Flavobacteriales_bacterium_UWMA_0289	Micavibrio_sp_UWMA_0310	0.00556328
Flavobacteriales_bacterium_UWMA_0289	Microbacterium_sp_UWMA_0270	0.00556328
Flavobacteriales_bacterium_UWMA_0289	Planctomycetes_bacterium_UWMA_0265	0.00556328
Flavobacteriales_bacterium_UWMA_0289	Planctomycetes_bacterium_UWMA_0276	0.00556328
Flavobacteriales_bacterium_UWMA_0289	Planctomycetes_bacterium_UWMA_0294	0.00556328
Flavobacteriales_bacterium_UWMA_0289	Sulfitobacter_sp_UWMA_0305	0.00556328
Flavobacteriales_bacterium_UWMA_0289	Verrucomicrobiales_bacterium_UWMA_0320	0.00556328
Flavobacteriales_bacterium_UWMA_0289	candidate_division_Zixibacteria_bacterium_UWMA_0288	0.00556328
Rhodospirillales_bacterium_UWMA_0295	Planctomycetaceae_bacterium_UWMA_0346	0.00555556
Acidimicrobiia_bacterium_UWMA_0303	Planctomycetaceae_bacterium_UWMA_0346	0.00553633
Nitrospinaceae_bacterium_UWMA_0271	Marine_Group_II_euryarchaeote_UWMA_0352	0.00551471
Acidimicrobiia_bacterium_UWMA_0264	Bacteroidetes_bacterium_UWMA_0293	0.00550206
Acidimicrobiia_bacterium_UWMA_0264	Candidatus_Handelsmanbacteria_bacterium_UWMA_0286	0.00550206
Acidimicrobiia_bacterium_UWMA_0264	Candidatus_Handelsmanbacteria_bacterium_UWMA_0300	0.00550206
Acidimicrobiia_bacterium_UWMA_0264	Candidatus_Pelagibacter_sp_UWMA_0307	0.00550206
Acidimicrobiia_bacterium_UWMA_0264	Candidatus_Thioglobus_sp_UWMA_0322	0.00550206
Acidimicrobiia_bacterium_UWMA_0264	Gammaproteobacteria_bacterium_UWMA_0261	0.00550206
Acidimicrobiia_bacterium_UWMA_0264	Gammaproteobacteria_bacterium_UWMA_0281	0.00550206
Acidimicrobiia_bacterium_UWMA_0264	Gammaproteobacteria_bacterium_UWMA_0299	0.00550206
Acidimicrobiia_bacterium_UWMA_0264	Gammaproteobacteria_bacterium_UWMA_0302	0.00550206
Acidimicrobiia_bacterium_UWMA_0264	Henriciella_sp_UWMA_0297	0.00550206
Acidimicrobiia_bacterium_UWMA_0264	Microbacterium_sp_UWMA_0270	0.00550206
Acidimicrobiia_bacterium_UWMA_0264	Planctomycetaceae_bacterium_UWMA_0346	0.00550206
Acidimicrobiia_bacterium_UWMA_0264	Planctomycetes_bacterium_UWMA_0265	0.00550206
Acidimicrobiia_bacterium_UWMA_0264	Planctomycetes_bacterium_UWMA_0276	0.00550206
Acidimicrobiia_bacterium_UWMA_0264	Planctomycetes_bacterium_UWMA_0294	0.00550206
Acidimicrobiia_bacterium_UWMA_0264	Sulfitobacter_sp_UWMA_0305	0.00550206
Acidimicrobiia_bacterium_UWMA_0264	Verrucomicrobiales_bacterium_UWMA_0320	0.00550206
Gammaproteobacteria_bacterium_UWMA_0278	Bacteroidetes_bacterium_UWMA_0293	0.00549451
Gammaproteobacteria_bacterium_UWMA_0278	Candidatus_Handelsmanbacteria_bacterium_UWMA_0286	0.00549451
Gammaproteobacteria_bacterium_UWMA_0278	Candidatus_Handelsmanbacteria_bacterium_UWMA_0300	0.00549451
Gammaproteobacteria_bacterium_UWMA_0278	Candidatus_Pelagibacter_sp_UWMA_0307	0.00549451
Gammaproteobacteria_bacterium_UWMA_0278	Candidatus_Thioglobus_sp_UWMA_0322	0.00549451
Gammaproteobacteria_bacterium_UWMA_0278	Gammaproteobacteria_bacterium_UWMA_0261	0.00549451
Gammaproteobacteria_bacterium_UWMA_0278	Gammaproteobacteria_bacterium_UWMA_0281	0.00549451
Gammaproteobacteria_bacterium_UWMA_0278	Gammaproteobacteria_bacterium_UWMA_0299	0.00549451
Gammaproteobacteria_bacterium_UWMA_0278	Gammaproteobacteria_bacterium_UWMA_0302	0.00549451
Gammaproteobacteria_bacterium_UWMA_0278	Gemmatimonadetes_bacterium_UWMA_0339	0.00549451
Gammaproteobacteria_bacterium_UWMA_0278	Henriciella_sp_UWMA_0297	0.00549451
Gammaproteobacteria_bacterium_UWMA_0278	Micavibrio_sp_UWMA_0310	0.00549451
Gammaproteobacteria_bacterium_UWMA_0278	Planctomycetaceae_bacterium_UWMA_0346	0.00549451
Gammaproteobacteria_bacterium_UWMA_0278	Planctomycetes_bacterium_UWMA_0265	0.00549451
Gammaproteobacteria_bacterium_UWMA_0278	Planctomycetes_bacterium_UWMA_0276	0.00549451
Gammaproteobacteria_bacterium_UWMA_0278	Planctomycetes_bacterium_UWMA_0294	0.00549451
Gammaproteobacteria_bacterium_UWMA_0278	Sulfitobacter_sp_UWMA_0305	0.00549451
Gammaproteobacteria_bacterium_UWMA_0278	Verrucomicrobiales_bacterium_UWMA_0320	0.00549451
Gammaproteobacteria_bacterium_UWMA_0278	candidate_division_Zixibacteria_bacterium_UWMA_0288	0.00549451
Acidimicrobiia_bacterium_UWMA_0319	Planctomycetaceae_bacterium_UWMA_0346	0.00545703
Nitrosopumilus_sp_UWMA_0263	Candidatus_Marinimicrobia_bacterium_UWMA_0306	0.00539568
Methylococcaceae_bacterium_UWMA_0325	Planctomycetaceae_bacterium_UWMA_0346	0.00539084
Methylococcaceae_bacterium_UWMA_0325	candidate_division_Zixibacteria_bacterium_UWMA_0288	0.00539084
Methylococcaceae_bacterium_UWMA_0348	Bacteroidetes_bacterium_UWMA_0293	0.00537153
candidate_division_UBP10_bacterium_UWMA_0304	Candidatus_Handelsmanbacteria_bacterium_UWMA_0286	0.00535475
candidate_division_UBP10_bacterium_UWMA_0304	Candidatus_Handelsmanbacteria_bacterium_UWMA_0300	0.00535475
candidate_division_UBP10_bacterium_UWMA_0304	Candidatus_Pelagibacter_sp_UWMA_0307	0.00535475
candidate_division_UBP10_bacterium_UWMA_0304	Candidatus_Thioglobus_sp_UWMA_0322	0.00535475
candidate_division_UBP10_bacterium_UWMA_0304	Gammaproteobacteria_bacterium_UWMA_0261	0.00535475
candidate_division_UBP10_bacterium_UWMA_0304	Gammaproteobacteria_bacterium_UWMA_0281	0.00535475
candidate_division_UBP10_bacterium_UWMA_0304	Gammaproteobacteria_bacterium_UWMA_0299	0.00535475
candidate_division_UBP10_bacterium_UWMA_0304	Gammaproteobacteria_bacterium_UWMA_0302	0.00535475
candidate_division_UBP10_bacterium_UWMA_0304	Gemmatimonadetes_bacterium_UWMA_0339	0.00535475
candidate_division_UBP10_bacterium_UWMA_0304	Henriciella_sp_UWMA_0297	0.00535475
candidate_division_UBP10_bacterium_UWMA_0304	Micavibrio_sp_UWMA_0310	0.00535475
candidate_division_UBP10_bacterium_UWMA_0304	Planctomycetes_bacterium_UWMA_0265	0.00535475
candidate_division_UBP10_bacterium_UWMA_0304	Planctomycetes_bacterium_UWMA_0276	0.00535475
candidate_division_UBP10_bacterium_UWMA_0304	Planctomycetes_bacterium_UWMA_0294	0.00535475
candidate_division_UBP10_bacterium_UWMA_0304	Sulfitobacter_sp_UWMA_0305	0.00535475
candidate_division_UBP10_bacterium_UWMA_0304	Verrucomicrobiales_bacterium_UWMA_0320	0.00535475
candidate_division_UBP10_bacterium_UWMA_0304	candidate_division_Zixibacteria_bacterium_UWMA_0288	0.00535475
Marine_Group_II_euryarchaeote_UWMA_0323	Gemmatimonadetes_bacterium_UWMA_0339	0.00527704
Marine_Group_II_euryarchaeote_UWMA_0323	Micavibrio_sp_UWMA_0310	0.00527704
Marine_Group_II_euryarchaeote_UWMA_0323	Planctomycetaceae_bacterium_UWMA_0346	0.00527704
Marine_Group_II_euryarchaeote_UWMA_0323	candidate_division_Zixibacteria_bacterium_UWMA_0288	0.00527704
Candidatus_Lambdaproteobacteria_bacterium_UWMA_0298	Bacteroidetes_bacterium_UWMA_0293	0.00520833
Candidatus_Lambdaproteobacteria_bacterium_UWMA_0298	Candidatus_Handelsmanbacteria_bacterium_UWMA_0286	0.00520833
Candidatus_Lambdaproteobacteria_bacterium_UWMA_0298	Candidatus_Handelsmanbacteria_bacterium_UWMA_0300	0.00520833
Candidatus_Lambdaproteobacteria_bacterium_UWMA_0298	Candidatus_Pelagibacter_sp_UWMA_0307	0.00520833
Candidatus_Lambdaproteobacteria_bacterium_UWMA_0298	Candidatus_Thioglobus_sp_UWMA_0322	0.00520833
Candidatus_Lambdaproteobacteria_bacterium_UWMA_0298	Gammaproteobacteria_bacterium_UWMA_0261	0.00520833
Candidatus_Lambdaproteobacteria_bacterium_UWMA_0298	Gammaproteobacteria_bacterium_UWMA_0281	0.00520833
Candidatus_Lambdaproteobacteria_bacterium_UWMA_0298	Gammaproteobacteria_bacterium_UWMA_0299	0.00520833
Candidatus_Lambdaproteobacteria_bacterium_UWMA_0298	Gammaproteobacteria_bacterium_UWMA_0302	0.00520833
Candidatus_Lambdaproteobacteria_bacterium_UWMA_0298	Gemmatimonadetes_bacterium_UWMA_0339	0.00520833
Candidatus_Lambdaproteobacteria_bacterium_UWMA_0298	Henriciella_sp_UWMA_0297	0.00520833
Candidatus_Lambdaproteobacteria_bacterium_UWMA_0298	Micavibrio_sp_UWMA_0310	0.00520833
Candidatus_Lambdaproteobacteria_bacterium_UWMA_0298	Microbacterium_sp_UWMA_0270	0.00520833
Candidatus_Lambdaproteobacteria_bacterium_UWMA_0298	Planctomycetes_bacterium_UWMA_0265	0.00520833
Candidatus_Lambdaproteobacteria_bacterium_UWMA_0298	Planctomycetes_bacterium_UWMA_0276	0.00520833
Candidatus_Lambdaproteobacteria_bacterium_UWMA_0298	Planctomycetes_bacterium_UWMA_0294	0.00520833
Candidatus_Lambdaproteobacteria_bacterium_UWMA_0298	Sulfitobacter_sp_UWMA_0305	0.00520833
Candidatus_Lambdaproteobacteria_bacterium_UWMA_0298	Verrucomicrobiales_bacterium_UWMA_0320	0.00520833
Candidatus_Lambdaproteobacteria_bacterium_UWMA_0298	candidate_division_Zixibacteria_bacterium_UWMA_0288	0.00520833
Flavobacteriales_bacterium_UWMA_0277	Bacteroidetes_bacterium_UWMA_0293	0.00515996
Flavobacteriales_bacterium_UWMA_0277	Candidatus_Handelsmanbacteria_bacterium_UWMA_0286	0.00515996
Flavobacteriales_bacterium_UWMA_0277	Candidatus_Handelsmanbacteria_bacterium_UWMA_0300	0.00515996
Flavobacteriales_bacterium_UWMA_0277	Candidatus_Pelagibacter_sp_UWMA_0307	0.00515996
Flavobacteriales_bacterium_UWMA_0277	Candidatus_Thioglobus_sp_UWMA_0322	0.00515996
Flavobacteriales_bacterium_UWMA_0277	Gammaproteobacteria_bacterium_UWMA_0261	0.00515996
Flavobacteriales_bacterium_UWMA_0277	Gammaproteobacteria_bacterium_UWMA_0281	0.00515996
Flavobacteriales_bacterium_UWMA_0277	Gammaproteobacteria_bacterium_UWMA_0299	0.00515996
Flavobacteriales_bacterium_UWMA_0277	Gammaproteobacteria_bacterium_UWMA_0302	0.00515996
Flavobacteriales_bacterium_UWMA_0277	Gemmatimonadetes_bacterium_UWMA_0339	0.00515996
Flavobacteriales_bacterium_UWMA_0277	Henriciella_sp_UWMA_0297	0.00515996
Flavobacteriales_bacterium_UWMA_0277	Micavibrio_sp_UWMA_0310	0.00515996
Flavobacteriales_bacterium_UWMA_0277	Microbacterium_sp_UWMA_0270	0.00515996
Flavobacteriales_bacterium_UWMA_0277	Planctomycetes_bacterium_UWMA_0265	0.00515996
Flavobacteriales_bacterium_UWMA_0277	Planctomycetes_bacterium_UWMA_0276	0.00515996
Flavobacteriales_bacterium_UWMA_0277	Planctomycetes_bacterium_UWMA_0294	0.00515996
Flavobacteriales_bacterium_UWMA_0277	Sulfitobacter_sp_UWMA_0305	0.00515996
Flavobacteriales_bacterium_UWMA_0277	Verrucomicrobiales_bacterium_UWMA_0320	0.00515996
Flavobacteriales_bacterium_UWMA_0277	candidate_division_Zixibacteria_bacterium_UWMA_0288	0.00515996
Marine_Group_II_euryarchaeote_UWMA_0350	Planctomycetaceae_bacterium_UWMA_0346	0.00515464
Verrucomicrobiales_bacterium_UWMA_0332	Planctomycetaceae_bacterium_UWMA_0346	0.00509338
Marine_Group_II_euryarchaeote_UWMA_0328	Bacteroidetes_bacterium_UWMA_0293	0.00505689
Marine_Group_II_euryarchaeote_UWMA_0328	Candidatus_Handelsmanbacteria_bacterium_UWMA_0286	0.00505689
Marine_Group_II_euryarchaeote_UWMA_0328	Candidatus_Handelsmanbacteria_bacterium_UWMA_0300	0.00505689
Marine_Group_II_euryarchaeote_UWMA_0328	Candidatus_Pelagibacter_sp_UWMA_0307	0.00505689
Marine_Group_II_euryarchaeote_UWMA_0328	Candidatus_Thioglobus_sp_UWMA_0322	0.00505689
Marine_Group_II_euryarchaeote_UWMA_0328	Gammaproteobacteria_bacterium_UWMA_0261	0.00505689
Marine_Group_II_euryarchaeote_UWMA_0328	Gammaproteobacteria_bacterium_UWMA_0281	0.00505689
Marine_Group_II_euryarchaeote_UWMA_0328	Gammaproteobacteria_bacterium_UWMA_0299	0.00505689
Marine_Group_II_euryarchaeote_UWMA_0328	Gammaproteobacteria_bacterium_UWMA_0302	0.00505689
Marine_Group_II_euryarchaeote_UWMA_0328	Gemmatimonadetes_bacterium_UWMA_0339	0.00505689
Marine_Group_II_euryarchaeote_UWMA_0328	Henriciella_sp_UWMA_0297	0.00505689
Marine_Group_II_euryarchaeote_UWMA_0328	Micavibrio_sp_UWMA_0310	0.00505689
Marine_Group_II_euryarchaeote_UWMA_0328	Microbacterium_sp_UWMA_0270	0.00505689
Marine_Group_II_euryarchaeote_UWMA_0328	Planctomycetaceae_bacterium_UWMA_0346	0.00505689
Marine_Group_II_euryarchaeote_UWMA_0328	Planctomycetes_bacterium_UWMA_0265	0.00505689
Marine_Group_II_euryarchaeote_UWMA_0328	Planctomycetes_bacterium_UWMA_0276	0.00505689
Marine_Group_II_euryarchaeote_UWMA_0328	Planctomycetes_bacterium_UWMA_0294	0.00505689
Marine_Group_II_euryarchaeote_UWMA_0328	Sulfitobacter_sp_UWMA_0305	0.00505689
Marine_Group_II_euryarchaeote_UWMA_0328	Verrucomicrobiales_bacterium_UWMA_0320	0.00505689
Marine_Group_II_euryarchaeote_UWMA_0328	candidate_division_Zixibacteria_bacterium_UWMA_0288	0.00505689
Gemmatimonadetes_bacterium_UWMA_0334	Fuerstia_sp_UWMA_0333	0.00498575
Flavobacteriaceae_bacterium_UWMA_0351	Bacteroidetes_bacterium_UWMA_0293	0.00498504
Flavobacteriaceae_bacterium_UWMA_0351	Candidatus_Handelsmanbacteria_bacterium_UWMA_0286	0.00498504
Flavobacteriaceae_bacterium_UWMA_0351	Candidatus_Handelsmanbacteria_bacterium_UWMA_0300	0.00498504
Flavobacteriaceae_bacterium_UWMA_0351	Candidatus_Pelagibacter_sp_UWMA_0307	0.00498504
Flavobacteriaceae_bacterium_UWMA_0351	Candidatus_Thioglobus_sp_UWMA_0322	0.00498504
Flavobacteriaceae_bacterium_UWMA_0351	Dehalococcoidia_bacterium_UWMA_0267	0.00498504
Flavobacteriaceae_bacterium_UWMA_0351	Flavobacteriales_bacterium_UWMA_0289	0.00498504
Flavobacteriaceae_bacterium_UWMA_0351	Gemmatimonadetes_bacterium_UWMA_0339	0.00498504
Flavobacteriaceae_bacterium_UWMA_0351	Henriciella_sp_UWMA_0297	0.00498504
Flavobacteriaceae_bacterium_UWMA_0351	Micavibrio_sp_UWMA_0310	0.00498504
Flavobacteriaceae_bacterium_UWMA_0351	Planctomycetes_bacterium_UWMA_0276	0.00498504
Flavobacteriaceae_bacterium_UWMA_0351	Planctomycetes_bacterium_UWMA_0294	0.00498504
Flavobacteriaceae_bacterium_UWMA_0351	Sulfitobacter_sp_UWMA_0305	0.00498504
Flavobacteriaceae_bacterium_UWMA_0351	Verrucomicrobiales_bacterium_UWMA_0320	0.00498504
Flavobacteriaceae_bacterium_UWMA_0351	candidate_division_Zixibacteria_bacterium_UWMA_0288	0.00498504
Candidatus_Lambdaproteobacteria_bacterium_UWMA_0318	Gammaproteobacteria_bacterium_UWMA_0261	0.00496894
Candidatus_Lambdaproteobacteria_bacterium_UWMA_0318	Gammaproteobacteria_bacterium_UWMA_0281	0.00496894
Candidatus_Lambdaproteobacteria_bacterium_UWMA_0318	Gammaproteobacteria_bacterium_UWMA_0299	0.00496894
Candidatus_Lambdaproteobacteria_bacterium_UWMA_0318	Gammaproteobacteria_bacterium_UWMA_0302	0.00496894
Candidatus_Lambdaproteobacteria_bacterium_UWMA_0318	Planctomycetes_bacterium_UWMA_0265	0.00496894
Dehalococcoidia_bacterium_UWMA_0354	Planctomycetaceae_bacterium_UWMA_0346	0.00495868
Rhodospirillales_bacterium_UWMA_0295	Bacteroidetes_bacterium_UWMA_0293	0.00493827
Rhodospirillales_bacterium_UWMA_0295	Candidatus_Handelsmanbacteria_bacterium_UWMA_0286	0.00493827
Rhodospirillales_bacterium_UWMA_0295	Candidatus_Handelsmanbacteria_bacterium_UWMA_0300	0.00493827
Rhodospirillales_bacterium_UWMA_0295	Candidatus_Pelagibacter_sp_UWMA_0307	0.00493827
Rhodospirillales_bacterium_UWMA_0295	Candidatus_Thioglobus_sp_UWMA_0322	0.00493827
Rhodospirillales_bacterium_UWMA_0295	Gammaproteobacteria_bacterium_UWMA_0261	0.00493827
Rhodospirillales_bacterium_UWMA_0295	Gammaproteobacteria_bacterium_UWMA_0281	0.00493827
Rhodospirillales_bacterium_UWMA_0295	Gammaproteobacteria_bacterium_UWMA_0299	0.00493827
Rhodospirillales_bacterium_UWMA_0295	Gammaproteobacteria_bacterium_UWMA_0302	0.00493827
Rhodospirillales_bacterium_UWMA_0295	Henriciella_sp_UWMA_0297	0.00493827
Rhodospirillales_bacterium_UWMA_0295	Planctomycetes_bacterium_UWMA_0265	0.00493827
Rhodospirillales_bacterium_UWMA_0295	Planctomycetes_bacterium_UWMA_0276	0.00493827
Rhodospirillales_bacterium_UWMA_0295	Planctomycetes_bacterium_UWMA_0294	0.00493827
Rhodospirillales_bacterium_UWMA_0295	Sulfitobacter_sp_UWMA_0305	0.00493827
Rhodospirillales_bacterium_UWMA_0295	Verrucomicrobiales_bacterium_UWMA_0320	0.00493827
Marine_Group_III_euryarchaeote_UWMA_0340	Microbacterium_sp_UWMA_0270	0.00490998
Marine_Group_III_euryarchaeote_UWMA_0340	Planctomycetaceae_bacterium_UWMA_0346	0.00490998
Gammaproteobacteria_bacterium_UWMA_0273	Bacteroidetes_bacterium_UWMA_0293	0.00490798
Gammaproteobacteria_bacterium_UWMA_0273	Candidatus_Handelsmanbacteria_bacterium_UWMA_0286	0.00490798
Gammaproteobacteria_bacterium_UWMA_0273	Candidatus_Handelsmanbacteria_bacterium_UWMA_0300	0.00490798
Gammaproteobacteria_bacterium_UWMA_0273	Candidatus_Pelagibacter_sp_UWMA_0307	0.00490798
Gammaproteobacteria_bacterium_UWMA_0273	Candidatus_Thioglobus_sp_UWMA_0322	0.00490798
Gammaproteobacteria_bacterium_UWMA_0273	Gammaproteobacteria_bacterium_UWMA_0261	0.00490798
Gammaproteobacteria_bacterium_UWMA_0273	Gammaproteobacteria_bacterium_UWMA_0281	0.00490798
Gammaproteobacteria_bacterium_UWMA_0273	Gammaproteobacteria_bacterium_UWMA_0299	0.00490798
Gammaproteobacteria_bacterium_UWMA_0273	Gammaproteobacteria_bacterium_UWMA_0302	0.00490798
Gammaproteobacteria_bacterium_UWMA_0273	Gemmatimonadetes_bacterium_UWMA_0339	0.00490798
Gammaproteobacteria_bacterium_UWMA_0273	Henriciella_sp_UWMA_0297	0.00490798
Gammaproteobacteria_bacterium_UWMA_0273	Micavibrio_sp_UWMA_0310	0.00490798
Gammaproteobacteria_bacterium_UWMA_0273	Planctomycetes_bacterium_UWMA_0265	0.00490798
Gammaproteobacteria_bacterium_UWMA_0273	Planctomycetes_bacterium_UWMA_0276	0.00490798
Gammaproteobacteria_bacterium_UWMA_0273	Planctomycetes_bacterium_UWMA_0294	0.00490798
Gammaproteobacteria_bacterium_UWMA_0273	Sulfitobacter_sp_UWMA_0305	0.00490798
Gammaproteobacteria_bacterium_UWMA_0273	Verrucomicrobiales_bacterium_UWMA_0320	0.00490798
Gammaproteobacteria_bacterium_UWMA_0273	candidate_division_Zixibacteria_bacterium_UWMA_0288	0.00490798
Myxococcales_bacterium_UWMA_0330	Candidatus_Handelsmanbacteria_bacterium_UWMA_0286	0.00488145
Myxococcales_bacterium_UWMA_0330	Candidatus_Handelsmanbacteria_bacterium_UWMA_0300	0.00488145
Myxococcales_bacterium_UWMA_0330	Candidatus_Pelagibacter_sp_UWMA_0307	0.00488145
Myxococcales_bacterium_UWMA_0330	Candidatus_Thioglobus_sp_UWMA_0322	0.00488145
Myxococcales_bacterium_UWMA_0330	Gammaproteobacteria_bacterium_UWMA_0261	0.00488145
Myxococcales_bacterium_UWMA_0330	Gammaproteobacteria_bacterium_UWMA_0281	0.00488145
Myxococcales_bacterium_UWMA_0330	Gammaproteobacteria_bacterium_UWMA_0299	0.00488145
Myxococcales_bacterium_UWMA_0330	Gammaproteobacteria_bacterium_UWMA_0302	0.00488145
Myxococcales_bacterium_UWMA_0330	Gemmatimonadetes_bacterium_UWMA_0339	0.00488145
Myxococcales_bacterium_UWMA_0330	Henriciella_sp_UWMA_0297	0.00488145
Myxococcales_bacterium_UWMA_0330	Micavibrio_sp_UWMA_0310	0.00488145
Myxococcales_bacterium_UWMA_0330	Planctomycetes_bacterium_UWMA_0265	0.00488145
Myxococcales_bacterium_UWMA_0330	Planctomycetes_bacterium_UWMA_0276	0.00488145
Myxococcales_bacterium_UWMA_0330	Planctomycetes_bacterium_UWMA_0294	0.00488145
Myxococcales_bacterium_UWMA_0330	Sulfitobacter_sp_UWMA_0305	0.00488145
Myxococcales_bacterium_UWMA_0330	Verrucomicrobiales_bacterium_UWMA_0320	0.00488145
Myxococcales_bacterium_UWMA_0330	candidate_division_Zixibacteria_bacterium_UWMA_0288	0.00488145
Nitrospinaceae_bacterium_UWMA_0356	Bacteroidetes_bacterium_UWMA_0293	0.00487805
Nitrospinaceae_bacterium_UWMA_0356	Candidatus_Handelsmanbacteria_bacterium_UWMA_0286	0.00487805
Nitrospinaceae_bacterium_UWMA_0356	Candidatus_Handelsmanbacteria_bacterium_UWMA_0300	0.00487805
Nitrospinaceae_bacterium_UWMA_0356	Candidatus_Pelagibacter_sp_UWMA_0307	0.00487805
Nitrospinaceae_bacterium_UWMA_0356	Candidatus_Thioglobus_sp_UWMA_0322	0.00487805
Nitrospinaceae_bacterium_UWMA_0356	Gammaproteobacteria_bacterium_UWMA_0261	0.00487805
Nitrospinaceae_bacterium_UWMA_0356	Gammaproteobacteria_bacterium_UWMA_0281	0.00487805
Nitrospinaceae_bacterium_UWMA_0356	Gammaproteobacteria_bacterium_UWMA_0299	0.00487805
Nitrospinaceae_bacterium_UWMA_0356	Gammaproteobacteria_bacterium_UWMA_0302	0.00487805
Nitrospinaceae_bacterium_UWMA_0356	Gemmatimonadetes_bacterium_UWMA_0339	0.00487805
Nitrospinaceae_bacterium_UWMA_0356	Henriciella_sp_UWMA_0297	0.00487805
Nitrospinaceae_bacterium_UWMA_0356	Micavibrio_sp_UWMA_0310	0.00487805
Nitrospinaceae_bacterium_UWMA_0356	Planctomycetes_bacterium_UWMA_0265	0.00487805
Nitrospinaceae_bacterium_UWMA_0356	Planctomycetes_bacterium_UWMA_0276	0.00487805
Nitrospinaceae_bacterium_UWMA_0356	Planctomycetes_bacterium_UWMA_0294	0.00487805
Nitrospinaceae_bacterium_UWMA_0356	Sulfitobacter_sp_UWMA_0305	0.00487805
Nitrospinaceae_bacterium_UWMA_0356	Verrucomicrobiales_bacterium_UWMA_0320	0.00487805
Nitrospinaceae_bacterium_UWMA_0356	candidate_division_Zixibacteria_bacterium_UWMA_0288	0.00487805
Candidatus_Marinimicrobia_bacterium_UWMA_0309	Bacteroidetes_bacterium_UWMA_0293	0.00484653
Candidatus_Marinimicrobia_bacterium_UWMA_0309	Candidatus_Handelsmanbacteria_bacterium_UWMA_0286	0.00484653
Candidatus_Marinimicrobia_bacterium_UWMA_0309	Candidatus_Handelsmanbacteria_bacterium_UWMA_0300	0.00484653
Candidatus_Marinimicrobia_bacterium_UWMA_0309	Candidatus_Pelagibacter_sp_UWMA_0307	0.00484653
Candidatus_Marinimicrobia_bacterium_UWMA_0309	Candidatus_Thioglobus_sp_UWMA_0322	0.00484653
Candidatus_Marinimicrobia_bacterium_UWMA_0309	Gammaproteobacteria_bacterium_UWMA_0261	0.00484653
Candidatus_Marinimicrobia_bacterium_UWMA_0309	Gammaproteobacteria_bacterium_UWMA_0281	0.00484653
Candidatus_Marinimicrobia_bacterium_UWMA_0309	Gammaproteobacteria_bacterium_UWMA_0299	0.00484653
Candidatus_Marinimicrobia_bacterium_UWMA_0309	Gammaproteobacteria_bacterium_UWMA_0302	0.00484653
Candidatus_Marinimicrobia_bacterium_UWMA_0309	Henriciella_sp_UWMA_0297	0.00484653
Candidatus_Marinimicrobia_bacterium_UWMA_0309	Planctomycetes_bacterium_UWMA_0265	0.00484653
Candidatus_Marinimicrobia_bacterium_UWMA_0309	Planctomycetes_bacterium_UWMA_0276	0.00484653
Candidatus_Marinimicrobia_bacterium_UWMA_0309	Planctomycetes_bacterium_UWMA_0294	0.00484653
Candidatus_Marinimicrobia_bacterium_UWMA_0309	Verrucomicrobiales_bacterium_UWMA_0320	0.00484653
Candidatus_Nitrosopelagicus_sp_UWMA_0359	Candidatus_Handelsmanbacteria_bacterium_UWMA_0286	0.00484653
Candidatus_Nitrosopelagicus_sp_UWMA_0359	Candidatus_Handelsmanbacteria_bacterium_UWMA_0300	0.00484653
Candidatus_Nitrosopelagicus_sp_UWMA_0359	Candidatus_Pelagibacter_sp_UWMA_0307	0.00484653
Candidatus_Nitrosopelagicus_sp_UWMA_0359	Candidatus_Thioglobus_sp_UWMA_0322	0.00484653
Candidatus_Nitrosopelagicus_sp_UWMA_0359	Gammaproteobacteria_bacterium_UWMA_0261	0.00484653
Candidatus_Nitrosopelagicus_sp_UWMA_0359	Gammaproteobacteria_bacterium_UWMA_0281	0.00484653
Candidatus_Nitrosopelagicus_sp_UWMA_0359	Gammaproteobacteria_bacterium_UWMA_0299	0.00484653
Candidatus_Nitrosopelagicus_sp_UWMA_0359	Gammaproteobacteria_bacterium_UWMA_0302	0.00484653
Candidatus_Nitrosopelagicus_sp_UWMA_0359	Gemmatimonadetes_bacterium_UWMA_0339	0.00484653
Candidatus_Nitrosopelagicus_sp_UWMA_0359	Henriciella_sp_UWMA_0297	0.00484653
Candidatus_Nitrosopelagicus_sp_UWMA_0359	Micavibrio_sp_UWMA_0310	0.00484653
Candidatus_Nitrosopelagicus_sp_UWMA_0359	Microbacterium_sp_UWMA_0270	0.00484653
Candidatus_Nitrosopelagicus_sp_UWMA_0359	Planctomycetaceae_bacterium_UWMA_0346	0.00484653
Candidatus_Nitrosopelagicus_sp_UWMA_0359	Planctomycetes_bacterium_UWMA_0265	0.00484653
Candidatus_Nitrosopelagicus_sp_UWMA_0359	Planctomycetes_bacterium_UWMA_0276	0.00484653
Candidatus_Nitrosopelagicus_sp_UWMA_0359	Planctomycetes_bacterium_UWMA_0294	0.00484653
Candidatus_Nitrosopelagicus_sp_UWMA_0359	Sulfitobacter_sp_UWMA_0305	0.00484653
Candidatus_Nitrosopelagicus_sp_UWMA_0359	Verrucomicrobiales_bacterium_UWMA_0320	0.00484653
Candidatus_Nitrosopelagicus_sp_UWMA_0359	candidate_division_Zixibacteria_bacterium_UWMA_0288	0.00484653
Acidimicrobiia_bacterium_UWMA_0303	Bacteroidetes_bacterium_UWMA_0293	0.00484429
Acidimicrobiia_bacterium_UWMA_0303	Candidatus_Handelsmanbacteria_bacterium_UWMA_0286	0.00484429
Acidimicrobiia_bacterium_UWMA_0303	Candidatus_Handelsmanbacteria_bacterium_UWMA_0300	0.00484429
Acidimicrobiia_bacterium_UWMA_0303	Candidatus_Pelagibacter_sp_UWMA_0307	0.00484429
Acidimicrobiia_bacterium_UWMA_0303	Candidatus_Thioglobus_sp_UWMA_0322	0.00484429
Acidimicrobiia_bacterium_UWMA_0303	Gammaproteobacteria_bacterium_UWMA_0261	0.00484429
Acidimicrobiia_bacterium_UWMA_0303	Gammaproteobacteria_bacterium_UWMA_0281	0.00484429
Acidimicrobiia_bacterium_UWMA_0303	Gammaproteobacteria_bacterium_UWMA_0299	0.00484429
Acidimicrobiia_bacterium_UWMA_0303	Gammaproteobacteria_bacterium_UWMA_0302	0.00484429
Acidimicrobiia_bacterium_UWMA_0303	Gemmatimonadetes_bacterium_UWMA_0339	0.00484429
Acidimicrobiia_bacterium_UWMA_0303	Henriciella_sp_UWMA_0297	0.00484429
Acidimicrobiia_bacterium_UWMA_0303	Micavibrio_sp_UWMA_0310	0.00484429
Acidimicrobiia_bacterium_UWMA_0303	Microbacterium_sp_UWMA_0270	0.00484429
Acidimicrobiia_bacterium_UWMA_0303	Planctomycetes_bacterium_UWMA_0265	0.00484429
Acidimicrobiia_bacterium_UWMA_0303	Planctomycetes_bacterium_UWMA_0276	0.00484429
Acidimicrobiia_bacterium_UWMA_0303	Planctomycetes_bacterium_UWMA_0294	0.00484429
Acidimicrobiia_bacterium_UWMA_0303	Sulfitobacter_sp_UWMA_0305	0.00484429
Acidimicrobiia_bacterium_UWMA_0303	Verrucomicrobiales_bacterium_UWMA_0320	0.00484429
Acidimicrobiia_bacterium_UWMA_0303	candidate_division_Zixibacteria_bacterium_UWMA_0288	0.00484429
Marine_Group_II_euryarchaeote_UWMA_0344	Planctomycetaceae_bacterium_UWMA_0346	0.00479846
Acidimicrobiia_bacterium_UWMA_0319	Bacteroidetes_bacterium_UWMA_0293	0.0047749
Acidimicrobiia_bacterium_UWMA_0319	Candidatus_Handelsmanbacteria_bacterium_UWMA_0286	0.0047749
Acidimicrobiia_bacterium_UWMA_0319	Candidatus_Handelsmanbacteria_bacterium_UWMA_0300	0.0047749
Acidimicrobiia_bacterium_UWMA_0319	Candidatus_Pelagibacter_sp_UWMA_0307	0.0047749
Acidimicrobiia_bacterium_UWMA_0319	Candidatus_Thioglobus_sp_UWMA_0322	0.0047749
Acidimicrobiia_bacterium_UWMA_0319	Gammaproteobacteria_bacterium_UWMA_0261	0.0047749
Acidimicrobiia_bacterium_UWMA_0319	Gammaproteobacteria_bacterium_UWMA_0281	0.0047749
Acidimicrobiia_bacterium_UWMA_0319	Gammaproteobacteria_bacterium_UWMA_0299	0.0047749
Acidimicrobiia_bacterium_UWMA_0319	Gammaproteobacteria_bacterium_UWMA_0302	0.0047749
Acidimicrobiia_bacterium_UWMA_0319	Henriciella_sp_UWMA_0297	0.0047749
Acidimicrobiia_bacterium_UWMA_0319	Microbacterium_sp_UWMA_0270	0.0047749
Acidimicrobiia_bacterium_UWMA_0319	Planctomycetes_bacterium_UWMA_0265	0.0047749
Acidimicrobiia_bacterium_UWMA_0319	Planctomycetes_bacterium_UWMA_0276	0.0047749
Acidimicrobiia_bacterium_UWMA_0319	Planctomycetes_bacterium_UWMA_0294	0.0047749
Acidimicrobiia_bacterium_UWMA_0319	Sulfitobacter_sp_UWMA_0305	0.0047749
Acidimicrobiia_bacterium_UWMA_0319	Verrucomicrobiales_bacterium_UWMA_0320	0.0047749
Planctomycetes_bacterium_UWMA_0345	Planctomycetes_bacterium_UWMA_0329	0.00476839
Cycloclasticus_sp_UWMA_0335	Planctomycetaceae_bacterium_UWMA_0346	0.00476569
Marine_Group_II_euryarchaeote_UWMA_0283	Bacteroidetes_bacterium_UWMA_0293	0.00468384
Marine_Group_II_euryarchaeote_UWMA_0283	Candidatus_Handelsmanbacteria_bacterium_UWMA_0286	0.00468384
Marine_Group_II_euryarchaeote_UWMA_0283	Candidatus_Handelsmanbacteria_bacterium_UWMA_0300	0.00468384
Marine_Group_II_euryarchaeote_UWMA_0283	Candidatus_Pelagibacter_sp_UWMA_0307	0.00468384
Marine_Group_II_euryarchaeote_UWMA_0283	Candidatus_Thioglobus_sp_UWMA_0322	0.00468384
Marine_Group_II_euryarchaeote_UWMA_0283	Gammaproteobacteria_bacterium_UWMA_0261	0.00468384
Marine_Group_II_euryarchaeote_UWMA_0283	Gammaproteobacteria_bacterium_UWMA_0281	0.00468384
Marine_Group_II_euryarchaeote_UWMA_0283	Gammaproteobacteria_bacterium_UWMA_0299	0.00468384
Marine_Group_II_euryarchaeote_UWMA_0283	Gammaproteobacteria_bacterium_UWMA_0302	0.00468384
Marine_Group_II_euryarchaeote_UWMA_0283	Gemmatimonadetes_bacterium_UWMA_0339	0.00468384
Marine_Group_II_euryarchaeote_UWMA_0283	Henriciella_sp_UWMA_0297	0.00468384
Marine_Group_II_euryarchaeote_UWMA_0283	Micavibrio_sp_UWMA_0310	0.00468384
Marine_Group_II_euryarchaeote_UWMA_0283	Microbacterium_sp_UWMA_0270	0.00468384
Marine_Group_II_euryarchaeote_UWMA_0283	Planctomycetes_bacterium_UWMA_0265	0.00468384
Marine_Group_II_euryarchaeote_UWMA_0283	Planctomycetes_bacterium_UWMA_0276	0.00468384
Marine_Group_II_euryarchaeote_UWMA_0283	Planctomycetes_bacterium_UWMA_0294	0.00468384
Marine_Group_II_euryarchaeote_UWMA_0283	Sulfitobacter_sp_UWMA_0305	0.00468384
Marine_Group_II_euryarchaeote_UWMA_0283	Verrucomicrobiales_bacterium_UWMA_0320	0.00468384
Marine_Group_II_euryarchaeote_UWMA_0283	candidate_division_Zixibacteria_bacterium_UWMA_0288	0.00468384
Cycloclasticus_sp_UWMA_0316	Microbacterium_sp_UWMA_0270	0.00463679
Marine_Group_II_euryarchaeote_UWMA_0266	Bacteroidetes_bacterium_UWMA_0293	0.00462963
Marine_Group_II_euryarchaeote_UWMA_0266	Candidatus_Handelsmanbacteria_bacterium_UWMA_0286	0.00462963
Marine_Group_II_euryarchaeote_UWMA_0266	Candidatus_Handelsmanbacteria_bacterium_UWMA_0300	0.00462963
Marine_Group_II_euryarchaeote_UWMA_0266	Candidatus_Pelagibacter_sp_UWMA_0307	0.00462963
Marine_Group_II_euryarchaeote_UWMA_0266	Candidatus_Thioglobus_sp_UWMA_0322	0.00462963
Marine_Group_II_euryarchaeote_UWMA_0266	Gammaproteobacteria_bacterium_UWMA_0261	0.00462963
Marine_Group_II_euryarchaeote_UWMA_0266	Gammaproteobacteria_bacterium_UWMA_0281	0.00462963
Marine_Group_II_euryarchaeote_UWMA_0266	Gammaproteobacteria_bacterium_UWMA_0299	0.00462963
Marine_Group_II_euryarchaeote_UWMA_0266	Gammaproteobacteria_bacterium_UWMA_0302	0.00462963
Marine_Group_II_euryarchaeote_UWMA_0266	Gemmatimonadetes_bacterium_UWMA_0339	0.00462963
Marine_Group_II_euryarchaeote_UWMA_0266	Henriciella_sp_UWMA_0297	0.00462963
Marine_Group_II_euryarchaeote_UWMA_0266	Micavibrio_sp_UWMA_0310	0.00462963
Marine_Group_II_euryarchaeote_UWMA_0266	Microbacterium_sp_UWMA_0270	0.00462963
Marine_Group_II_euryarchaeote_UWMA_0266	Planctomycetes_bacterium_UWMA_0265	0.00462963
Marine_Group_II_euryarchaeote_UWMA_0266	Planctomycetes_bacterium_UWMA_0276	0.00462963
Marine_Group_II_euryarchaeote_UWMA_0266	Planctomycetes_bacterium_UWMA_0294	0.00462963
Marine_Group_II_euryarchaeote_UWMA_0266	Sulfitobacter_sp_UWMA_0305	0.00462963
Marine_Group_II_euryarchaeote_UWMA_0266	Verrucomicrobiales_bacterium_UWMA_0320	0.00462963
Marine_Group_II_euryarchaeote_UWMA_0266	candidate_division_Zixibacteria_bacterium_UWMA_0288	0.00462963
Thiotrichaceae_bacterium_UWMA_0311	Bacteroidetes_bacterium_UWMA_0293	0.00462963
Thiotrichaceae_bacterium_UWMA_0311	Candidatus_Handelsmanbacteria_bacterium_UWMA_0286	0.00462963
Thiotrichaceae_bacterium_UWMA_0311	Candidatus_Handelsmanbacteria_bacterium_UWMA_0300	0.00462963
Thiotrichaceae_bacterium_UWMA_0311	Candidatus_Pelagibacter_sp_UWMA_0307	0.00462963
Thiotrichaceae_bacterium_UWMA_0311	Candidatus_Thioglobus_sp_UWMA_0322	0.00462963
Thiotrichaceae_bacterium_UWMA_0311	Gemmatimonadetes_bacterium_UWMA_0339	0.00462963
Thiotrichaceae_bacterium_UWMA_0311	Henriciella_sp_UWMA_0297	0.00462963
Thiotrichaceae_bacterium_UWMA_0311	Micavibrio_sp_UWMA_0310	0.00462963
Thiotrichaceae_bacterium_UWMA_0311	Microbacterium_sp_UWMA_0270	0.00462963
Thiotrichaceae_bacterium_UWMA_0311	Planctomycetes_bacterium_UWMA_0276	0.00462963
Thiotrichaceae_bacterium_UWMA_0311	Planctomycetes_bacterium_UWMA_0294	0.00462963
Thiotrichaceae_bacterium_UWMA_0311	Sulfitobacter_sp_UWMA_0305	0.00462963
Thiotrichaceae_bacterium_UWMA_0311	Verrucomicrobiales_bacterium_UWMA_0320	0.00462963
Thiotrichaceae_bacterium_UWMA_0311	candidate_division_Zixibacteria_bacterium_UWMA_0288	0.00462963
Dehalococcoidia_bacterium_UWMA_0337	Planctomycetaceae_bacterium_UWMA_0346	0.00451467
Methylococcaceae_bacterium_UWMA_0325	Bacteroidetes_bacterium_UWMA_0293	0.00449236
Methylococcaceae_bacterium_UWMA_0325	Candidatus_Handelsmanbacteria_bacterium_UWMA_0286	0.00449236
Methylococcaceae_bacterium_UWMA_0325	Candidatus_Handelsmanbacteria_bacterium_UWMA_0300	0.00449236
Methylococcaceae_bacterium_UWMA_0325	Candidatus_Pelagibacter_sp_UWMA_0307	0.00449236
Methylococcaceae_bacterium_UWMA_0325	Candidatus_Thioglobus_sp_UWMA_0322	0.00449236
Methylococcaceae_bacterium_UWMA_0325	Gammaproteobacteria_bacterium_UWMA_0261	0.00449236
Methylococcaceae_bacterium_UWMA_0325	Gammaproteobacteria_bacterium_UWMA_0281	0.00449236
Methylococcaceae_bacterium_UWMA_0325	Gammaproteobacteria_bacterium_UWMA_0299	0.00449236
Methylococcaceae_bacterium_UWMA_0325	Gammaproteobacteria_bacterium_UWMA_0302	0.00449236
Methylococcaceae_bacterium_UWMA_0325	Gemmatimonadetes_bacterium_UWMA_0339	0.00449236
Methylococcaceae_bacterium_UWMA_0325	Henriciella_sp_UWMA_0297	0.00449236
Methylococcaceae_bacterium_UWMA_0325	Micavibrio_sp_UWMA_0310	0.00449236
Methylococcaceae_bacterium_UWMA_0325	Microbacterium_sp_UWMA_0270	0.00449236
Methylococcaceae_bacterium_UWMA_0325	Planctomycetes_bacterium_UWMA_0265	0.00449236
Methylococcaceae_bacterium_UWMA_0325	Planctomycetes_bacterium_UWMA_0294	0.00449236
Methylococcaceae_bacterium_UWMA_0325	Sulfitobacter_sp_UWMA_0305	0.00449236
Methylococcaceae_bacterium_UWMA_0325	Verrucomicrobiales_bacterium_UWMA_0320	0.00449236
Methylococcaceae_bacterium_UWMA_0348	Planctomycetaceae_bacterium_UWMA_0346	0.00447628
Marine_Group_II_euryarchaeote_UWMA_0352	Bacteroidetes_bacterium_UWMA_0293	0.00445931
Marine_Group_II_euryarchaeote_UWMA_0352	Candidatus_Handelsmanbacteria_bacterium_UWMA_0286	0.00445931
Marine_Group_II_euryarchaeote_UWMA_0352	Candidatus_Handelsmanbacteria_bacterium_UWMA_0300	0.00445931
Marine_Group_II_euryarchaeote_UWMA_0352	Candidatus_Pelagibacter_sp_UWMA_0307	0.00445931
Marine_Group_II_euryarchaeote_UWMA_0352	Candidatus_Thioglobus_sp_UWMA_0322	0.00445931
Marine_Group_II_euryarchaeote_UWMA_0352	Henriciella_sp_UWMA_0297	0.00445931
Marine_Group_II_euryarchaeote_UWMA_0352	Microbacterium_sp_UWMA_0270	0.00445931
Marine_Group_II_euryarchaeote_UWMA_0352	Planctomycetes_bacterium_UWMA_0276	0.00445931
Marine_Group_II_euryarchaeote_UWMA_0352	Planctomycetes_bacterium_UWMA_0294	0.00445931
Marine_Group_II_euryarchaeote_UWMA_0352	Sulfitobacter_sp_UWMA_0305	0.00445931
Marine_Group_II_euryarchaeote_UWMA_0352	Verrucomicrobiales_bacterium_UWMA_0320	0.00445931
Nitrospira_sp_UWMA_0268	Bacteroidetes_bacterium_UWMA_0293	0.0044405
Nitrospira_sp_UWMA_0268	Microbacterium_sp_UWMA_0270	0.0044405
Flavobacteriaceae_bacterium_UWMA_0314	Planctomycetaceae_bacterium_UWMA_0346	0.00441696
Candidatus_Marinimicrobia_bacterium_UWMA_0285	Bacteroidetes_bacterium_UWMA_0293	0.00436205
Candidatus_Marinimicrobia_bacterium_UWMA_0285	Candidatus_Handelsmanbacteria_bacterium_UWMA_0286	0.00436205
Candidatus_Marinimicrobia_bacterium_UWMA_0285	Candidatus_Handelsmanbacteria_bacterium_UWMA_0300	0.00436205
Candidatus_Marinimicrobia_bacterium_UWMA_0285	Candidatus_Pelagibacter_sp_UWMA_0307	0.00436205
Candidatus_Marinimicrobia_bacterium_UWMA_0285	Candidatus_Thioglobus_sp_UWMA_0322	0.00436205
Candidatus_Marinimicrobia_bacterium_UWMA_0285	Gammaproteobacteria_bacterium_UWMA_0261	0.00436205
Candidatus_Marinimicrobia_bacterium_UWMA_0285	Gammaproteobacteria_bacterium_UWMA_0281	0.00436205
Candidatus_Marinimicrobia_bacterium_UWMA_0285	Gammaproteobacteria_bacterium_UWMA_0299	0.00436205
Candidatus_Marinimicrobia_bacterium_UWMA_0285	Gammaproteobacteria_bacterium_UWMA_0302	0.00436205
Candidatus_Marinimicrobia_bacterium_UWMA_0285	Gemmatimonadetes_bacterium_UWMA_0339	0.00436205
Candidatus_Marinimicrobia_bacterium_UWMA_0285	Henriciella_sp_UWMA_0297	0.00436205
Candidatus_Marinimicrobia_bacterium_UWMA_0285	Micavibrio_sp_UWMA_0310	0.00436205
Candidatus_Marinimicrobia_bacterium_UWMA_0285	Planctomycetaceae_bacterium_UWMA_0346	0.00436205
Candidatus_Marinimicrobia_bacterium_UWMA_0285	Planctomycetes_bacterium_UWMA_0265	0.00436205
Candidatus_Marinimicrobia_bacterium_UWMA_0285	Planctomycetes_bacterium_UWMA_0276	0.00436205
Candidatus_Marinimicrobia_bacterium_UWMA_0285	Planctomycetes_bacterium_UWMA_0294	0.00436205
Candidatus_Marinimicrobia_bacterium_UWMA_0285	Sulfitobacter_sp_UWMA_0305	0.00436205
Candidatus_Marinimicrobia_bacterium_UWMA_0285	Verrucomicrobiales_bacterium_UWMA_0320	0.00436205
Candidatus_Marinimicrobia_bacterium_UWMA_0285	candidate_division_Zixibacteria_bacterium_UWMA_0288	0.00436205
Candidatus_Lambdaproteobacteria_bacterium_UWMA_0318	Bacteroidetes_bacterium_UWMA_0293	0.00434783
Candidatus_Lambdaproteobacteria_bacterium_UWMA_0318	Candidatus_Handelsmanbacteria_bacterium_UWMA_0286	0.00434783
Candidatus_Lambdaproteobacteria_bacterium_UWMA_0318	Candidatus_Handelsmanbacteria_bacterium_UWMA_0300	0.00434783
Candidatus_Lambdaproteobacteria_bacterium_UWMA_0318	Candidatus_Pelagibacter_sp_UWMA_0307	0.00434783
Candidatus_Lambdaproteobacteria_bacterium_UWMA_0318	Candidatus_Thioglobus_sp_UWMA_0322	0.00434783
Candidatus_Lambdaproteobacteria_bacterium_UWMA_0318	Gemmatimonadetes_bacterium_UWMA_0339	0.00434783
Candidatus_Lambdaproteobacteria_bacterium_UWMA_0318	Henriciella_sp_UWMA_0297	0.00434783
Candidatus_Lambdaproteobacteria_bacterium_UWMA_0318	Micavibrio_sp_UWMA_0310	0.00434783
Candidatus_Lambdaproteobacteria_bacterium_UWMA_0318	Microbacterium_sp_UWMA_0270	0.00434783
Candidatus_Lambdaproteobacteria_bacterium_UWMA_0318	Planctomycetes_bacterium_UWMA_0276	0.00434783
Candidatus_Lambdaproteobacteria_bacterium_UWMA_0318	Planctomycetes_bacterium_UWMA_0294	0.00434783
Candidatus_Lambdaproteobacteria_bacterium_UWMA_0318	Sulfitobacter_sp_UWMA_0305	0.00434783
Candidatus_Lambdaproteobacteria_bacterium_UWMA_0318	Verrucomicrobiales_bacterium_UWMA_0320	0.00434783
Candidatus_Lambdaproteobacteria_bacterium_UWMA_0318	candidate_division_Zixibacteria_bacterium_UWMA_0288	0.00434783
Candidatus_Marinimicrobia_bacterium_UWMA_0306	Microbacterium_sp_UWMA_0270	0.00428266
Candidatus_Marinimicrobia_bacterium_UWMA_0306	Planctomycetaceae_bacterium_UWMA_0346	0.00428266
Candidatus_Marinimicrobia_bacterium_UWMA_0306	Sulfitobacter_sp_UWMA_0305	0.00428266
Gemmatimonadetes_bacterium_UWMA_0334	Candidatus_Marinimicrobia_bacterium_UWMA_0306	0.0042735
Gemmatimonadetes_bacterium_UWMA_0334	Gemmatimonadetes_bacterium_UWMA_0296	0.0042735
Gemmatimonadetes_bacterium_UWMA_0334	Gemmatimonadetes_bacterium_UWMA_0308	0.0042735
Verrucomicrobiales_bacterium_UWMA_0332	Bacteroidetes_bacterium_UWMA_0293	0.00424448
Verrucomicrobiales_bacterium_UWMA_0332	Candidatus_Handelsmanbacteria_bacterium_UWMA_0286	0.00424448
Verrucomicrobiales_bacterium_UWMA_0332	Candidatus_Handelsmanbacteria_bacterium_UWMA_0300	0.00424448
Verrucomicrobiales_bacterium_UWMA_0332	Candidatus_Pelagibacter_sp_UWMA_0307	0.00424448
Verrucomicrobiales_bacterium_UWMA_0332	Candidatus_Thioglobus_sp_UWMA_0322	0.00424448
Verrucomicrobiales_bacterium_UWMA_0332	Gammaproteobacteria_bacterium_UWMA_0261	0.00424448
Verrucomicrobiales_bacterium_UWMA_0332	Gammaproteobacteria_bacterium_UWMA_0281	0.00424448
Verrucomicrobiales_bacterium_UWMA_0332	Gammaproteobacteria_bacterium_UWMA_0299	0.00424448
Verrucomicrobiales_bacterium_UWMA_0332	Gammaproteobacteria_bacterium_UWMA_0302	0.00424448
Verrucomicrobiales_bacterium_UWMA_0332	Gemmatimonadetes_bacterium_UWMA_0339	0.00424448
Verrucomicrobiales_bacterium_UWMA_0332	Henriciella_sp_UWMA_0297	0.00424448
Verrucomicrobiales_bacterium_UWMA_0332	Micavibrio_sp_UWMA_0310	0.00424448
Verrucomicrobiales_bacterium_UWMA_0332	Planctomycetes_bacterium_UWMA_0265	0.00424448
Verrucomicrobiales_bacterium_UWMA_0332	Planctomycetes_bacterium_UWMA_0276	0.00424448
Verrucomicrobiales_bacterium_UWMA_0332	Planctomycetes_bacterium_UWMA_0294	0.00424448
Verrucomicrobiales_bacterium_UWMA_0332	Sulfitobacter_sp_UWMA_0305	0.00424448
Verrucomicrobiales_bacterium_UWMA_0332	Verrucomicrobiales_bacterium_UWMA_0320	0.00424448
Verrucomicrobiales_bacterium_UWMA_0332	candidate_division_Zixibacteria_bacterium_UWMA_0288	0.00424448
Gammaproteobacteria_bacterium_UWMA_0299	Fuerstia_sp_UWMA_0333	0.00418702
Candidatus_Marinimicrobia_bacterium_UWMA_0347	Microbacterium_sp_UWMA_0270	0.00416667
Candidatus_Marinimicrobia_bacterium_UWMA_0347	Planctomycetaceae_bacterium_UWMA_0346	0.00416667
Dehalococcoidia_bacterium_UWMA_0354	Bacteroidetes_bacterium_UWMA_0293	0.00413223
Dehalococcoidia_bacterium_UWMA_0354	Candidatus_Handelsmanbacteria_bacterium_UWMA_0286	0.00413223
Dehalococcoidia_bacterium_UWMA_0354	Candidatus_Handelsmanbacteria_bacterium_UWMA_0300	0.00413223
Dehalococcoidia_bacterium_UWMA_0354	Candidatus_Pelagibacter_sp_UWMA_0307	0.00413223
Dehalococcoidia_bacterium_UWMA_0354	Candidatus_Thioglobus_sp_UWMA_0322	0.00413223
Dehalococcoidia_bacterium_UWMA_0354	Gammaproteobacteria_bacterium_UWMA_0261	0.00413223
Dehalococcoidia_bacterium_UWMA_0354	Gammaproteobacteria_bacterium_UWMA_0281	0.00413223
Dehalococcoidia_bacterium_UWMA_0354	Gammaproteobacteria_bacterium_UWMA_0299	0.00413223
Dehalococcoidia_bacterium_UWMA_0354	Gammaproteobacteria_bacterium_UWMA_0302	0.00413223
Dehalococcoidia_bacterium_UWMA_0354	Gemmatimonadetes_bacterium_UWMA_0339	0.00413223
Dehalococcoidia_bacterium_UWMA_0354	Henriciella_sp_UWMA_0297	0.00413223
Dehalococcoidia_bacterium_UWMA_0354	Micavibrio_sp_UWMA_0310	0.00413223
Dehalococcoidia_bacterium_UWMA_0354	Microbacterium_sp_UWMA_0270	0.00413223
Dehalococcoidia_bacterium_UWMA_0354	Planctomycetes_bacterium_UWMA_0265	0.00413223
Dehalococcoidia_bacterium_UWMA_0354	Planctomycetes_bacterium_UWMA_0276	0.00413223
Dehalococcoidia_bacterium_UWMA_0354	Planctomycetes_bacterium_UWMA_0294	0.00413223
Dehalococcoidia_bacterium_UWMA_0354	Sulfitobacter_sp_UWMA_0305	0.00413223
Dehalococcoidia_bacterium_UWMA_0354	Verrucomicrobiales_bacterium_UWMA_0320	0.00413223
Dehalococcoidia_bacterium_UWMA_0354	candidate_division_Zixibacteria_bacterium_UWMA_0288	0.00413223
Planctomycetes_bacterium_UWMA_0345	Fuerstia_sp_UWMA_0333	0.00408719
Sneathiellales_bacterium_UWMA_0353	Planctomycetaceae_bacterium_UWMA_0346	0.00405327
Candidatus_Marinimicrobia_bacterium_UWMA_0309	Fuerstia_sp_UWMA_0333	0.00403877
Candidatus_Pacearchaeota_archaeon_UWMA_0287	Fuerstia_sp_UWMA_0333	0.00403226
Myxococcales_bacterium_UWMA_0336	Gemmatimonadetes_bacterium_UWMA_0339	0.00402145
Myxococcales_bacterium_UWMA_0336	Micavibrio_sp_UWMA_0310	0.00402145
Myxococcales_bacterium_UWMA_0336	Planctomycetaceae_bacterium_UWMA_0346	0.00402145
Myxococcales_bacterium_UWMA_0336	Planctomycetes_bacterium_UWMA_0329	0.00402145
Myxococcales_bacterium_UWMA_0336	candidate_division_Zixibacteria_bacterium_UWMA_0288	0.00402145
Nitrospinaceae_bacterium_UWMA_0262	Microbacterium_sp_UWMA_0270	0.0040201
Marine_Group_III_euryarchaeote_UWMA_0284	Microbacterium_sp_UWMA_0270	0.004
Gammaproteobacteria_bacterium_UWMA_0343	Alphaproteobacteria_bacterium_UWMA_0321	0.00397456
Gammaproteobacteria_bacterium_UWMA_0343	Candidatus_Marinimicrobia_bacterium_UWMA_0285	0.00397456
Gammaproteobacteria_bacterium_UWMA_0343	Candidatus_Marinimicrobia_bacterium_UWMA_0306	0.00397456
Gammaproteobacteria_bacterium_UWMA_0343	Candidatus_Marinimicrobia_bacterium_UWMA_0309	0.00397456
Gammaproteobacteria_bacterium_UWMA_0343	Candidatus_Marinimicrobia_bacterium_UWMA_0347	0.00397456
Gammaproteobacteria_bacterium_UWMA_0343	Candidatus_Thioglobus_sp_UWMA_0342	0.00397456
Gammaproteobacteria_bacterium_UWMA_0343	Dehalococcoidia_bacterium_UWMA_0267	0.00397456
Gammaproteobacteria_bacterium_UWMA_0343	Flavobacteriales_bacterium_UWMA_0277	0.00397456
Gammaproteobacteria_bacterium_UWMA_0343	Flavobacteriales_bacterium_UWMA_0289	0.00397456
Gammaproteobacteria_bacterium_UWMA_0343	Gemmatimonadetes_bacterium_UWMA_0334	0.00397456
Gammaproteobacteria_bacterium_UWMA_0343	Marine_Group_II_euryarchaeote_UWMA_0266	0.00397456
Gammaproteobacteria_bacterium_UWMA_0343	Marine_Group_II_euryarchaeote_UWMA_0275	0.00397456
Gammaproteobacteria_bacterium_UWMA_0343	Marine_Group_II_euryarchaeote_UWMA_0279	0.00397456
Gammaproteobacteria_bacterium_UWMA_0343	Marine_Group_II_euryarchaeote_UWMA_0283	0.00397456
Gammaproteobacteria_bacterium_UWMA_0343	Marine_Group_II_euryarchaeote_UWMA_0350	0.00397456
Gammaproteobacteria_bacterium_UWMA_0343	Microbacterium_sp_UWMA_0270	0.00397456
Gammaproteobacteria_bacterium_UWMA_0343	Nitrospinaceae_bacterium_UWMA_0271	0.00397456
Gammaproteobacteria_bacterium_UWMA_0343	Nitrospinaceae_bacterium_UWMA_0356	0.00397456
Gammaproteobacteria_bacterium_UWMA_0343	Nitrospira_sp_UWMA_0268	0.00397456
Gammaproteobacteria_bacterium_UWMA_0343	Planctomycetes_bacterium_UWMA_0329	0.00397456
Gammaproteobacteria_bacterium_UWMA_0343	Sneathiellales_bacterium_UWMA_0353	0.00397456
Cycloclasticus_sp_UWMA_0335	Bacteroidetes_bacterium_UWMA_0293	0.00397141
Cycloclasticus_sp_UWMA_0335	Candidatus_Handelsmanbacteria_bacterium_UWMA_0286	0.00397141
Cycloclasticus_sp_UWMA_0335	Candidatus_Handelsmanbacteria_bacterium_UWMA_0300	0.00397141
Cycloclasticus_sp_UWMA_0335	Candidatus_Pelagibacter_sp_UWMA_0307	0.00397141
Cycloclasticus_sp_UWMA_0335	Candidatus_Thioglobus_sp_UWMA_0322	0.00397141
Cycloclasticus_sp_UWMA_0335	Gammaproteobacteria_bacterium_UWMA_0261	0.00397141
Cycloclasticus_sp_UWMA_0335	Gammaproteobacteria_bacterium_UWMA_0281	0.00397141
Cycloclasticus_sp_UWMA_0335	Gammaproteobacteria_bacterium_UWMA_0299	0.00397141
Cycloclasticus_sp_UWMA_0335	Gammaproteobacteria_bacterium_UWMA_0302	0.00397141
Cycloclasticus_sp_UWMA_0335	Gemmatimonadetes_bacterium_UWMA_0339	0.00397141
Cycloclasticus_sp_UWMA_0335	Henriciella_sp_UWMA_0297	0.00397141
Cycloclasticus_sp_UWMA_0335	Micavibrio_sp_UWMA_0310	0.00397141
Cycloclasticus_sp_UWMA_0335	Planctomycetes_bacterium_UWMA_0265	0.00397141
Cycloclasticus_sp_UWMA_0335	Planctomycetes_bacterium_UWMA_0276	0.00397141
Cycloclasticus_sp_UWMA_0335	Planctomycetes_bacterium_UWMA_0294	0.00397141
Cycloclasticus_sp_UWMA_0335	Sulfitobacter_sp_UWMA_0305	0.00397141
Cycloclasticus_sp_UWMA_0335	Verrucomicrobiales_bacterium_UWMA_0320	0.00397141
Cycloclasticus_sp_UWMA_0335	candidate_division_Zixibacteria_bacterium_UWMA_0288	0.00397141
Myxococcales_bacterium_UWMA_0315	Gemmatimonadetes_bacterium_UWMA_0339	0.00396563
Myxococcales_bacterium_UWMA_0315	Micavibrio_sp_UWMA_0310	0.00396563
Myxococcales_bacterium_UWMA_0315	candidate_division_Zixibacteria_bacterium_UWMA_0288	0.00396563
Marine_Group_II_euryarchaeote_UWMA_0323	Bacteroidetes_bacterium_UWMA_0293	0.00395778
Marine_Group_II_euryarchaeote_UWMA_0323	Candidatus_Handelsmanbacteria_bacterium_UWMA_0286	0.00395778
Marine_Group_II_euryarchaeote_UWMA_0323	Candidatus_Handelsmanbacteria_bacterium_UWMA_0300	0.00395778
Marine_Group_II_euryarchaeote_UWMA_0323	Candidatus_Pelagibacter_sp_UWMA_0307	0.00395778
Marine_Group_II_euryarchaeote_UWMA_0323	Candidatus_Thioglobus_sp_UWMA_0322	0.00395778
Marine_Group_II_euryarchaeote_UWMA_0323	Gammaproteobacteria_bacterium_UWMA_0261	0.00395778
Marine_Group_II_euryarchaeote_UWMA_0323	Gammaproteobacteria_bacterium_UWMA_0281	0.00395778
Marine_Group_II_euryarchaeote_UWMA_0323	Gammaproteobacteria_bacterium_UWMA_0299	0.00395778
Marine_Group_II_euryarchaeote_UWMA_0323	Gammaproteobacteria_bacterium_UWMA_0302	0.00395778
Marine_Group_II_euryarchaeote_UWMA_0323	Henriciella_sp_UWMA_0297	0.00395778
Marine_Group_II_euryarchaeote_UWMA_0323	Microbacterium_sp_UWMA_0270	0.00395778
Marine_Group_II_euryarchaeote_UWMA_0323	Planctomycetes_bacterium_UWMA_0265	0.00395778
Marine_Group_II_euryarchaeote_UWMA_0323	Planctomycetes_bacterium_UWMA_0276	0.00395778
Marine_Group_II_euryarchaeote_UWMA_0323	Planctomycetes_bacterium_UWMA_0294	0.00395778
Marine_Group_II_euryarchaeote_UWMA_0323	Sulfitobacter_sp_UWMA_0305	0.00395778
Marine_Group_II_euryarchaeote_UWMA_0323	Verrucomicrobiales_bacterium_UWMA_0320	0.00395778
Planctomycetes_bacterium_UWMA_0329	Bacteroidetes_bacterium_UWMA_0293	0.00391645
Planctomycetes_bacterium_UWMA_0329	Candidatus_Handelsmanbacteria_bacterium_UWMA_0286	0.00391645
Planctomycetes_bacterium_UWMA_0329	Candidatus_Handelsmanbacteria_bacterium_UWMA_0300	0.00391645
Planctomycetes_bacterium_UWMA_0329	Candidatus_Pelagibacter_sp_UWMA_0307	0.00391645
Planctomycetes_bacterium_UWMA_0329	Candidatus_Thioglobus_sp_UWMA_0322	0.00391645
Planctomycetes_bacterium_UWMA_0329	Gammaproteobacteria_bacterium_UWMA_0261	0.00391645
Planctomycetes_bacterium_UWMA_0329	Gammaproteobacteria_bacterium_UWMA_0281	0.00391645
Planctomycetes_bacterium_UWMA_0329	Gammaproteobacteria_bacterium_UWMA_0299	0.00391645
Planctomycetes_bacterium_UWMA_0329	Gammaproteobacteria_bacterium_UWMA_0302	0.00391645
Planctomycetes_bacterium_UWMA_0329	Gemmatimonadetes_bacterium_UWMA_0339	0.00391645
Planctomycetes_bacterium_UWMA_0329	Henriciella_sp_UWMA_0297	0.00391645
Planctomycetes_bacterium_UWMA_0329	Micavibrio_sp_UWMA_0310	0.00391645
Planctomycetes_bacterium_UWMA_0329	Planctomycetaceae_bacterium_UWMA_0346	0.00391645
Planctomycetes_bacterium_UWMA_0329	Planctomycetes_bacterium_UWMA_0265	0.00391645
Planctomycetes_bacterium_UWMA_0329	Planctomycetes_bacterium_UWMA_0276	0.00391645
Planctomycetes_bacterium_UWMA_0329	Planctomycetes_bacterium_UWMA_0294	0.00391645
Planctomycetes_bacterium_UWMA_0329	Sulfitobacter_sp_UWMA_0305	0.00391645
Planctomycetes_bacterium_UWMA_0329	Verrucomicrobiales_bacterium_UWMA_0320	0.00391645
Planctomycetes_bacterium_UWMA_0329	candidate_division_Zixibacteria_bacterium_UWMA_0288	0.00391645
Candidatus_Thioglobus_sp_UWMA_0342	Bacteroidetes_bacterium_UWMA_0293	0.003885
Candidatus_Thioglobus_sp_UWMA_0342	Candidatus_Handelsmanbacteria_bacterium_UWMA_0286	0.003885
Candidatus_Thioglobus_sp_UWMA_0342	Candidatus_Handelsmanbacteria_bacterium_UWMA_0300	0.003885
Candidatus_Thioglobus_sp_UWMA_0342	Candidatus_Pelagibacter_sp_UWMA_0307	0.003885
Candidatus_Thioglobus_sp_UWMA_0342	Candidatus_Thioglobus_sp_UWMA_0322	0.003885
Candidatus_Thioglobus_sp_UWMA_0342	Gammaproteobacteria_bacterium_UWMA_0261	0.003885
Candidatus_Thioglobus_sp_UWMA_0342	Gammaproteobacteria_bacterium_UWMA_0281	0.003885
Candidatus_Thioglobus_sp_UWMA_0342	Gammaproteobacteria_bacterium_UWMA_0299	0.003885
Candidatus_Thioglobus_sp_UWMA_0342	Gammaproteobacteria_bacterium_UWMA_0302	0.003885
Candidatus_Thioglobus_sp_UWMA_0342	Gemmatimonadetes_bacterium_UWMA_0339	0.003885
Candidatus_Thioglobus_sp_UWMA_0342	Henriciella_sp_UWMA_0297	0.003885
Candidatus_Thioglobus_sp_UWMA_0342	Micavibrio_sp_UWMA_0310	0.003885
Candidatus_Thioglobus_sp_UWMA_0342	Microbacterium_sp_UWMA_0270	0.003885
Candidatus_Thioglobus_sp_UWMA_0342	Planctomycetaceae_bacterium_UWMA_0346	0.003885
Candidatus_Thioglobus_sp_UWMA_0342	Planctomycetes_bacterium_UWMA_0265	0.003885
Candidatus_Thioglobus_sp_UWMA_0342	Planctomycetes_bacterium_UWMA_0276	0.003885
Candidatus_Thioglobus_sp_UWMA_0342	Planctomycetes_bacterium_UWMA_0294	0.003885
Candidatus_Thioglobus_sp_UWMA_0342	Sulfitobacter_sp_UWMA_0305	0.003885
Candidatus_Thioglobus_sp_UWMA_0342	Verrucomicrobiales_bacterium_UWMA_0320	0.003885
Candidatus_Thioglobus_sp_UWMA_0342	candidate_division_Zixibacteria_bacterium_UWMA_0288	0.003885
Marine_Group_II_euryarchaeote_UWMA_0350	Bacteroidetes_bacterium_UWMA_0293	0.00386598
Marine_Group_II_euryarchaeote_UWMA_0350	Candidatus_Handelsmanbacteria_bacterium_UWMA_0286	0.00386598
Marine_Group_II_euryarchaeote_UWMA_0350	Candidatus_Handelsmanbacteria_bacterium_UWMA_0300	0.00386598
Marine_Group_II_euryarchaeote_UWMA_0350	Candidatus_Pelagibacter_sp_UWMA_0307	0.00386598
Marine_Group_II_euryarchaeote_UWMA_0350	Candidatus_Thioglobus_sp_UWMA_0322	0.00386598
Marine_Group_II_euryarchaeote_UWMA_0350	Gammaproteobacteria_bacterium_UWMA_0261	0.00386598
Marine_Group_II_euryarchaeote_UWMA_0350	Gammaproteobacteria_bacterium_UWMA_0281	0.00386598
Marine_Group_II_euryarchaeote_UWMA_0350	Gammaproteobacteria_bacterium_UWMA_0299	0.00386598
Marine_Group_II_euryarchaeote_UWMA_0350	Gammaproteobacteria_bacterium_UWMA_0302	0.00386598
Marine_Group_II_euryarchaeote_UWMA_0350	Gemmatimonadetes_bacterium_UWMA_0339	0.00386598
Marine_Group_II_euryarchaeote_UWMA_0350	Henriciella_sp_UWMA_0297	0.00386598
Marine_Group_II_euryarchaeote_UWMA_0350	Micavibrio_sp_UWMA_0310	0.00386598
Marine_Group_II_euryarchaeote_UWMA_0350	Microbacterium_sp_UWMA_0270	0.00386598
Marine_Group_II_euryarchaeote_UWMA_0350	Planctomycetes_bacterium_UWMA_0265	0.00386598
Marine_Group_II_euryarchaeote_UWMA_0350	Planctomycetes_bacterium_UWMA_0276	0.00386598
Marine_Group_II_euryarchaeote_UWMA_0350	Planctomycetes_bacterium_UWMA_0294	0.00386598
Marine_Group_II_euryarchaeote_UWMA_0350	Sulfitobacter_sp_UWMA_0305	0.00386598
Marine_Group_II_euryarchaeote_UWMA_0350	Verrucomicrobiales_bacterium_UWMA_0320	0.00386598
Marine_Group_II_euryarchaeote_UWMA_0350	candidate_division_Zixibacteria_bacterium_UWMA_0288	0.00386598
Cycloclasticus_sp_UWMA_0316	Planctomycetaceae_bacterium_UWMA_0346	0.00386399
Marine_Group_II_euryarchaeote_UWMA_0344	Bacteroidetes_bacterium_UWMA_0293	0.00383877
Marine_Group_II_euryarchaeote_UWMA_0344	Candidatus_Handelsmanbacteria_bacterium_UWMA_0286	0.00383877
Marine_Group_II_euryarchaeote_UWMA_0344	Candidatus_Handelsmanbacteria_bacterium_UWMA_0300	0.00383877
Marine_Group_II_euryarchaeote_UWMA_0344	Candidatus_Pelagibacter_sp_UWMA_0307	0.00383877
Marine_Group_II_euryarchaeote_UWMA_0344	Candidatus_Thioglobus_sp_UWMA_0322	0.00383877
Marine_Group_II_euryarchaeote_UWMA_0344	Gammaproteobacteria_bacterium_UWMA_0261	0.00383877
Marine_Group_II_euryarchaeote_UWMA_0344	Gammaproteobacteria_bacterium_UWMA_0281	0.00383877
Marine_Group_II_euryarchaeote_UWMA_0344	Gammaproteobacteria_bacterium_UWMA_0299	0.00383877
Marine_Group_II_euryarchaeote_UWMA_0344	Gammaproteobacteria_bacterium_UWMA_0302	0.00383877
Marine_Group_II_euryarchaeote_UWMA_0344	Gemmatimonadetes_bacterium_UWMA_0339	0.00383877
Marine_Group_II_euryarchaeote_UWMA_0344	Henriciella_sp_UWMA_0297	0.00383877
Marine_Group_II_euryarchaeote_UWMA_0344	Micavibrio_sp_UWMA_0310	0.00383877
Marine_Group_II_euryarchaeote_UWMA_0344	Microbacterium_sp_UWMA_0270	0.00383877
Marine_Group_II_euryarchaeote_UWMA_0344	Planctomycetes_bacterium_UWMA_0265	0.00383877
Marine_Group_II_euryarchaeote_UWMA_0344	Planctomycetes_bacterium_UWMA_0276	0.00383877
Marine_Group_II_euryarchaeote_UWMA_0344	Planctomycetes_bacterium_UWMA_0294	0.00383877
Marine_Group_II_euryarchaeote_UWMA_0344	Sulfitobacter_sp_UWMA_0305	0.00383877
Marine_Group_II_euryarchaeote_UWMA_0344	Verrucomicrobiales_bacterium_UWMA_0320	0.00383877
Marine_Group_II_euryarchaeote_UWMA_0344	candidate_division_Zixibacteria_bacterium_UWMA_0288	0.00383877
Gammaproteobacteria_bacterium_UWMA_0302	Microbacterium_sp_UWMA_0270	0.00382166
Dehalococcoidia_bacterium_UWMA_0337	Bacteroidetes_bacterium_UWMA_0293	0.00376223
Dehalococcoidia_bacterium_UWMA_0337	Candidatus_Handelsmanbacteria_bacterium_UWMA_0286	0.00376223
Dehalococcoidia_bacterium_UWMA_0337	Candidatus_Handelsmanbacteria_bacterium_UWMA_0300	0.00376223
Dehalococcoidia_bacterium_UWMA_0337	Candidatus_Pelagibacter_sp_UWMA_0307	0.00376223
Dehalococcoidia_bacterium_UWMA_0337	Candidatus_Thioglobus_sp_UWMA_0322	0.00376223
Dehalococcoidia_bacterium_UWMA_0337	Gammaproteobacteria_bacterium_UWMA_0261	0.00376223
Dehalococcoidia_bacterium_UWMA_0337	Gammaproteobacteria_bacterium_UWMA_0281	0.00376223
Dehalococcoidia_bacterium_UWMA_0337	Gammaproteobacteria_bacterium_UWMA_0299	0.00376223
Dehalococcoidia_bacterium_UWMA_0337	Gammaproteobacteria_bacterium_UWMA_0302	0.00376223
Dehalococcoidia_bacterium_UWMA_0337	Gemmatimonadetes_bacterium_UWMA_0339	0.00376223
Dehalococcoidia_bacterium_UWMA_0337	Henriciella_sp_UWMA_0297	0.00376223
Dehalococcoidia_bacterium_UWMA_0337	Micavibrio_sp_UWMA_0310	0.00376223
Dehalococcoidia_bacterium_UWMA_0337	Microbacterium_sp_UWMA_0270	0.00376223
Dehalococcoidia_bacterium_UWMA_0337	Planctomycetes_bacterium_UWMA_0265	0.00376223
Dehalococcoidia_bacterium_UWMA_0337	Planctomycetes_bacterium_UWMA_0276	0.00376223
Dehalococcoidia_bacterium_UWMA_0337	Planctomycetes_bacterium_UWMA_0294	0.00376223
Dehalococcoidia_bacterium_UWMA_0337	Sulfitobacter_sp_UWMA_0305	0.00376223
Dehalococcoidia_bacterium_UWMA_0337	Verrucomicrobiales_bacterium_UWMA_0320	0.00376223
Dehalococcoidia_bacterium_UWMA_0337	candidate_division_Zixibacteria_bacterium_UWMA_0288	0.00376223
Marine_Group_II_euryarchaeote_UWMA_0357	Bacteroidetes_bacterium_UWMA_0293	0.00373599
Marine_Group_II_euryarchaeote_UWMA_0357	Candidatus_Handelsmanbacteria_bacterium_UWMA_0286	0.00373599
Marine_Group_II_euryarchaeote_UWMA_0357	Candidatus_Handelsmanbacteria_bacterium_UWMA_0300	0.00373599
Marine_Group_II_euryarchaeote_UWMA_0357	Candidatus_Pelagibacter_sp_UWMA_0307	0.00373599
Marine_Group_II_euryarchaeote_UWMA_0357	Candidatus_Thioglobus_sp_UWMA_0322	0.00373599
Marine_Group_II_euryarchaeote_UWMA_0357	Gammaproteobacteria_bacterium_UWMA_0261	0.00373599
Marine_Group_II_euryarchaeote_UWMA_0357	Gammaproteobacteria_bacterium_UWMA_0281	0.00373599
Marine_Group_II_euryarchaeote_UWMA_0357	Gammaproteobacteria_bacterium_UWMA_0299	0.00373599
Marine_Group_II_euryarchaeote_UWMA_0357	Gammaproteobacteria_bacterium_UWMA_0302	0.00373599
Marine_Group_II_euryarchaeote_UWMA_0357	Gemmatimonadetes_bacterium_UWMA_0339	0.00373599
Marine_Group_II_euryarchaeote_UWMA_0357	Henriciella_sp_UWMA_0297	0.00373599
Marine_Group_II_euryarchaeote_UWMA_0357	Micavibrio_sp_UWMA_0310	0.00373599
Marine_Group_II_euryarchaeote_UWMA_0357	Microbacterium_sp_UWMA_0270	0.00373599
Marine_Group_II_euryarchaeote_UWMA_0357	Planctomycetaceae_bacterium_UWMA_0346	0.00373599
Marine_Group_II_euryarchaeote_UWMA_0357	Planctomycetes_bacterium_UWMA_0265	0.00373599
Marine_Group_II_euryarchaeote_UWMA_0357	Planctomycetes_bacterium_UWMA_0276	0.00373599
Marine_Group_II_euryarchaeote_UWMA_0357	Planctomycetes_bacterium_UWMA_0294	0.00373599
Marine_Group_II_euryarchaeote_UWMA_0357	Sulfitobacter_sp_UWMA_0305	0.00373599
Marine_Group_II_euryarchaeote_UWMA_0357	Verrucomicrobiales_bacterium_UWMA_0320	0.00373599
Marine_Group_II_euryarchaeote_UWMA_0357	candidate_division_Zixibacteria_bacterium_UWMA_0288	0.00373599
Henriciella_sp_UWMA_0297	Microbacterium_sp_UWMA_0270	0.00373134
Sulfitobacter_sp_UWMA_0305	Microbacterium_sp_UWMA_0270	0.00373134
Methylophilaceae_bacterium_UWMA_0326	Bacteroidetes_bacterium_UWMA_0293	0.00369914
Methylophilaceae_bacterium_UWMA_0326	Candidatus_Handelsmanbacteria_bacterium_UWMA_0286	0.00369914
Methylophilaceae_bacterium_UWMA_0326	Candidatus_Handelsmanbacteria_bacterium_UWMA_0300	0.00369914
Methylophilaceae_bacterium_UWMA_0326	Candidatus_Pelagibacter_sp_UWMA_0307	0.00369914
Methylophilaceae_bacterium_UWMA_0326	Candidatus_Thioglobus_sp_UWMA_0322	0.00369914
Methylophilaceae_bacterium_UWMA_0326	Gammaproteobacteria_bacterium_UWMA_0261	0.00369914
Methylophilaceae_bacterium_UWMA_0326	Gammaproteobacteria_bacterium_UWMA_0281	0.00369914
Methylophilaceae_bacterium_UWMA_0326	Gammaproteobacteria_bacterium_UWMA_0299	0.00369914
Methylophilaceae_bacterium_UWMA_0326	Gammaproteobacteria_bacterium_UWMA_0302	0.00369914
Methylophilaceae_bacterium_UWMA_0326	Gemmatimonadetes_bacterium_UWMA_0339	0.00369914
Methylophilaceae_bacterium_UWMA_0326	Henriciella_sp_UWMA_0297	0.00369914
Methylophilaceae_bacterium_UWMA_0326	Micavibrio_sp_UWMA_0310	0.00369914
Methylophilaceae_bacterium_UWMA_0326	Microbacterium_sp_UWMA_0270	0.00369914
Methylophilaceae_bacterium_UWMA_0326	Planctomycetaceae_bacterium_UWMA_0346	0.00369914
Methylophilaceae_bacterium_UWMA_0326	Planctomycetes_bacterium_UWMA_0265	0.00369914
Methylophilaceae_bacterium_UWMA_0326	Planctomycetes_bacterium_UWMA_0276	0.00369914
Methylophilaceae_bacterium_UWMA_0326	Planctomycetes_bacterium_UWMA_0294	0.00369914
Methylophilaceae_bacterium_UWMA_0326	Sulfitobacter_sp_UWMA_0305	0.00369914
Methylophilaceae_bacterium_UWMA_0326	Verrucomicrobiales_bacterium_UWMA_0320	0.00369914
Methylophilaceae_bacterium_UWMA_0326	candidate_division_Zixibacteria_bacterium_UWMA_0288	0.00369914
Gammaproteobacteria_bacterium_UWMA_0281	Candidatus_Nitrosopelagicus_sp_UWMA_0359	0.00364631
Gammaproteobacteria_bacterium_UWMA_0281	Planctomycetes_bacterium_UWMA_0329	0.00364631
Gammaproteobacteria_bacterium_UWMA_0281	Sulfitobacter_sp_UWMA_0305	0.00364631
Nitrosopumilus_sp_UWMA_0263	Candidatus_Marinimicrobia_bacterium_UWMA_0309	0.00359712
Nitrosopumilus_sp_UWMA_0263	Cytophagales_bacterium_UWMA_0338	0.00359712
Nitrosopumilus_sp_UWMA_0263	Flavobacteriales_bacterium_UWMA_0274	0.00359712
Nitrosopumilus_sp_UWMA_0263	Fuerstia_sp_UWMA_0333	0.00359712
Nitrosopumilus_sp_UWMA_0263	Marine_Group_III_euryarchaeote_UWMA_0284	0.00359712
Nitrosopumilus_sp_UWMA_0263	Marine_Group_II_euryarchaeote_UWMA_0266	0.00359712
Nitrosopumilus_sp_UWMA_0263	Marine_Group_II_euryarchaeote_UWMA_0279	0.00359712
Nitrosopumilus_sp_UWMA_0263	Marine_Group_II_euryarchaeote_UWMA_0283	0.00359712
Nitrosopumilus_sp_UWMA_0263	Marine_Group_II_euryarchaeote_UWMA_0323	0.00359712
Nitrosopumilus_sp_UWMA_0263	Marine_Group_II_euryarchaeote_UWMA_0328	0.00359712
Nitrosopumilus_sp_UWMA_0263	Marine_Group_II_euryarchaeote_UWMA_0344	0.00359712
Nitrosopumilus_sp_UWMA_0263	Marine_Group_II_euryarchaeote_UWMA_0350	0.00359712
Nitrosopumilus_sp_UWMA_0263	Marine_Group_II_euryarchaeote_UWMA_0352	0.00359712
Nitrosopumilus_sp_UWMA_0263	Marine_Group_II_euryarchaeote_UWMA_0357	0.00359712
Nitrosopumilus_sp_UWMA_0263	Nitrospira_sp_UWMA_0268	0.00359712
Methylococcaceae_bacterium_UWMA_0348	Candidatus_Handelsmanbacteria_bacterium_UWMA_0286	0.00358102
Methylococcaceae_bacterium_UWMA_0348	Candidatus_Handelsmanbacteria_bacterium_UWMA_0300	0.00358102
Methylococcaceae_bacterium_UWMA_0348	Candidatus_Pelagibacter_sp_UWMA_0307	0.00358102
Methylococcaceae_bacterium_UWMA_0348	Candidatus_Thioglobus_sp_UWMA_0322	0.00358102
Methylococcaceae_bacterium_UWMA_0348	Gammaproteobacteria_bacterium_UWMA_0261	0.00358102
Methylococcaceae_bacterium_UWMA_0348	Gammaproteobacteria_bacterium_UWMA_0281	0.00358102
Methylococcaceae_bacterium_UWMA_0348	Gammaproteobacteria_bacterium_UWMA_0299	0.00358102
Methylococcaceae_bacterium_UWMA_0348	Gammaproteobacteria_bacterium_UWMA_0302	0.00358102
Methylococcaceae_bacterium_UWMA_0348	Gemmatimonadetes_bacterium_UWMA_0339	0.00358102
Methylococcaceae_bacterium_UWMA_0348	Henriciella_sp_UWMA_0297	0.00358102
Methylococcaceae_bacterium_UWMA_0348	Micavibrio_sp_UWMA_0310	0.00358102
Methylococcaceae_bacterium_UWMA_0348	Planctomycetes_bacterium_UWMA_0265	0.00358102
Methylococcaceae_bacterium_UWMA_0348	Planctomycetes_bacterium_UWMA_0276	0.00358102
Methylococcaceae_bacterium_UWMA_0348	Planctomycetes_bacterium_UWMA_0294	0.00358102
Methylococcaceae_bacterium_UWMA_0348	Sulfitobacter_sp_UWMA_0305	0.00358102
Methylococcaceae_bacterium_UWMA_0348	Verrucomicrobiales_bacterium_UWMA_0320	0.00358102
Methylococcaceae_bacterium_UWMA_0348	candidate_division_Zixibacteria_bacterium_UWMA_0288	0.00358102
Nitrospira_sp_UWMA_0268	Gemmatimonadetes_bacterium_UWMA_0339	0.0035524
Nitrospira_sp_UWMA_0268	Micavibrio_sp_UWMA_0310	0.0035524
Nitrospira_sp_UWMA_0268	Planctomycetaceae_bacterium_UWMA_0346	0.0035524
Nitrospira_sp_UWMA_0268	candidate_division_Zixibacteria_bacterium_UWMA_0288	0.0035524
Flavobacteriaceae_bacterium_UWMA_0314	Bacteroidetes_bacterium_UWMA_0293	0.00353357
Flavobacteriaceae_bacterium_UWMA_0314	Candidatus_Handelsmanbacteria_bacterium_UWMA_0286	0.00353357
Flavobacteriaceae_bacterium_UWMA_0314	Candidatus_Handelsmanbacteria_bacterium_UWMA_0300	0.00353357
Flavobacteriaceae_bacterium_UWMA_0314	Candidatus_Pelagibacter_sp_UWMA_0307	0.00353357
Flavobacteriaceae_bacterium_UWMA_0314	Candidatus_Thioglobus_sp_UWMA_0322	0.00353357
Flavobacteriaceae_bacterium_UWMA_0314	Gammaproteobacteria_bacterium_UWMA_0261	0.00353357
Flavobacteriaceae_bacterium_UWMA_0314	Gammaproteobacteria_bacterium_UWMA_0281	0.00353357
Flavobacteriaceae_bacterium_UWMA_0314	Gammaproteobacteria_bacterium_UWMA_0299	0.00353357
Flavobacteriaceae_bacterium_UWMA_0314	Gammaproteobacteria_bacterium_UWMA_0302	0.00353357
Flavobacteriaceae_bacterium_UWMA_0314	Gemmatimonadetes_bacterium_UWMA_0339	0.00353357
Flavobacteriaceae_bacterium_UWMA_0314	Henriciella_sp_UWMA_0297	0.00353357
Flavobacteriaceae_bacterium_UWMA_0314	Micavibrio_sp_UWMA_0310	0.00353357
Flavobacteriaceae_bacterium_UWMA_0314	Microbacterium_sp_UWMA_0270	0.00353357
Flavobacteriaceae_bacterium_UWMA_0314	Planctomycetes_bacterium_UWMA_0265	0.00353357
Flavobacteriaceae_bacterium_UWMA_0314	Planctomycetes_bacterium_UWMA_0276	0.00353357
Flavobacteriaceae_bacterium_UWMA_0314	Planctomycetes_bacterium_UWMA_0294	0.00353357
Flavobacteriaceae_bacterium_UWMA_0314	Sulfitobacter_sp_UWMA_0305	0.00353357
Flavobacteriaceae_bacterium_UWMA_0314	Verrucomicrobiales_bacterium_UWMA_0320	0.00353357
Flavobacteriaceae_bacterium_UWMA_0314	candidate_division_Zixibacteria_bacterium_UWMA_0288	0.00353357
Marine_Group_II_euryarchaeote_UWMA_0283	Flavobacteriaceae_bacterium_UWMA_0314	0.00351288
Marine_Group_II_euryarchaeote_UWMA_0283	Thiotrichaceae_bacterium_UWMA_0311	0.00351288
Gammaproteobacteria_bacterium_UWMA_0299	Candidatus_Marinimicrobia_bacterium_UWMA_0306	0.00348918
Gammaproteobacteria_bacterium_UWMA_0299	Gemmatimonadetes_bacterium_UWMA_0296	0.00348918
Gammaproteobacteria_bacterium_UWMA_0299	Gemmatimonadetes_bacterium_UWMA_0308	0.00348918
Gammaproteobacteria_bacterium_UWMA_0299	candidate_division_Zixibacteria_bacterium_UWMA_0288	0.00348918
Sneathiellales_bacterium_UWMA_0353	Bacteroidetes_bacterium_UWMA_0293	0.00347423
Sneathiellales_bacterium_UWMA_0353	Candidatus_Handelsmanbacteria_bacterium_UWMA_0286	0.00347423
Sneathiellales_bacterium_UWMA_0353	Candidatus_Handelsmanbacteria_bacterium_UWMA_0300	0.00347423
Sneathiellales_bacterium_UWMA_0353	Candidatus_Pelagibacter_sp_UWMA_0307	0.00347423
Sneathiellales_bacterium_UWMA_0353	Candidatus_Thioglobus_sp_UWMA_0322	0.00347423
Sneathiellales_bacterium_UWMA_0353	Gammaproteobacteria_bacterium_UWMA_0261	0.00347423
Sneathiellales_bacterium_UWMA_0353	Gammaproteobacteria_bacterium_UWMA_0281	0.00347423
Sneathiellales_bacterium_UWMA_0353	Gammaproteobacteria_bacterium_UWMA_0299	0.00347423
Sneathiellales_bacterium_UWMA_0353	Gammaproteobacteria_bacterium_UWMA_0302	0.00347423
Sneathiellales_bacterium_UWMA_0353	Gemmatimonadetes_bacterium_UWMA_0339	0.00347423
Sneathiellales_bacterium_UWMA_0353	Henriciella_sp_UWMA_0297	0.00347423
Sneathiellales_bacterium_UWMA_0353	Micavibrio_sp_UWMA_0310	0.00347423
Sneathiellales_bacterium_UWMA_0353	Microbacterium_sp_UWMA_0270	0.00347423
Sneathiellales_bacterium_UWMA_0353	Planctomycetes_bacterium_UWMA_0265	0.00347423
Sneathiellales_bacterium_UWMA_0353	Planctomycetes_bacterium_UWMA_0276	0.00347423
Sneathiellales_bacterium_UWMA_0353	Planctomycetes_bacterium_UWMA_0294	0.00347423
Sneathiellales_bacterium_UWMA_0353	Sulfitobacter_sp_UWMA_0305	0.00347423
Sneathiellales_bacterium_UWMA_0353	Verrucomicrobiales_bacterium_UWMA_0320	0.00347423
Sneathiellales_bacterium_UWMA_0353	candidate_division_Zixibacteria_bacterium_UWMA_0288	0.00347423
Acidimicrobiia_bacterium_UWMA_0264	Acidobacteria_bacterium_UWMA_0355	0.00343879
Acidimicrobiia_bacterium_UWMA_0264	Candidatus_Lambdaproteobacteria_bacterium_UWMA_0298	0.00343879
Acidimicrobiia_bacterium_UWMA_0264	Candidatus_Marinimicrobia_bacterium_UWMA_0306	0.00343879
Acidimicrobiia_bacterium_UWMA_0264	Candidatus_Nitrosopelagicus_sp_UWMA_0359	0.00343879
Acidimicrobiia_bacterium_UWMA_0264	Fuerstia_sp_UWMA_0333	0.00343879
Acidimicrobiia_bacterium_UWMA_0264	Gemmatimonadetes_bacterium_UWMA_0296	0.00343879
Acidimicrobiia_bacterium_UWMA_0264	Gemmatimonadetes_bacterium_UWMA_0308	0.00343879
Acidimicrobiia_bacterium_UWMA_0264	Planctomycetes_bacterium_UWMA_0329	0.00343879
Planctomycetes_bacterium_UWMA_0345	Acidobacteria_bacterium_UWMA_0355	0.00340599
Planctomycetes_bacterium_UWMA_0345	Candidatus_Lambdaproteobacteria_bacterium_UWMA_0298	0.00340599
Planctomycetes_bacterium_UWMA_0345	Candidatus_Marinimicrobia_bacterium_UWMA_0306	0.00340599
Planctomycetes_bacterium_UWMA_0345	Candidatus_Nitrosopelagicus_sp_UWMA_0359	0.00340599
Planctomycetes_bacterium_UWMA_0345	Gemmatimonadetes_bacterium_UWMA_0296	0.00340599
Planctomycetes_bacterium_UWMA_0345	Gemmatimonadetes_bacterium_UWMA_0308	0.00340599
candidate_division_UBP10_bacterium_UWMA_0304	Flavobacteriaceae_bacterium_UWMA_0314	0.00334672
candidate_division_UBP10_bacterium_UWMA_0304	Flavobacteriales_bacterium_UWMA_0274	0.00334672
Marine_Group_II_euryarchaeote_UWMA_0352	Candidatus_Marinimicrobia_bacterium_UWMA_0306	0.00334448
Marine_Group_II_euryarchaeote_UWMA_0352	Flavobacteriaceae_bacterium_UWMA_0314	0.00334448
Marine_Group_II_euryarchaeote_UWMA_0352	Planctomycetes_bacterium_UWMA_0329	0.00334448
Marine_Group_II_euryarchaeote_UWMA_0352	Sneathiellales_bacterium_UWMA_0353	0.00334448
Myxococcales_bacterium_UWMA_0315	Planctomycetaceae_bacterium_UWMA_0346	0.00330469
Marine_Group_III_euryarchaeote_UWMA_0340	Bacteroidetes_bacterium_UWMA_0293	0.00327332
Marine_Group_III_euryarchaeote_UWMA_0340	Candidatus_Handelsmanbacteria_bacterium_UWMA_0286	0.00327332
Marine_Group_III_euryarchaeote_UWMA_0340	Candidatus_Handelsmanbacteria_bacterium_UWMA_0300	0.00327332
Marine_Group_III_euryarchaeote_UWMA_0340	Candidatus_Pelagibacter_sp_UWMA_0307	0.00327332
Marine_Group_III_euryarchaeote_UWMA_0340	Candidatus_Thioglobus_sp_UWMA_0322	0.00327332
Marine_Group_III_euryarchaeote_UWMA_0340	Gammaproteobacteria_bacterium_UWMA_0261	0.00327332
Marine_Group_III_euryarchaeote_UWMA_0340	Gammaproteobacteria_bacterium_UWMA_0281	0.00327332
Marine_Group_III_euryarchaeote_UWMA_0340	Gammaproteobacteria_bacterium_UWMA_0299	0.00327332
Marine_Group_III_euryarchaeote_UWMA_0340	Gammaproteobacteria_bacterium_UWMA_0302	0.00327332
Marine_Group_III_euryarchaeote_UWMA_0340	Gemmatimonadetes_bacterium_UWMA_0339	0.00327332
Marine_Group_III_euryarchaeote_UWMA_0340	Henriciella_sp_UWMA_0297	0.00327332
Marine_Group_III_euryarchaeote_UWMA_0340	Micavibrio_sp_UWMA_0310	0.00327332
Marine_Group_III_euryarchaeote_UWMA_0340	Planctomycetes_bacterium_UWMA_0265	0.00327332
Marine_Group_III_euryarchaeote_UWMA_0340	Planctomycetes_bacterium_UWMA_0276	0.00327332
Marine_Group_III_euryarchaeote_UWMA_0340	Planctomycetes_bacterium_UWMA_0294	0.00327332
Marine_Group_III_euryarchaeote_UWMA_0340	Sulfitobacter_sp_UWMA_0305	0.00327332
Marine_Group_III_euryarchaeote_UWMA_0340	Verrucomicrobiales_bacterium_UWMA_0320	0.00327332
Marine_Group_III_euryarchaeote_UWMA_0340	candidate_division_Zixibacteria_bacterium_UWMA_0288	0.00327332
Candidatus_Marinimicrobia_bacterium_UWMA_0306	Bacteroidetes_bacterium_UWMA_0293	0.00321199
Candidatus_Marinimicrobia_bacterium_UWMA_0306	Candidatus_Handelsmanbacteria_bacterium_UWMA_0286	0.00321199
Candidatus_Marinimicrobia_bacterium_UWMA_0306	Candidatus_Handelsmanbacteria_bacterium_UWMA_0300	0.00321199
Candidatus_Marinimicrobia_bacterium_UWMA_0306	Candidatus_Pelagibacter_sp_UWMA_0307	0.00321199
Candidatus_Marinimicrobia_bacterium_UWMA_0306	Candidatus_Thioglobus_sp_UWMA_0322	0.00321199
Candidatus_Marinimicrobia_bacterium_UWMA_0306	Gammaproteobacteria_bacterium_UWMA_0261	0.00321199
Candidatus_Marinimicrobia_bacterium_UWMA_0306	Gammaproteobacteria_bacterium_UWMA_0281	0.00321199
Candidatus_Marinimicrobia_bacterium_UWMA_0306	Gammaproteobacteria_bacterium_UWMA_0299	0.00321199
Candidatus_Marinimicrobia_bacterium_UWMA_0306	Gammaproteobacteria_bacterium_UWMA_0302	0.00321199
Candidatus_Marinimicrobia_bacterium_UWMA_0306	Gemmatimonadetes_bacterium_UWMA_0339	0.00321199
Candidatus_Marinimicrobia_bacterium_UWMA_0306	Henriciella_sp_UWMA_0297	0.00321199
Candidatus_Marinimicrobia_bacterium_UWMA_0306	Micavibrio_sp_UWMA_0310	0.00321199
Candidatus_Marinimicrobia_bacterium_UWMA_0306	Planctomycetes_bacterium_UWMA_0265	0.00321199
Candidatus_Marinimicrobia_bacterium_UWMA_0306	Planctomycetes_bacterium_UWMA_0276	0.00321199
Candidatus_Marinimicrobia_bacterium_UWMA_0306	Planctomycetes_bacterium_UWMA_0294	0.00321199
Candidatus_Marinimicrobia_bacterium_UWMA_0306	Verrucomicrobiales_bacterium_UWMA_0320	0.00321199
Candidatus_Marinimicrobia_bacterium_UWMA_0306	candidate_division_Zixibacteria_bacterium_UWMA_0288	0.00321199
Gammaproteobacteria_bacterium_UWMA_0302	Fuerstia_sp_UWMA_0333	0.00318471
Gammaproteobacteria_bacterium_UWMA_0302	Planctomycetes_bacterium_UWMA_0329	0.00318471
Cycloclasticus_sp_UWMA_0316	Bacteroidetes_bacterium_UWMA_0293	0.00309119
Cycloclasticus_sp_UWMA_0316	Candidatus_Handelsmanbacteria_bacterium_UWMA_0286	0.00309119
Cycloclasticus_sp_UWMA_0316	Candidatus_Handelsmanbacteria_bacterium_UWMA_0300	0.00309119
Cycloclasticus_sp_UWMA_0316	Candidatus_Pelagibacter_sp_UWMA_0307	0.00309119
Cycloclasticus_sp_UWMA_0316	Candidatus_Thioglobus_sp_UWMA_0322	0.00309119
Cycloclasticus_sp_UWMA_0316	Gammaproteobacteria_bacterium_UWMA_0261	0.00309119
Cycloclasticus_sp_UWMA_0316	Gammaproteobacteria_bacterium_UWMA_0281	0.00309119
Cycloclasticus_sp_UWMA_0316	Gammaproteobacteria_bacterium_UWMA_0299	0.00309119
Cycloclasticus_sp_UWMA_0316	Gammaproteobacteria_bacterium_UWMA_0302	0.00309119
Cycloclasticus_sp_UWMA_0316	Gemmatimonadetes_bacterium_UWMA_0339	0.00309119
Cycloclasticus_sp_UWMA_0316	Henriciella_sp_UWMA_0297	0.00309119
Cycloclasticus_sp_UWMA_0316	Micavibrio_sp_UWMA_0310	0.00309119
Cycloclasticus_sp_UWMA_0316	Planctomycetes_bacterium_UWMA_0265	0.00309119
Cycloclasticus_sp_UWMA_0316	Planctomycetes_bacterium_UWMA_0276	0.00309119
Cycloclasticus_sp_UWMA_0316	Planctomycetes_bacterium_UWMA_0294	0.00309119
Cycloclasticus_sp_UWMA_0316	Sulfitobacter_sp_UWMA_0305	0.00309119
Cycloclasticus_sp_UWMA_0316	Verrucomicrobiales_bacterium_UWMA_0320	0.00309119
Cycloclasticus_sp_UWMA_0316	candidate_division_Zixibacteria_bacterium_UWMA_0288	0.00309119
Myxococcales_bacterium_UWMA_0324	Acidobacteria_bacterium_UWMA_0355	0.00309023
Myxococcales_bacterium_UWMA_0324	Bacteroidetes_bacterium_UWMA_0293	0.00309023
Myxococcales_bacterium_UWMA_0324	Candidatus_Handelsmanbacteria_bacterium_UWMA_0286	0.00309023
Myxococcales_bacterium_UWMA_0324	Candidatus_Handelsmanbacteria_bacterium_UWMA_0300	0.00309023
Myxococcales_bacterium_UWMA_0324	Candidatus_Lambdaproteobacteria_bacterium_UWMA_0298	0.00309023
Myxococcales_bacterium_UWMA_0324	Candidatus_Marinimicrobia_bacterium_UWMA_0306	0.00309023
Myxococcales_bacterium_UWMA_0324	Candidatus_Nitrosopelagicus_sp_UWMA_0359	0.00309023
Myxococcales_bacterium_UWMA_0324	Candidatus_Pelagibacter_sp_UWMA_0307	0.00309023
Myxococcales_bacterium_UWMA_0324	Candidatus_Thioglobus_sp_UWMA_0322	0.00309023
Myxococcales_bacterium_UWMA_0324	Fuerstia_sp_UWMA_0333	0.00309023
Myxococcales_bacterium_UWMA_0324	Gammaproteobacteria_bacterium_UWMA_0261	0.00309023
Myxococcales_bacterium_UWMA_0324	Gammaproteobacteria_bacterium_UWMA_0281	0.00309023
Myxococcales_bacterium_UWMA_0324	Gammaproteobacteria_bacterium_UWMA_0299	0.00309023
Myxococcales_bacterium_UWMA_0324	Gammaproteobacteria_bacterium_UWMA_0302	0.00309023
Myxococcales_bacterium_UWMA_0324	Gemmatimonadetes_bacterium_UWMA_0296	0.00309023
Myxococcales_bacterium_UWMA_0324	Gemmatimonadetes_bacterium_UWMA_0308	0.00309023
Myxococcales_bacterium_UWMA_0324	Henriciella_sp_UWMA_0297	0.00309023
Myxococcales_bacterium_UWMA_0324	Microbacterium_sp_UWMA_0270	0.00309023
Myxococcales_bacterium_UWMA_0324	Planctomycetaceae_bacterium_UWMA_0346	0.00309023
Myxococcales_bacterium_UWMA_0324	Planctomycetes_bacterium_UWMA_0265	0.00309023
Myxococcales_bacterium_UWMA_0324	Planctomycetes_bacterium_UWMA_0276	0.00309023
Myxococcales_bacterium_UWMA_0324	Planctomycetes_bacterium_UWMA_0294	0.00309023
Myxococcales_bacterium_UWMA_0324	Planctomycetes_bacterium_UWMA_0329	0.00309023
Myxococcales_bacterium_UWMA_0324	Sulfitobacter_sp_UWMA_0305	0.00309023
Myxococcales_bacterium_UWMA_0324	Verrucomicrobiales_bacterium_UWMA_0320	0.00309023
Nitrospinaceae_bacterium_UWMA_0262	Gemmatimonadetes_bacterium_UWMA_0339	0.00301508
Nitrospinaceae_bacterium_UWMA_0262	Micavibrio_sp_UWMA_0310	0.00301508
Nitrospinaceae_bacterium_UWMA_0262	Planctomycetaceae_bacterium_UWMA_0346	0.00301508
Nitrospinaceae_bacterium_UWMA_0262	candidate_division_Zixibacteria_bacterium_UWMA_0288	0.00301508
Flavobacteriaceae_bacterium_UWMA_0351	Acidimicrobiia_bacterium_UWMA_0264	0.00299103
Flavobacteriaceae_bacterium_UWMA_0351	Acidimicrobiia_bacterium_UWMA_0319	0.00299103
Flavobacteriaceae_bacterium_UWMA_0351	Methylococcaceae_bacterium_UWMA_0348	0.00299103
Flavobacteriaceae_bacterium_UWMA_0351	Sneathiellales_bacterium_UWMA_0353	0.00299103
Gammaproteobacteria_bacterium_UWMA_0301	Planctomycetaceae_bacterium_UWMA_0346	0.00296912
Candidatus_Lambdaproteobacteria_bacterium_UWMA_0298	Bacteroidetes_bacterium_UWMA_0358	0.00289352
Candidatus_Lambdaproteobacteria_bacterium_UWMA_0298	Flavobacteriales_bacterium_UWMA_0277	0.00289352
Candidatus_Lambdaproteobacteria_bacterium_UWMA_0298	Planctomycetes_bacterium_UWMA_0329	0.00289352
Gemmatimonadetes_bacterium_UWMA_0334	Acidobacteria_bacterium_UWMA_0355	0.002849
Gemmatimonadetes_bacterium_UWMA_0334	Candidatus_Lambdaproteobacteria_bacterium_UWMA_0298	0.002849
Gemmatimonadetes_bacterium_UWMA_0334	Candidatus_Nitrosopelagicus_sp_UWMA_0359	0.002849
Gemmatimonadetes_bacterium_UWMA_0334	Planctomycetes_bacterium_UWMA_0329	0.002849
Gammaproteobacteria_bacterium_UWMA_0282	Candidatus_Marinimicrobia_bacterium_UWMA_0306	0.00284738
Gammaproteobacteria_bacterium_UWMA_0282	Fuerstia_sp_UWMA_0333	0.00284738
Gammaproteobacteria_bacterium_UWMA_0282	Planctomycetes_bacterium_UWMA_0329	0.00284738
Gammaproteobacteria_bacterium_UWMA_0299	Planctomycetes_bacterium_UWMA_0329	0.00279135
Candidatus_Marinimicrobia_bacterium_UWMA_0347	Bacteroidetes_bacterium_UWMA_0293	0.00277778
Candidatus_Marinimicrobia_bacterium_UWMA_0347	Candidatus_Handelsmanbacteria_bacterium_UWMA_0286	0.00277778
Candidatus_Marinimicrobia_bacterium_UWMA_0347	Candidatus_Handelsmanbacteria_bacterium_UWMA_0300	0.00277778
Candidatus_Marinimicrobia_bacterium_UWMA_0347	Candidatus_Pelagibacter_sp_UWMA_0307	0.00277778
Candidatus_Marinimicrobia_bacterium_UWMA_0347	Candidatus_Thioglobus_sp_UWMA_0322	0.00277778
Candidatus_Marinimicrobia_bacterium_UWMA_0347	Gammaproteobacteria_bacterium_UWMA_0261	0.00277778
Candidatus_Marinimicrobia_bacterium_UWMA_0347	Gammaproteobacteria_bacterium_UWMA_0281	0.00277778
Candidatus_Marinimicrobia_bacterium_UWMA_0347	Gammaproteobacteria_bacterium_UWMA_0299	0.00277778
Candidatus_Marinimicrobia_bacterium_UWMA_0347	Gammaproteobacteria_bacterium_UWMA_0302	0.00277778
Candidatus_Marinimicrobia_bacterium_UWMA_0347	Gemmatimonadetes_bacterium_UWMA_0339	0.00277778
Candidatus_Marinimicrobia_bacterium_UWMA_0347	Henriciella_sp_UWMA_0297	0.00277778
Candidatus_Marinimicrobia_bacterium_UWMA_0347	Micavibrio_sp_UWMA_0310	0.00277778
Candidatus_Marinimicrobia_bacterium_UWMA_0347	Planctomycetes_bacterium_UWMA_0265	0.00277778
Candidatus_Marinimicrobia_bacterium_UWMA_0347	Planctomycetes_bacterium_UWMA_0276	0.00277778
Candidatus_Marinimicrobia_bacterium_UWMA_0347	Planctomycetes_bacterium_UWMA_0294	0.00277778
Candidatus_Marinimicrobia_bacterium_UWMA_0347	Sulfitobacter_sp_UWMA_0305	0.00277778
Candidatus_Marinimicrobia_bacterium_UWMA_0347	Verrucomicrobiales_bacterium_UWMA_0320	0.00277778
Candidatus_Marinimicrobia_bacterium_UWMA_0347	candidate_division_Zixibacteria_bacterium_UWMA_0288	0.00277778
Gammaproteobacteria_bacterium_UWMA_0281	Acidobacteria_bacterium_UWMA_0355	0.00273473
Gammaproteobacteria_bacterium_UWMA_0281	Candidatus_Lambdaproteobacteria_bacterium_UWMA_0298	0.00273473
Gammaproteobacteria_bacterium_UWMA_0281	Candidatus_Marinimicrobia_bacterium_UWMA_0306	0.00273473
Gammaproteobacteria_bacterium_UWMA_0281	Gemmatimonadetes_bacterium_UWMA_0296	0.00273473
Gammaproteobacteria_bacterium_UWMA_0281	Gemmatimonadetes_bacterium_UWMA_0308	0.00273473
Gammaproteobacteria_bacterium_UWMA_0281	Gemmatimonadetes_bacterium_UWMA_0339	0.00273473
Gammaproteobacteria_bacterium_UWMA_0281	Micavibrio_sp_UWMA_0310	0.00273473
Gammaproteobacteria_bacterium_UWMA_0281	Planctomycetaceae_bacterium_UWMA_0346	0.00273473
Gammaproteobacteria_bacterium_UWMA_0281	Sneathiellales_bacterium_UWMA_0353	0.00273473
Gammaproteobacteria_bacterium_UWMA_0281	candidate_division_Zixibacteria_bacterium_UWMA_0288	0.00273473
Acidimicrobiia_bacterium_UWMA_0319	Fuerstia_sp_UWMA_0333	0.00272851
Cytophagales_bacterium_UWMA_0338	Acidimicrobiia_bacterium_UWMA_0264	0.00271493
Cytophagales_bacterium_UWMA_0338	Acidimicrobiia_bacterium_UWMA_0319	0.00271493
Cytophagales_bacterium_UWMA_0338	Dehalococcoidia_bacterium_UWMA_0267	0.00271493
Cytophagales_bacterium_UWMA_0338	Flavobacteriales_bacterium_UWMA_0289	0.00271493
Cytophagales_bacterium_UWMA_0338	Methylococcaceae_bacterium_UWMA_0348	0.00271493
Methylococcaceae_bacterium_UWMA_0348	Flavobacteriaceae_bacterium_UWMA_0314	0.00268577
Methylococcaceae_bacterium_UWMA_0348	Flavobacteriales_bacterium_UWMA_0274	0.00268577
Myxococcales_bacterium_UWMA_0336	Candidatus_Marinimicrobia_bacterium_UWMA_0306	0.00268097
Myxococcales_bacterium_UWMA_0336	Fuerstia_sp_UWMA_0333	0.00268097
Myxococcales_bacterium_UWMA_0336	Gammaproteobacteria_bacterium_UWMA_0261	0.00268097
Myxococcales_bacterium_UWMA_0336	Gammaproteobacteria_bacterium_UWMA_0281	0.00268097
Myxococcales_bacterium_UWMA_0336	Gammaproteobacteria_bacterium_UWMA_0299	0.00268097
Myxococcales_bacterium_UWMA_0336	Gammaproteobacteria_bacterium_UWMA_0302	0.00268097
Myxococcales_bacterium_UWMA_0336	Planctomycetes_bacterium_UWMA_0265	0.00268097
Marine_Group_III_euryarchaeote_UWMA_0284	Bacteroidetes_bacterium_UWMA_0293	0.00266667
Marine_Group_III_euryarchaeote_UWMA_0284	Candidatus_Handelsmanbacteria_bacterium_UWMA_0286	0.00266667
Marine_Group_III_euryarchaeote_UWMA_0284	Candidatus_Handelsmanbacteria_bacterium_UWMA_0300	0.00266667
Marine_Group_III_euryarchaeote_UWMA_0284	Candidatus_Pelagibacter_sp_UWMA_0307	0.00266667
Marine_Group_III_euryarchaeote_UWMA_0284	Candidatus_Thioglobus_sp_UWMA_0322	0.00266667
Marine_Group_III_euryarchaeote_UWMA_0284	Gammaproteobacteria_bacterium_UWMA_0261	0.00266667
Marine_Group_III_euryarchaeote_UWMA_0284	Gammaproteobacteria_bacterium_UWMA_0281	0.00266667
Marine_Group_III_euryarchaeote_UWMA_0284	Gammaproteobacteria_bacterium_UWMA_0299	0.00266667
Marine_Group_III_euryarchaeote_UWMA_0284	Gammaproteobacteria_bacterium_UWMA_0302	0.00266667
Marine_Group_III_euryarchaeote_UWMA_0284	Gemmatimonadetes_bacterium_UWMA_0339	0.00266667
Marine_Group_III_euryarchaeote_UWMA_0284	Henriciella_sp_UWMA_0297	0.00266667
Marine_Group_III_euryarchaeote_UWMA_0284	Micavibrio_sp_UWMA_0310	0.00266667
Marine_Group_III_euryarchaeote_UWMA_0284	Planctomycetaceae_bacterium_UWMA_0346	0.00266667
Marine_Group_III_euryarchaeote_UWMA_0284	Planctomycetes_bacterium_UWMA_0265	0.00266667
Marine_Group_III_euryarchaeote_UWMA_0284	Planctomycetes_bacterium_UWMA_0276	0.00266667
Marine_Group_III_euryarchaeote_UWMA_0284	Planctomycetes_bacterium_UWMA_0294	0.00266667
Marine_Group_III_euryarchaeote_UWMA_0284	Sulfitobacter_sp_UWMA_0305	0.00266667
Marine_Group_III_euryarchaeote_UWMA_0284	Verrucomicrobiales_bacterium_UWMA_0320	0.00266667
Marine_Group_III_euryarchaeote_UWMA_0284	candidate_division_Zixibacteria_bacterium_UWMA_0288	0.00266667
Nitrospira_sp_UWMA_0268	Candidatus_Handelsmanbacteria_bacterium_UWMA_0286	0.0026643
Nitrospira_sp_UWMA_0268	Candidatus_Handelsmanbacteria_bacterium_UWMA_0300	0.0026643
Nitrospira_sp_UWMA_0268	Candidatus_Pelagibacter_sp_UWMA_0307	0.0026643
Nitrospira_sp_UWMA_0268	Candidatus_Thioglobus_sp_UWMA_0322	0.0026643
Nitrospira_sp_UWMA_0268	Gammaproteobacteria_bacterium_UWMA_0261	0.0026643
Nitrospira_sp_UWMA_0268	Gammaproteobacteria_bacterium_UWMA_0281	0.0026643
Nitrospira_sp_UWMA_0268	Gammaproteobacteria_bacterium_UWMA_0299	0.0026643
Nitrospira_sp_UWMA_0268	Gammaproteobacteria_bacterium_UWMA_0302	0.0026643
Nitrospira_sp_UWMA_0268	Henriciella_sp_UWMA_0297	0.0026643
Nitrospira_sp_UWMA_0268	Planctomycetes_bacterium_UWMA_0265	0.0026643
Nitrospira_sp_UWMA_0268	Planctomycetes_bacterium_UWMA_0276	0.0026643
Nitrospira_sp_UWMA_0268	Planctomycetes_bacterium_UWMA_0294	0.0026643
Nitrospira_sp_UWMA_0268	Sulfitobacter_sp_UWMA_0305	0.0026643
Nitrospira_sp_UWMA_0268	Verrucomicrobiales_bacterium_UWMA_0320	0.0026643
Flavobacteriaceae_bacterium_UWMA_0314	Acidimicrobiia_bacterium_UWMA_0264	0.00265018
Flavobacteriaceae_bacterium_UWMA_0314	Acidimicrobiia_bacterium_UWMA_0319	0.00265018
Flavobacteriaceae_bacterium_UWMA_0314	Dehalococcoidia_bacterium_UWMA_0267	0.00265018
Flavobacteriaceae_bacterium_UWMA_0314	Flavobacteriales_bacterium_UWMA_0289	0.00265018
Flavobacteriaceae_bacterium_UWMA_0314	Methylococcaceae_bacterium_UWMA_0348	0.00265018
Myxococcales_bacterium_UWMA_0315	Fuerstia_sp_UWMA_0333	0.00264375
Myxococcales_bacterium_UWMA_0315	Planctomycetes_bacterium_UWMA_0329	0.00264375
Marine_Group_II_euryarchaeote_UWMA_0323	Fuerstia_sp_UWMA_0333	0.00263852
Gammaproteobacteria_bacterium_UWMA_0302	Candidatus_Nitrosopelagicus_sp_UWMA_0359	0.00254777
Porticoccaceae_bacterium_UWMA_0313	Dehalococcoidia_bacterium_UWMA_0267	0.00253807
Porticoccaceae_bacterium_UWMA_0313	Flavobacteriaceae_bacterium_UWMA_0314	0.00253807
Porticoccaceae_bacterium_UWMA_0313	Flavobacteriales_bacterium_UWMA_0289	0.00253807
Sulfitobacter_sp_UWMA_0305	Planctomycetaceae_bacterium_UWMA_0346	0.00248756
Candidatus_Thioglobus_sp_UWMA_0259	Dehalococcoidia_bacterium_UWMA_0267	0.00247934
Candidatus_Thioglobus_sp_UWMA_0259	Flavobacteriales_bacterium_UWMA_0289	0.00247934
Rhodospirillales_bacterium_UWMA_0295	Candidatus_Marinimicrobia_bacterium_UWMA_0306	0.00246914
Rhodospirillales_bacterium_UWMA_0295	Fuerstia_sp_UWMA_0333	0.00246914
Rhodospirillales_bacterium_UWMA_0295	Gemmatimonadetes_bacterium_UWMA_0296	0.00246914
Rhodospirillales_bacterium_UWMA_0295	Gemmatimonadetes_bacterium_UWMA_0308	0.00246914
Candidatus_Marinimicrobia_bacterium_UWMA_0309	Sneathiellales_bacterium_UWMA_0353	0.00242326
Gammaproteobacteria_bacterium_UWMA_0343	Bacteroidetes_bacterium_UWMA_0293	0.00238474
Gammaproteobacteria_bacterium_UWMA_0343	Candidatus_Handelsmanbacteria_bacterium_UWMA_0286	0.00238474
Gammaproteobacteria_bacterium_UWMA_0343	Candidatus_Handelsmanbacteria_bacterium_UWMA_0300	0.00238474
Gammaproteobacteria_bacterium_UWMA_0343	Candidatus_Pelagibacter_sp_UWMA_0307	0.00238474
Gammaproteobacteria_bacterium_UWMA_0343	Candidatus_Thioglobus_sp_UWMA_0322	0.00238474
Gammaproteobacteria_bacterium_UWMA_0343	Gemmatimonadetes_bacterium_UWMA_0339	0.00238474
Gammaproteobacteria_bacterium_UWMA_0343	Henriciella_sp_UWMA_0297	0.00238474
Gammaproteobacteria_bacterium_UWMA_0343	Micavibrio_sp_UWMA_0310	0.00238474
Gammaproteobacteria_bacterium_UWMA_0343	Planctomycetaceae_bacterium_UWMA_0346	0.00238474
Gammaproteobacteria_bacterium_UWMA_0343	Planctomycetes_bacterium_UWMA_0276	0.00238474
Gammaproteobacteria_bacterium_UWMA_0343	Planctomycetes_bacterium_UWMA_0294	0.00238474
Gammaproteobacteria_bacterium_UWMA_0343	Verrucomicrobiales_bacterium_UWMA_0320	0.00238474
Gammaproteobacteria_bacterium_UWMA_0343	candidate_division_Zixibacteria_bacterium_UWMA_0288	0.00238474
Gammaproteobacteria_bacterium_UWMA_0301	Bacteroidetes_bacterium_UWMA_0293	0.0023753
Gammaproteobacteria_bacterium_UWMA_0301	Candidatus_Handelsmanbacteria_bacterium_UWMA_0286	0.0023753
Gammaproteobacteria_bacterium_UWMA_0301	Candidatus_Handelsmanbacteria_bacterium_UWMA_0300	0.0023753
Gammaproteobacteria_bacterium_UWMA_0301	Candidatus_Pelagibacter_sp_UWMA_0307	0.0023753
Gammaproteobacteria_bacterium_UWMA_0301	Candidatus_Thioglobus_sp_UWMA_0322	0.0023753
Gammaproteobacteria_bacterium_UWMA_0301	Gammaproteobacteria_bacterium_UWMA_0261	0.0023753
Gammaproteobacteria_bacterium_UWMA_0301	Gammaproteobacteria_bacterium_UWMA_0281	0.0023753
Gammaproteobacteria_bacterium_UWMA_0301	Gammaproteobacteria_bacterium_UWMA_0299	0.0023753
Gammaproteobacteria_bacterium_UWMA_0301	Gammaproteobacteria_bacterium_UWMA_0302	0.0023753
Gammaproteobacteria_bacterium_UWMA_0301	Gemmatimonadetes_bacterium_UWMA_0339	0.0023753
Gammaproteobacteria_bacterium_UWMA_0301	Henriciella_sp_UWMA_0297	0.0023753
Gammaproteobacteria_bacterium_UWMA_0301	Micavibrio_sp_UWMA_0310	0.0023753
Gammaproteobacteria_bacterium_UWMA_0301	Microbacterium_sp_UWMA_0270	0.0023753
Gammaproteobacteria_bacterium_UWMA_0301	Planctomycetes_bacterium_UWMA_0265	0.0023753
Gammaproteobacteria_bacterium_UWMA_0301	Planctomycetes_bacterium_UWMA_0276	0.0023753
Gammaproteobacteria_bacterium_UWMA_0301	Planctomycetes_bacterium_UWMA_0294	0.0023753
Gammaproteobacteria_bacterium_UWMA_0301	Sulfitobacter_sp_UWMA_0305	0.0023753
Gammaproteobacteria_bacterium_UWMA_0301	Verrucomicrobiales_bacterium_UWMA_0320	0.0023753
Gammaproteobacteria_bacterium_UWMA_0301	candidate_division_Zixibacteria_bacterium_UWMA_0288	0.0023753
Gammaproteobacteria_bacterium_UWMA_0258	Fuerstia_sp_UWMA_0333	0.00236128
Gammaproteobacteria_bacterium_UWMA_0282	Gemmatimonadetes_bacterium_UWMA_0296	0.0022779
Gammaproteobacteria_bacterium_UWMA_0282	Gemmatimonadetes_bacterium_UWMA_0308	0.0022779
Candidatus_Pelagibacter_sp_UWMA_0307	Fuerstia_sp_UWMA_0333	0.00223964
Candidatus_Pelagibacter_sp_UWMA_0307	Planctomycetaceae_bacterium_UWMA_0346	0.00223964
Candidatus_Pelagibacter_sp_UWMA_0307	Sneathiellales_bacterium_UWMA_0353	0.00223964
Marine_Group_II_euryarchaeote_UWMA_0352	Alphaproteobacteria_bacterium_UWMA_0321	0.00222965
Marine_Group_II_euryarchaeote_UWMA_0352	Candidatus_Marinimicrobia_bacterium_UWMA_0285	0.00222965
Marine_Group_II_euryarchaeote_UWMA_0352	Candidatus_Marinimicrobia_bacterium_UWMA_0309	0.00222965
Marine_Group_II_euryarchaeote_UWMA_0352	Candidatus_Marinimicrobia_bacterium_UWMA_0347	0.00222965
Marine_Group_II_euryarchaeote_UWMA_0352	Candidatus_Thioglobus_sp_UWMA_0342	0.00222965
Marine_Group_II_euryarchaeote_UWMA_0352	Dehalococcoidia_bacterium_UWMA_0267	0.00222965
Marine_Group_II_euryarchaeote_UWMA_0352	Flavobacteriales_bacterium_UWMA_0277	0.00222965
Marine_Group_II_euryarchaeote_UWMA_0352	Flavobacteriales_bacterium_UWMA_0289	0.00222965
Marine_Group_II_euryarchaeote_UWMA_0352	Fuerstia_sp_UWMA_0333	0.00222965
Marine_Group_II_euryarchaeote_UWMA_0352	Gemmatimonadetes_bacterium_UWMA_0334	0.00222965
Marine_Group_II_euryarchaeote_UWMA_0352	Marine_Group_II_euryarchaeote_UWMA_0266	0.00222965
Marine_Group_II_euryarchaeote_UWMA_0352	Marine_Group_II_euryarchaeote_UWMA_0275	0.00222965
Marine_Group_II_euryarchaeote_UWMA_0352	Marine_Group_II_euryarchaeote_UWMA_0279	0.00222965
Marine_Group_II_euryarchaeote_UWMA_0352	Marine_Group_II_euryarchaeote_UWMA_0283	0.00222965
Marine_Group_II_euryarchaeote_UWMA_0352	Marine_Group_II_euryarchaeote_UWMA_0350	0.00222965
Marine_Group_II_euryarchaeote_UWMA_0352	Nitrospinaceae_bacterium_UWMA_0271	0.00222965
Marine_Group_II_euryarchaeote_UWMA_0352	Nitrospinaceae_bacterium_UWMA_0356	0.00222965
Marine_Group_II_euryarchaeote_UWMA_0352	Nitrospira_sp_UWMA_0268	0.00222965
Candidatus_Marinimicrobia_bacterium_UWMA_0285	Flavobacteriaceae_bacterium_UWMA_0314	0.00218103
Candidatus_Marinimicrobia_bacterium_UWMA_0285	Thiotrichaceae_bacterium_UWMA_0311	0.00218103
Candidatus_Thioglobus_sp_UWMA_0322	Microbacterium_sp_UWMA_0270	0.00217707
Planctomycetes_bacterium_UWMA_0294	Microbacterium_sp_UWMA_0270	0.00216138
Candidatus_Handelsmanbacteria_bacterium_UWMA_0286	Planctomycetaceae_bacterium_UWMA_0346	0.00215054
Gammaproteobacteria_bacterium_UWMA_0299	Acidobacteria_bacterium_UWMA_0355	0.00209351
Gammaproteobacteria_bacterium_UWMA_0299	Candidatus_Lambdaproteobacteria_bacterium_UWMA_0298	0.00209351
Gammaproteobacteria_bacterium_UWMA_0299	Candidatus_Nitrosopelagicus_sp_UWMA_0359	0.00209351
Gammaproteobacteria_bacterium_UWMA_0299	Gemmatimonadetes_bacterium_UWMA_0339	0.00209351
Gammaproteobacteria_bacterium_UWMA_0299	Micavibrio_sp_UWMA_0310	0.00209351
Gammaproteobacteria_bacterium_UWMA_0299	Microbacterium_sp_UWMA_0270	0.00209351
Myxococcales_bacterium_UWMA_0330	Bacteroidetes_bacterium_UWMA_0358	0.00209205
Myxococcales_bacterium_UWMA_0330	Flavobacteriales_bacterium_UWMA_0277	0.00209205
Myxococcales_bacterium_UWMA_0330	Planctomycetes_bacterium_UWMA_0329	0.00209205
Flavobacteriales_bacterium_UWMA_0277	Acidimicrobiia_bacterium_UWMA_0264	0.00206398
Flavobacteriales_bacterium_UWMA_0277	Acidimicrobiia_bacterium_UWMA_0319	0.00206398
Flavobacteriales_bacterium_UWMA_0277	Dehalococcoidia_bacterium_UWMA_0267	0.00206398
Flavobacteriales_bacterium_UWMA_0277	Flavobacteriales_bacterium_UWMA_0289	0.00206398
Flavobacteriales_bacterium_UWMA_0277	Methylococcaceae_bacterium_UWMA_0348	0.00206398
Acidimicrobiia_bacterium_UWMA_0319	Acidobacteria_bacterium_UWMA_0355	0.00204638
Acidimicrobiia_bacterium_UWMA_0319	Candidatus_Lambdaproteobacteria_bacterium_UWMA_0298	0.00204638
Acidimicrobiia_bacterium_UWMA_0319	Candidatus_Marinimicrobia_bacterium_UWMA_0306	0.00204638
Acidimicrobiia_bacterium_UWMA_0319	Candidatus_Nitrosopelagicus_sp_UWMA_0359	0.00204638
Acidimicrobiia_bacterium_UWMA_0319	Gemmatimonadetes_bacterium_UWMA_0296	0.00204638
Acidimicrobiia_bacterium_UWMA_0319	Gemmatimonadetes_bacterium_UWMA_0308	0.00204638
Acidimicrobiia_bacterium_UWMA_0319	Planctomycetes_bacterium_UWMA_0329	0.00204638
Myxococcales_bacterium_UWMA_0336	Acidobacteria_bacterium_UWMA_0355	0.00201072
Myxococcales_bacterium_UWMA_0336	Bacteroidetes_bacterium_UWMA_0293	0.00201072
Myxococcales_bacterium_UWMA_0336	Candidatus_Handelsmanbacteria_bacterium_UWMA_0286	0.00201072
Myxococcales_bacterium_UWMA_0336	Candidatus_Handelsmanbacteria_bacterium_UWMA_0300	0.00201072
Myxococcales_bacterium_UWMA_0336	Candidatus_Lambdaproteobacteria_bacterium_UWMA_0298	0.00201072
Myxococcales_bacterium_UWMA_0336	Candidatus_Nitrosopelagicus_sp_UWMA_0359	0.00201072
Myxococcales_bacterium_UWMA_0336	Candidatus_Pelagibacter_sp_UWMA_0307	0.00201072
Myxococcales_bacterium_UWMA_0336	Candidatus_Thioglobus_sp_UWMA_0322	0.00201072
Myxococcales_bacterium_UWMA_0336	Dehalococcoidia_bacterium_UWMA_0267	0.00201072
Myxococcales_bacterium_UWMA_0336	Flavobacteriaceae_bacterium_UWMA_0314	0.00201072
Myxococcales_bacterium_UWMA_0336	Flavobacteriales_bacterium_UWMA_0277	0.00201072
Myxococcales_bacterium_UWMA_0336	Flavobacteriales_bacterium_UWMA_0289	0.00201072
Myxococcales_bacterium_UWMA_0336	Gemmatimonadetes_bacterium_UWMA_0296	0.00201072
Myxococcales_bacterium_UWMA_0336	Gemmatimonadetes_bacterium_UWMA_0308	0.00201072
Myxococcales_bacterium_UWMA_0336	Henriciella_sp_UWMA_0297	0.00201072
Myxococcales_bacterium_UWMA_0336	Microbacterium_sp_UWMA_0270	0.00201072
Myxococcales_bacterium_UWMA_0336	Planctomycetes_bacterium_UWMA_0276	0.00201072
Myxococcales_bacterium_UWMA_0336	Planctomycetes_bacterium_UWMA_0294	0.00201072
Myxococcales_bacterium_UWMA_0336	Sulfitobacter_sp_UWMA_0305	0.00201072
Myxococcales_bacterium_UWMA_0336	Verrucomicrobiales_bacterium_UWMA_0320	0.00201072
Candidatus_Thioglobus_sp_UWMA_0360	Flavobacteriaceae_bacterium_UWMA_0314	0.00201005
Nitrospinaceae_bacterium_UWMA_0262	Bacteroidetes_bacterium_UWMA_0293	0.00201005
Nitrospinaceae_bacterium_UWMA_0262	Candidatus_Handelsmanbacteria_bacterium_UWMA_0286	0.00201005
Nitrospinaceae_bacterium_UWMA_0262	Candidatus_Handelsmanbacteria_bacterium_UWMA_0300	0.00201005
Nitrospinaceae_bacterium_UWMA_0262	Candidatus_Pelagibacter_sp_UWMA_0307	0.00201005
Nitrospinaceae_bacterium_UWMA_0262	Candidatus_Thioglobus_sp_UWMA_0322	0.00201005
Nitrospinaceae_bacterium_UWMA_0262	Fuerstia_sp_UWMA_0333	0.00201005
Nitrospinaceae_bacterium_UWMA_0262	Gammaproteobacteria_bacterium_UWMA_0261	0.00201005
Nitrospinaceae_bacterium_UWMA_0262	Gammaproteobacteria_bacterium_UWMA_0281	0.00201005
Nitrospinaceae_bacterium_UWMA_0262	Gammaproteobacteria_bacterium_UWMA_0299	0.00201005
Nitrospinaceae_bacterium_UWMA_0262	Gammaproteobacteria_bacterium_UWMA_0302	0.00201005
Nitrospinaceae_bacterium_UWMA_0262	Henriciella_sp_UWMA_0297	0.00201005
Nitrospinaceae_bacterium_UWMA_0262	Planctomycetes_bacterium_UWMA_0265	0.00201005
Nitrospinaceae_bacterium_UWMA_0262	Planctomycetes_bacterium_UWMA_0276	0.00201005
Nitrospinaceae_bacterium_UWMA_0262	Planctomycetes_bacterium_UWMA_0294	0.00201005
Nitrospinaceae_bacterium_UWMA_0262	Sulfitobacter_sp_UWMA_0305	0.00201005
Nitrospinaceae_bacterium_UWMA_0262	Verrucomicrobiales_bacterium_UWMA_0320	0.00201005
candidate_division_UBP10_bacterium_UWMA_0304	Candidatus_Marinimicrobia_bacterium_UWMA_0306	0.00200803
candidate_division_UBP10_bacterium_UWMA_0304	Candidatus_Marinimicrobia_bacterium_UWMA_0309	0.00200803
candidate_division_UBP10_bacterium_UWMA_0304	Cytophagales_bacterium_UWMA_0338	0.00200803
candidate_division_UBP10_bacterium_UWMA_0304	Marine_Group_III_euryarchaeote_UWMA_0284	0.00200803
candidate_division_UBP10_bacterium_UWMA_0304	Marine_Group_II_euryarchaeote_UWMA_0266	0.00200803
candidate_division_UBP10_bacterium_UWMA_0304	Marine_Group_II_euryarchaeote_UWMA_0279	0.00200803
candidate_division_UBP10_bacterium_UWMA_0304	Marine_Group_II_euryarchaeote_UWMA_0283	0.00200803
candidate_division_UBP10_bacterium_UWMA_0304	Marine_Group_II_euryarchaeote_UWMA_0323	0.00200803
candidate_division_UBP10_bacterium_UWMA_0304	Marine_Group_II_euryarchaeote_UWMA_0328	0.00200803
candidate_division_UBP10_bacterium_UWMA_0304	Marine_Group_II_euryarchaeote_UWMA_0344	0.00200803
candidate_division_UBP10_bacterium_UWMA_0304	Marine_Group_II_euryarchaeote_UWMA_0350	0.00200803
candidate_division_UBP10_bacterium_UWMA_0304	Marine_Group_II_euryarchaeote_UWMA_0352	0.00200803
candidate_division_UBP10_bacterium_UWMA_0304	Marine_Group_II_euryarchaeote_UWMA_0357	0.00200803
candidate_division_UBP10_bacterium_UWMA_0304	Nitrospira_sp_UWMA_0268	0.00200803
Planctomycetes_bacterium_UWMA_0265	Planctomycetaceae_bacterium_UWMA_0346	0.00200669
Gemmatimonadetes_bacterium_UWMA_0339	Acidimicrobiia_bacterium_UWMA_0264	0.001998
Gemmatimonadetes_bacterium_UWMA_0339	Acidimicrobiia_bacterium_UWMA_0319	0.001998
Gemmatimonadetes_bacterium_UWMA_0339	Dehalococcoidia_bacterium_UWMA_0267	0.001998
Gemmatimonadetes_bacterium_UWMA_0339	Flavobacteriales_bacterium_UWMA_0289	0.001998
Gemmatimonadetes_bacterium_UWMA_0339	Methylococcaceae_bacterium_UWMA_0348	0.001998
Gemmatimonadetes_bacterium_UWMA_0339	Microbacterium_sp_UWMA_0270	0.001998
Flavobacteriaceae_bacterium_UWMA_0351	Alphaproteobacteria_bacterium_UWMA_0321	0.00199402
Flavobacteriaceae_bacterium_UWMA_0351	Candidatus_Marinimicrobia_bacterium_UWMA_0285	0.00199402
Flavobacteriaceae_bacterium_UWMA_0351	Candidatus_Marinimicrobia_bacterium_UWMA_0306	0.00199402
Flavobacteriaceae_bacterium_UWMA_0351	Candidatus_Marinimicrobia_bacterium_UWMA_0309	0.00199402
Flavobacteriaceae_bacterium_UWMA_0351	Candidatus_Marinimicrobia_bacterium_UWMA_0347	0.00199402
Flavobacteriaceae_bacterium_UWMA_0351	Candidatus_Thioglobus_sp_UWMA_0342	0.00199402
Flavobacteriaceae_bacterium_UWMA_0351	Flavobacteriaceae_bacterium_UWMA_0314	0.00199402
Flavobacteriaceae_bacterium_UWMA_0351	Flavobacteriales_bacterium_UWMA_0277	0.00199402
Flavobacteriaceae_bacterium_UWMA_0351	Gemmatimonadetes_bacterium_UWMA_0334	0.00199402
Flavobacteriaceae_bacterium_UWMA_0351	Marine_Group_II_euryarchaeote_UWMA_0266	0.00199402
Flavobacteriaceae_bacterium_UWMA_0351	Marine_Group_II_euryarchaeote_UWMA_0275	0.00199402
Flavobacteriaceae_bacterium_UWMA_0351	Marine_Group_II_euryarchaeote_UWMA_0279	0.00199402
Flavobacteriaceae_bacterium_UWMA_0351	Marine_Group_II_euryarchaeote_UWMA_0283	0.00199402
Flavobacteriaceae_bacterium_UWMA_0351	Marine_Group_II_euryarchaeote_UWMA_0350	0.00199402
Flavobacteriaceae_bacterium_UWMA_0351	Nitrospinaceae_bacterium_UWMA_0271	0.00199402
Flavobacteriaceae_bacterium_UWMA_0351	Nitrospinaceae_bacterium_UWMA_0356	0.00199402
Flavobacteriaceae_bacterium_UWMA_0351	Nitrospira_sp_UWMA_0268	0.00199402
Flavobacteriaceae_bacterium_UWMA_0351	Planctomycetes_bacterium_UWMA_0329	0.00199402
Myxococcales_bacterium_UWMA_0315	Acidobacteria_bacterium_UWMA_0355	0.00198282
Myxococcales_bacterium_UWMA_0315	Bacteroidetes_bacterium_UWMA_0293	0.00198282
Myxococcales_bacterium_UWMA_0315	Candidatus_Handelsmanbacteria_bacterium_UWMA_0286	0.00198282
Myxococcales_bacterium_UWMA_0315	Candidatus_Handelsmanbacteria_bacterium_UWMA_0300	0.00198282
Myxococcales_bacterium_UWMA_0315	Candidatus_Lambdaproteobacteria_bacterium_UWMA_0298	0.00198282
Myxococcales_bacterium_UWMA_0315	Candidatus_Marinimicrobia_bacterium_UWMA_0306	0.00198282
Myxococcales_bacterium_UWMA_0315	Candidatus_Nitrosopelagicus_sp_UWMA_0359	0.00198282
Myxococcales_bacterium_UWMA_0315	Candidatus_Pelagibacter_sp_UWMA_0307	0.00198282
Myxococcales_bacterium_UWMA_0315	Candidatus_Thioglobus_sp_UWMA_0322	0.00198282
Myxococcales_bacterium_UWMA_0315	Gammaproteobacteria_bacterium_UWMA_0261	0.00198282
Myxococcales_bacterium_UWMA_0315	Gammaproteobacteria_bacterium_UWMA_0281	0.00198282
Myxococcales_bacterium_UWMA_0315	Gammaproteobacteria_bacterium_UWMA_0299	0.00198282
Myxococcales_bacterium_UWMA_0315	Gammaproteobacteria_bacterium_UWMA_0302	0.00198282
Myxococcales_bacterium_UWMA_0315	Gemmatimonadetes_bacterium_UWMA_0296	0.00198282
Myxococcales_bacterium_UWMA_0315	Gemmatimonadetes_bacterium_UWMA_0308	0.00198282
Myxococcales_bacterium_UWMA_0315	Henriciella_sp_UWMA_0297	0.00198282
Myxococcales_bacterium_UWMA_0315	Microbacterium_sp_UWMA_0270	0.00198282
Myxococcales_bacterium_UWMA_0315	Planctomycetes_bacterium_UWMA_0265	0.00198282
Myxococcales_bacterium_UWMA_0315	Planctomycetes_bacterium_UWMA_0276	0.00198282
Myxococcales_bacterium_UWMA_0315	Planctomycetes_bacterium_UWMA_0294	0.00198282
Myxococcales_bacterium_UWMA_0315	Sulfitobacter_sp_UWMA_0305	0.00198282
Myxococcales_bacterium_UWMA_0315	Verrucomicrobiales_bacterium_UWMA_0320	0.00198282
Nitrospinaceae_bacterium_UWMA_0356	Acidimicrobiia_bacterium_UWMA_0264	0.00195122
Nitrospinaceae_bacterium_UWMA_0356	Acidimicrobiia_bacterium_UWMA_0319	0.00195122
Nitrospinaceae_bacterium_UWMA_0356	Dehalococcoidia_bacterium_UWMA_0267	0.00195122
Nitrospinaceae_bacterium_UWMA_0356	Flavobacteriales_bacterium_UWMA_0289	0.00195122
Nitrospinaceae_bacterium_UWMA_0356	Methylococcaceae_bacterium_UWMA_0348	0.00195122
Bacteroidetes_bacterium_UWMA_0358	Acidimicrobiia_bacterium_UWMA_0264	0.00192864
Bacteroidetes_bacterium_UWMA_0358	Acidimicrobiia_bacterium_UWMA_0319	0.00192864
Bacteroidetes_bacterium_UWMA_0358	Dehalococcoidia_bacterium_UWMA_0267	0.00192864
Bacteroidetes_bacterium_UWMA_0358	Flavobacteriales_bacterium_UWMA_0289	0.00192864
Bacteroidetes_bacterium_UWMA_0358	Methylococcaceae_bacterium_UWMA_0348	0.00192864
Gammaproteobacteria_bacterium_UWMA_0302	Acidobacteria_bacterium_UWMA_0355	0.00191083
Gammaproteobacteria_bacterium_UWMA_0302	Candidatus_Lambdaproteobacteria_bacterium_UWMA_0298	0.00191083
Gammaproteobacteria_bacterium_UWMA_0302	Candidatus_Marinimicrobia_bacterium_UWMA_0306	0.00191083
Gammaproteobacteria_bacterium_UWMA_0302	Gemmatimonadetes_bacterium_UWMA_0296	0.00191083
Gammaproteobacteria_bacterium_UWMA_0302	Gemmatimonadetes_bacterium_UWMA_0308	0.00191083
Gammaproteobacteria_bacterium_UWMA_0302	Gemmatimonadetes_bacterium_UWMA_0339	0.00191083
Gammaproteobacteria_bacterium_UWMA_0302	Micavibrio_sp_UWMA_0310	0.00191083
Gammaproteobacteria_bacterium_UWMA_0302	candidate_division_Zixibacteria_bacterium_UWMA_0288	0.00191083
Porticoccaceae_bacterium_UWMA_0313	Acidimicrobiia_bacterium_UWMA_0264	0.00190355
Porticoccaceae_bacterium_UWMA_0313	Acidimicrobiia_bacterium_UWMA_0319	0.00190355
Porticoccaceae_bacterium_UWMA_0313	Flavobacteriales_bacterium_UWMA_0277	0.00190355
Porticoccaceae_bacterium_UWMA_0313	Methylococcaceae_bacterium_UWMA_0348	0.00190355
Porticoccaceae_bacterium_UWMA_0313	Planctomycetes_bacterium_UWMA_0329	0.00190355
Sulfitobacter_sp_UWMA_0305	Fuerstia_sp_UWMA_0333	0.00186567
Sulfitobacter_sp_UWMA_0305	Sneathiellales_bacterium_UWMA_0353	0.00186567
Verrucomicrobiales_bacterium_UWMA_0292	Acidimicrobiia_bacterium_UWMA_0264	0.00186047
Verrucomicrobiales_bacterium_UWMA_0292	Acidimicrobiia_bacterium_UWMA_0319	0.00186047
Verrucomicrobiales_bacterium_UWMA_0292	Bacteroidetes_bacterium_UWMA_0358	0.00186047
Verrucomicrobiales_bacterium_UWMA_0292	Dehalococcoidia_bacterium_UWMA_0267	0.00186047
Verrucomicrobiales_bacterium_UWMA_0292	Flavobacteriaceae_bacterium_UWMA_0314	0.00186047
Verrucomicrobiales_bacterium_UWMA_0292	Flavobacteriaceae_bacterium_UWMA_0351	0.00186047
Verrucomicrobiales_bacterium_UWMA_0292	Flavobacteriales_bacterium_UWMA_0274	0.00186047
Verrucomicrobiales_bacterium_UWMA_0292	Flavobacteriales_bacterium_UWMA_0277	0.00186047
Verrucomicrobiales_bacterium_UWMA_0292	Flavobacteriales_bacterium_UWMA_0289	0.00186047
Verrucomicrobiales_bacterium_UWMA_0292	Methylococcaceae_bacterium_UWMA_0348	0.00186047
Verrucomicrobiales_bacterium_UWMA_0292	Oceanospirillaceae_bacterium_UWMA_0280	0.00186047
Verrucomicrobiales_bacterium_UWMA_0292	Planctomycetes_bacterium_UWMA_0329	0.00186047
Rhodospirillales_bacterium_UWMA_0295	Planctomycetes_bacterium_UWMA_0329	0.00185185
Nitrospinaceae_bacterium_UWMA_0271	Acidimicrobiia_bacterium_UWMA_0264	0.00183824
Nitrospinaceae_bacterium_UWMA_0271	Acidimicrobiia_bacterium_UWMA_0319	0.00183824
Nitrospinaceae_bacterium_UWMA_0271	Bacteroidetes_bacterium_UWMA_0358	0.00183824
Nitrospinaceae_bacterium_UWMA_0271	Dehalococcoidia_bacterium_UWMA_0267	0.00183824
Nitrospinaceae_bacterium_UWMA_0271	Flavobacteriaceae_bacterium_UWMA_0314	0.00183824
Nitrospinaceae_bacterium_UWMA_0271	Flavobacteriaceae_bacterium_UWMA_0351	0.00183824
Nitrospinaceae_bacterium_UWMA_0271	Flavobacteriales_bacterium_UWMA_0274	0.00183824
Nitrospinaceae_bacterium_UWMA_0271	Flavobacteriales_bacterium_UWMA_0277	0.00183824
Nitrospinaceae_bacterium_UWMA_0271	Flavobacteriales_bacterium_UWMA_0289	0.00183824
Nitrospinaceae_bacterium_UWMA_0271	Methylococcaceae_bacterium_UWMA_0348	0.00183824
Nitrospinaceae_bacterium_UWMA_0271	Oceanospirillaceae_bacterium_UWMA_0280	0.00183824
Nitrospinaceae_bacterium_UWMA_0271	Planctomycetes_bacterium_UWMA_0329	0.00183824
Gammaproteobacteria_bacterium_UWMA_0281	Acidimicrobiia_bacterium_UWMA_0264	0.00182315
Gammaproteobacteria_bacterium_UWMA_0281	Acidimicrobiia_bacterium_UWMA_0319	0.00182315
Gammaproteobacteria_bacterium_UWMA_0281	Dehalococcoidia_bacterium_UWMA_0267	0.00182315
Gammaproteobacteria_bacterium_UWMA_0281	Flavobacteriales_bacterium_UWMA_0289	0.00182315
Gammaproteobacteria_bacterium_UWMA_0281	Methylococcaceae_bacterium_UWMA_0348	0.00182315
Cytophagales_bacterium_UWMA_0338	Fuerstia_sp_UWMA_0333	0.00180995
Cytophagales_bacterium_UWMA_0338	Planctomycetes_bacterium_UWMA_0329	0.00180995
Nitrosopumilus_sp_UWMA_0263	Acidobacteria_bacterium_UWMA_0355	0.00179856
Nitrosopumilus_sp_UWMA_0263	Candidatus_Lambdaproteobacteria_bacterium_UWMA_0298	0.00179856
Nitrosopumilus_sp_UWMA_0263	Candidatus_Nitrosopelagicus_sp_UWMA_0359	0.00179856
Nitrosopumilus_sp_UWMA_0263	Gemmatimonadetes_bacterium_UWMA_0296	0.00179856
Nitrosopumilus_sp_UWMA_0263	Gemmatimonadetes_bacterium_UWMA_0308	0.00179856
Nitrosopumilus_sp_UWMA_0263	Planctomycetes_bacterium_UWMA_0329	0.00179856
Nitrosopumilus_sp_UWMA_0263	Sneathiellales_bacterium_UWMA_0353	0.00179856
Methylococcaceae_bacterium_UWMA_0325	Candidatus_Marinimicrobia_bacterium_UWMA_0306	0.00179695
Methylococcaceae_bacterium_UWMA_0325	Flavobacteriaceae_bacterium_UWMA_0314	0.00179695
Methylococcaceae_bacterium_UWMA_0325	Flavobacteriales_bacterium_UWMA_0274	0.00179695
Methylococcaceae_bacterium_UWMA_0348	Candidatus_Marinimicrobia_bacterium_UWMA_0306	0.00179051
Methylococcaceae_bacterium_UWMA_0348	Candidatus_Marinimicrobia_bacterium_UWMA_0309	0.00179051
Methylococcaceae_bacterium_UWMA_0348	Cytophagales_bacterium_UWMA_0338	0.00179051
Methylococcaceae_bacterium_UWMA_0348	Marine_Group_III_euryarchaeote_UWMA_0284	0.00179051
Methylococcaceae_bacterium_UWMA_0348	Marine_Group_II_euryarchaeote_UWMA_0266	0.00179051
Methylococcaceae_bacterium_UWMA_0348	Marine_Group_II_euryarchaeote_UWMA_0279	0.00179051
Methylococcaceae_bacterium_UWMA_0348	Marine_Group_II_euryarchaeote_UWMA_0283	0.00179051
Methylococcaceae_bacterium_UWMA_0348	Marine_Group_II_euryarchaeote_UWMA_0323	0.00179051
Methylococcaceae_bacterium_UWMA_0348	Marine_Group_II_euryarchaeote_UWMA_0328	0.00179051
Methylococcaceae_bacterium_UWMA_0348	Marine_Group_II_euryarchaeote_UWMA_0344	0.00179051
Methylococcaceae_bacterium_UWMA_0348	Marine_Group_II_euryarchaeote_UWMA_0350	0.00179051
Methylococcaceae_bacterium_UWMA_0348	Marine_Group_II_euryarchaeote_UWMA_0352	0.00179051
Methylococcaceae_bacterium_UWMA_0348	Marine_Group_II_euryarchaeote_UWMA_0357	0.00179051
Methylococcaceae_bacterium_UWMA_0348	Nitrospira_sp_UWMA_0268	0.00179051
Nitrospira_sp_UWMA_0268	Acidimicrobiia_bacterium_UWMA_0264	0.0017762
Nitrospira_sp_UWMA_0268	Acidimicrobiia_bacterium_UWMA_0319	0.0017762
Nitrospira_sp_UWMA_0268	Dehalococcoidia_bacterium_UWMA_0267	0.0017762
Nitrospira_sp_UWMA_0268	Flavobacteriales_bacterium_UWMA_0289	0.0017762
Nitrospira_sp_UWMA_0268	Fuerstia_sp_UWMA_0333	0.0017762
Nitrospira_sp_UWMA_0268	Methylococcaceae_bacterium_UWMA_0348	0.0017762
Gammaproteobacteria_bacterium_UWMA_0258	Candidatus_Marinimicrobia_bacterium_UWMA_0306	0.00177096
Gammaproteobacteria_bacterium_UWMA_0258	Gemmatimonadetes_bacterium_UWMA_0296	0.00177096
Gammaproteobacteria_bacterium_UWMA_0258	Gemmatimonadetes_bacterium_UWMA_0308	0.00177096
Gammaproteobacteria_bacterium_UWMA_0258	Planctomycetes_bacterium_UWMA_0329	0.00177096
Gammaproteobacteria_bacterium_UWMA_0291	Planctomycetes_bacterium_UWMA_0329	0.00176991
Candidatus_Lambdaproteobacteria_bacterium_UWMA_0298	Candidatus_Nitrosopelagicus_sp_UWMA_0359	0.00173611
Candidatus_Lambdaproteobacteria_bacterium_UWMA_0298	Fuerstia_sp_UWMA_0333	0.00173611
Candidatus_Lambdaproteobacteria_bacterium_UWMA_0298	Gammaproteobacteria_bacterium_UWMA_0282	0.00173611
Candidatus_Lambdaproteobacteria_bacterium_UWMA_0298	Marine_Group_III_euryarchaeote_UWMA_0284	0.00173611
Candidatus_Lambdaproteobacteria_bacterium_UWMA_0298	Marine_Group_II_euryarchaeote_UWMA_0323	0.00173611
Candidatus_Lambdaproteobacteria_bacterium_UWMA_0298	Marine_Group_II_euryarchaeote_UWMA_0328	0.00173611
Gemmatimonadetes_bacterium_UWMA_0308	Acidimicrobiia_bacterium_UWMA_0264	0.0017094
Gemmatimonadetes_bacterium_UWMA_0308	Acidimicrobiia_bacterium_UWMA_0319	0.0017094
Gemmatimonadetes_bacterium_UWMA_0308	Dehalococcoidia_bacterium_UWMA_0267	0.0017094
Gemmatimonadetes_bacterium_UWMA_0308	Flavobacteriales_bacterium_UWMA_0289	0.0017094
Gemmatimonadetes_bacterium_UWMA_0308	Methylococcaceae_bacterium_UWMA_0348	0.0017094
Gammaproteobacteria_bacterium_UWMA_0282	Dehalococcoidia_bacterium_UWMA_0267	0.00170843
Gammaproteobacteria_bacterium_UWMA_0282	Flavobacteriaceae_bacterium_UWMA_0314	0.00170843
Gammaproteobacteria_bacterium_UWMA_0282	Flavobacteriales_bacterium_UWMA_0277	0.00170843
Gammaproteobacteria_bacterium_UWMA_0282	Flavobacteriales_bacterium_UWMA_0289	0.00170843
Verrucomicrobiales_bacterium_UWMA_0332	Acidimicrobiia_bacterium_UWMA_0264	0.00169779
Verrucomicrobiales_bacterium_UWMA_0332	Acidimicrobiia_bacterium_UWMA_0319	0.00169779
Verrucomicrobiales_bacterium_UWMA_0332	Dehalococcoidia_bacterium_UWMA_0267	0.00169779
[truncated: 7,507 more rows]

## Sheet: MSI_GMglc
organism	in_the_presence	msi_value
Candidatus_Pacearchaeota_archaeon_UWMA_0287	Flavobacteriaceae_bacterium_UWMA_0314	0.0434783
Nitrosopumilus_sp_UWMA_0263	Flavobacteriaceae_bacterium_UWMA_0314	0.0291595
Marine_Group_III_euryarchaeote_UWMA_0284	Flavobacteriaceae_bacterium_UWMA_0314	0.0248366
Candidatus_Pacearchaeota_archaeon_UWMA_0287	Alphaproteobacteria_bacterium_UWMA_0321	0.0237154
Candidatus_Pacearchaeota_archaeon_UWMA_0287	Candidatus_Marinimicrobia_bacterium_UWMA_0285	0.0237154
Candidatus_Pacearchaeota_archaeon_UWMA_0287	Candidatus_Marinimicrobia_bacterium_UWMA_0306	0.0237154
Candidatus_Pacearchaeota_archaeon_UWMA_0287	Candidatus_Marinimicrobia_bacterium_UWMA_0309	0.0237154
Candidatus_Pacearchaeota_archaeon_UWMA_0287	Candidatus_Marinimicrobia_bacterium_UWMA_0347	0.0237154
Candidatus_Pacearchaeota_archaeon_UWMA_0287	Candidatus_Thioglobus_sp_UWMA_0342	0.0237154
Candidatus_Pacearchaeota_archaeon_UWMA_0287	Dehalococcoidia_bacterium_UWMA_0267	0.0237154
Candidatus_Pacearchaeota_archaeon_UWMA_0287	Flavobacteriales_bacterium_UWMA_0277	0.0237154
Candidatus_Pacearchaeota_archaeon_UWMA_0287	Flavobacteriales_bacterium_UWMA_0289	0.0237154
Candidatus_Pacearchaeota_archaeon_UWMA_0287	Gammaproteobacteria_bacterium_UWMA_0261	0.0237154
Candidatus_Pacearchaeota_archaeon_UWMA_0287	Gammaproteobacteria_bacterium_UWMA_0281	0.0237154
Candidatus_Pacearchaeota_archaeon_UWMA_0287	Gammaproteobacteria_bacterium_UWMA_0299	0.0237154
Candidatus_Pacearchaeota_archaeon_UWMA_0287	Gammaproteobacteria_bacterium_UWMA_0302	0.0237154
Candidatus_Pacearchaeota_archaeon_UWMA_0287	Gemmatimonadetes_bacterium_UWMA_0334	0.0237154
Candidatus_Pacearchaeota_archaeon_UWMA_0287	Marine_Group_II_euryarchaeote_UWMA_0266	0.0237154
Candidatus_Pacearchaeota_archaeon_UWMA_0287	Marine_Group_II_euryarchaeote_UWMA_0275	0.0237154
Candidatus_Pacearchaeota_archaeon_UWMA_0287	Marine_Group_II_euryarchaeote_UWMA_0279	0.0237154
Candidatus_Pacearchaeota_archaeon_UWMA_0287	Marine_Group_II_euryarchaeote_UWMA_0283	0.0237154
Candidatus_Pacearchaeota_archaeon_UWMA_0287	Marine_Group_II_euryarchaeote_UWMA_0350	0.0237154
Candidatus_Pacearchaeota_archaeon_UWMA_0287	Nitrospinaceae_bacterium_UWMA_0271	0.0237154
Candidatus_Pacearchaeota_archaeon_UWMA_0287	Nitrospinaceae_bacterium_UWMA_0356	0.0237154
Candidatus_Pacearchaeota_archaeon_UWMA_0287	Nitrospira_sp_UWMA_0268	0.0237154
Candidatus_Pacearchaeota_archaeon_UWMA_0287	Planctomycetes_bacterium_UWMA_0265	0.0237154
Candidatus_Pacearchaeota_archaeon_UWMA_0287	Planctomycetes_bacterium_UWMA_0329	0.0237154
Candidatus_Pacearchaeota_archaeon_UWMA_0287	Sneathiellales_bacterium_UWMA_0353	0.0237154
candidate_division_Zixibacteria_bacterium_UWMA_0288	Flavobacteriaceae_bacterium_UWMA_0314	0.0232258
Gammaproteobacteria_bacterium_UWMA_0261	Flavobacteriaceae_bacterium_UWMA_0314	0.0204082
Gammaproteobacteria_bacterium_UWMA_0261	Thiotrichaceae_bacterium_UWMA_0311	0.0204082
Candidatus_Lambdaproteobacteria_bacterium_UWMA_0298	Flavobacteriaceae_bacterium_UWMA_0314	0.0190476
Marine_Group_II_euryarchaeote_UWMA_0266	Flavobacteriaceae_bacterium_UWMA_0314	0.0181406
Marine_Group_II_euryarchaeote_UWMA_0266	Thiotrichaceae_bacterium_UWMA_0311	0.0181406
Gammaproteobacteria_bacterium_UWMA_0343	Flavobacteriaceae_bacterium_UWMA_0314	0.0164319
Verrucomicrobiales_bacterium_UWMA_0332	Flavobacteriaceae_bacterium_UWMA_0314	0.00997506
Candidatus_Pacearchaeota_archaeon_UWMA_0287	Fuerstia_sp_UWMA_0333	0.00790514
Candidatus_Pacearchaeota_archaeon_UWMA_0287	Planctomycetaceae_bacterium_UWMA_0346	0.00790514
Candidatus_Thioglobus_sp_UWMA_0342	Flavobacteriaceae_bacterium_UWMA_0314	0.00761035
Candidatus_Thioglobus_sp_UWMA_0342	Thiotrichaceae_bacterium_UWMA_0311	0.00761035
Thiotrichaceae_bacterium_UWMA_0311	Alphaproteobacteria_bacterium_UWMA_0321	0.00677711
Thiotrichaceae_bacterium_UWMA_0311	Candidatus_Marinimicrobia_bacterium_UWMA_0285	0.00677711
Thiotrichaceae_bacterium_UWMA_0311	Candidatus_Marinimicrobia_bacterium_UWMA_0306	0.00677711
Thiotrichaceae_bacterium_UWMA_0311	Candidatus_Marinimicrobia_bacterium_UWMA_0309	0.00677711
Thiotrichaceae_bacterium_UWMA_0311	Candidatus_Marinimicrobia_bacterium_UWMA_0347	0.00677711
Thiotrichaceae_bacterium_UWMA_0311	Candidatus_Thioglobus_sp_UWMA_0342	0.00677711
Thiotrichaceae_bacterium_UWMA_0311	Dehalococcoidia_bacterium_UWMA_0267	0.00677711
Thiotrichaceae_bacterium_UWMA_0311	Flavobacteriaceae_bacterium_UWMA_0314	0.00677711
Thiotrichaceae_bacterium_UWMA_0311	Flavobacteriales_bacterium_UWMA_0277	0.00677711
Thiotrichaceae_bacterium_UWMA_0311	Flavobacteriales_bacterium_UWMA_0289	0.00677711
Thiotrichaceae_bacterium_UWMA_0311	Gammaproteobacteria_bacterium_UWMA_0261	0.00677711
Thiotrichaceae_bacterium_UWMA_0311	Gammaproteobacteria_bacterium_UWMA_0281	0.00677711
Thiotrichaceae_bacterium_UWMA_0311	Gammaproteobacteria_bacterium_UWMA_0299	0.00677711
Thiotrichaceae_bacterium_UWMA_0311	Gammaproteobacteria_bacterium_UWMA_0302	0.00677711
Thiotrichaceae_bacterium_UWMA_0311	Gemmatimonadetes_bacterium_UWMA_0334	0.00677711
Thiotrichaceae_bacterium_UWMA_0311	Marine_Group_II_euryarchaeote_UWMA_0266	0.00677711
Thiotrichaceae_bacterium_UWMA_0311	Marine_Group_II_euryarchaeote_UWMA_0275	0.00677711
Thiotrichaceae_bacterium_UWMA_0311	Marine_Group_II_euryarchaeote_UWMA_0279	0.00677711
Thiotrichaceae_bacterium_UWMA_0311	Marine_Group_II_euryarchaeote_UWMA_0283	0.00677711
Thiotrichaceae_bacterium_UWMA_0311	Marine_Group_II_euryarchaeote_UWMA_0350	0.00677711
Thiotrichaceae_bacterium_UWMA_0311	Nitrospinaceae_bacterium_UWMA_0271	0.00677711
Thiotrichaceae_bacterium_UWMA_0311	Nitrospinaceae_bacterium_UWMA_0356	0.00677711
Thiotrichaceae_bacterium_UWMA_0311	Nitrospira_sp_UWMA_0268	0.00677711
Thiotrichaceae_bacterium_UWMA_0311	Planctomycetes_bacterium_UWMA_0265	0.00677711
Thiotrichaceae_bacterium_UWMA_0311	Planctomycetes_bacterium_UWMA_0329	0.00677711
Thiotrichaceae_bacterium_UWMA_0311	Sneathiellales_bacterium_UWMA_0353	0.00677711
Oceanospirillaceae_bacterium_UWMA_0280	Alphaproteobacteria_bacterium_UWMA_0321	0.00572656
Oceanospirillaceae_bacterium_UWMA_0280	Candidatus_Marinimicrobia_bacterium_UWMA_0285	0.00572656
Oceanospirillaceae_bacterium_UWMA_0280	Candidatus_Marinimicrobia_bacterium_UWMA_0306	0.00572656
Oceanospirillaceae_bacterium_UWMA_0280	Candidatus_Marinimicrobia_bacterium_UWMA_0309	0.00572656
Oceanospirillaceae_bacterium_UWMA_0280	Candidatus_Marinimicrobia_bacterium_UWMA_0347	0.00572656
Oceanospirillaceae_bacterium_UWMA_0280	Candidatus_Thioglobus_sp_UWMA_0342	0.00572656
Oceanospirillaceae_bacterium_UWMA_0280	Dehalococcoidia_bacterium_UWMA_0267	0.00572656
Oceanospirillaceae_bacterium_UWMA_0280	Flavobacteriaceae_bacterium_UWMA_0314	0.00572656
Oceanospirillaceae_bacterium_UWMA_0280	Flavobacteriales_bacterium_UWMA_0277	0.00572656
Oceanospirillaceae_bacterium_UWMA_0280	Flavobacteriales_bacterium_UWMA_0289	0.00572656
Oceanospirillaceae_bacterium_UWMA_0280	Gammaproteobacteria_bacterium_UWMA_0261	0.00572656
Oceanospirillaceae_bacterium_UWMA_0280	Gammaproteobacteria_bacterium_UWMA_0281	0.00572656
Oceanospirillaceae_bacterium_UWMA_0280	Gammaproteobacteria_bacterium_UWMA_0299	0.00572656
Oceanospirillaceae_bacterium_UWMA_0280	Gammaproteobacteria_bacterium_UWMA_0302	0.00572656
Oceanospirillaceae_bacterium_UWMA_0280	Gemmatimonadetes_bacterium_UWMA_0334	0.00572656
Oceanospirillaceae_bacterium_UWMA_0280	Marine_Group_II_euryarchaeote_UWMA_0266	0.00572656
Oceanospirillaceae_bacterium_UWMA_0280	Marine_Group_II_euryarchaeote_UWMA_0275	0.00572656
Oceanospirillaceae_bacterium_UWMA_0280	Marine_Group_II_euryarchaeote_UWMA_0279	0.00572656
Oceanospirillaceae_bacterium_UWMA_0280	Marine_Group_II_euryarchaeote_UWMA_0283	0.00572656
Oceanospirillaceae_bacterium_UWMA_0280	Marine_Group_II_euryarchaeote_UWMA_0350	0.00572656
Oceanospirillaceae_bacterium_UWMA_0280	Nitrospinaceae_bacterium_UWMA_0271	0.00572656
Oceanospirillaceae_bacterium_UWMA_0280	Nitrospinaceae_bacterium_UWMA_0356	0.00572656
Oceanospirillaceae_bacterium_UWMA_0280	Nitrospira_sp_UWMA_0268	0.00572656
Oceanospirillaceae_bacterium_UWMA_0280	Planctomycetes_bacterium_UWMA_0265	0.00572656
Oceanospirillaceae_bacterium_UWMA_0280	Planctomycetes_bacterium_UWMA_0329	0.00572656
Oceanospirillaceae_bacterium_UWMA_0280	Sneathiellales_bacterium_UWMA_0353	0.00572656
Candidatus_Pacearchaeota_archaeon_UWMA_0287	Acidimicrobiia_bacterium_UWMA_0264	0.00395257
Candidatus_Pacearchaeota_archaeon_UWMA_0287	Acidimicrobiia_bacterium_UWMA_0303	0.00395257
Candidatus_Pacearchaeota_archaeon_UWMA_0287	Acidimicrobiia_bacterium_UWMA_0319	0.00395257
Candidatus_Pacearchaeota_archaeon_UWMA_0287	Acidobacteria_bacterium_UWMA_0355	0.00395257
Candidatus_Pacearchaeota_archaeon_UWMA_0287	Bacteroidetes_bacterium_UWMA_0293	0.00395257
Candidatus_Pacearchaeota_archaeon_UWMA_0287	Bacteroidetes_bacterium_UWMA_0358	0.00395257
Candidatus_Pacearchaeota_archaeon_UWMA_0287	Candidatus_Handelsmanbacteria_bacterium_UWMA_0286	0.00395257
Candidatus_Pacearchaeota_archaeon_UWMA_0287	Candidatus_Handelsmanbacteria_bacterium_UWMA_0300	0.00395257
Candidatus_Pacearchaeota_archaeon_UWMA_0287	Candidatus_Lambdaproteobacteria_bacterium_UWMA_0298	0.00395257
Candidatus_Pacearchaeota_archaeon_UWMA_0287	Candidatus_Lambdaproteobacteria_bacterium_UWMA_0318	0.00395257
Candidatus_Pacearchaeota_archaeon_UWMA_0287	Candidatus_Nitrosopelagicus_sp_UWMA_0359	0.00395257
Candidatus_Pacearchaeota_archaeon_UWMA_0287	Candidatus_Pelagibacter_sp_UWMA_0307	0.00395257
Candidatus_Pacearchaeota_archaeon_UWMA_0287	Candidatus_Thioglobus_sp_UWMA_0259	0.00395257
Candidatus_Pacearchaeota_archaeon_UWMA_0287	Candidatus_Thioglobus_sp_UWMA_0272	0.00395257
Candidatus_Pacearchaeota_archaeon_UWMA_0287	Candidatus_Thioglobus_sp_UWMA_0322	0.00395257
Candidatus_Pacearchaeota_archaeon_UWMA_0287	Candidatus_Thioglobus_sp_UWMA_0360	0.00395257
Candidatus_Pacearchaeota_archaeon_UWMA_0287	Cycloclasticus_sp_UWMA_0316	0.00395257
Candidatus_Pacearchaeota_archaeon_UWMA_0287	Cycloclasticus_sp_UWMA_0335	0.00395257
Candidatus_Pacearchaeota_archaeon_UWMA_0287	Cytophagales_bacterium_UWMA_0338	0.00395257
Candidatus_Pacearchaeota_archaeon_UWMA_0287	Dehalococcoidia_bacterium_UWMA_0331	0.00395257
Candidatus_Pacearchaeota_archaeon_UWMA_0287	Dehalococcoidia_bacterium_UWMA_0337	0.00395257
Candidatus_Pacearchaeota_archaeon_UWMA_0287	Dehalococcoidia_bacterium_UWMA_0354	0.00395257
Candidatus_Pacearchaeota_archaeon_UWMA_0287	Flavobacteriaceae_bacterium_UWMA_0351	0.00395257
Candidatus_Pacearchaeota_archaeon_UWMA_0287	Flavobacteriales_bacterium_UWMA_0274	0.00395257
Candidatus_Pacearchaeota_archaeon_UWMA_0287	Gammaproteobacteria_bacterium_UWMA_0258	0.00395257
Candidatus_Pacearchaeota_archaeon_UWMA_0287	Gammaproteobacteria_bacterium_UWMA_0260	0.00395257
Candidatus_Pacearchaeota_archaeon_UWMA_0287	Gammaproteobacteria_bacterium_UWMA_0273	0.00395257
Candidatus_Pacearchaeota_archaeon_UWMA_0287	Gammaproteobacteria_bacterium_UWMA_0278	0.00395257
Candidatus_Pacearchaeota_archaeon_UWMA_0287	Gammaproteobacteria_bacterium_UWMA_0282	0.00395257
Candidatus_Pacearchaeota_archaeon_UWMA_0287	Gammaproteobacteria_bacterium_UWMA_0291	0.00395257
Candidatus_Pacearchaeota_archaeon_UWMA_0287	Gammaproteobacteria_bacterium_UWMA_0301	0.00395257
Candidatus_Pacearchaeota_archaeon_UWMA_0287	Gammaproteobacteria_bacterium_UWMA_0343	0.00395257
Candidatus_Pacearchaeota_archaeon_UWMA_0287	Gemmatimonadetes_bacterium_UWMA_0296	0.00395257
Candidatus_Pacearchaeota_archaeon_UWMA_0287	Gemmatimonadetes_bacterium_UWMA_0308	0.00395257
Candidatus_Pacearchaeota_archaeon_UWMA_0287	Gemmatimonadetes_bacterium_UWMA_0339	0.00395257
Candidatus_Pacearchaeota_archaeon_UWMA_0287	Henriciella_sp_UWMA_0297	0.00395257
Candidatus_Pacearchaeota_archaeon_UWMA_0287	Marine_Group_III_euryarchaeote_UWMA_0284	0.00395257
Candidatus_Pacearchaeota_archaeon_UWMA_0287	Marine_Group_III_euryarchaeote_UWMA_0340	0.00395257
Candidatus_Pacearchaeota_archaeon_UWMA_0287	Marine_Group_II_euryarchaeote_UWMA_0323	0.00395257
Candidatus_Pacearchaeota_archaeon_UWMA_0287	Marine_Group_II_euryarchaeote_UWMA_0328	0.00395257
Candidatus_Pacearchaeota_archaeon_UWMA_0287	Marine_Group_II_euryarchaeote_UWMA_0344	0.00395257
Candidatus_Pacearchaeota_archaeon_UWMA_0287	Marine_Group_II_euryarchaeote_UWMA_0352	0.00395257
Candidatus_Pacearchaeota_archaeon_UWMA_0287	Marine_Group_II_euryarchaeote_UWMA_0357	0.00395257
Candidatus_Pacearchaeota_archaeon_UWMA_0287	Methylococcaceae_bacterium_UWMA_0325	0.00395257
Candidatus_Pacearchaeota_archaeon_UWMA_0287	Methylococcaceae_bacterium_UWMA_0327	0.00395257
Candidatus_Pacearchaeota_archaeon_UWMA_0287	Methylococcaceae_bacterium_UWMA_0348	0.00395257
Candidatus_Pacearchaeota_archaeon_UWMA_0287	Methylophilaceae_bacterium_UWMA_0326	0.00395257
Candidatus_Pacearchaeota_archaeon_UWMA_0287	Methyloprofundus_sp_UWMA_0312	0.00395257
Candidatus_Pacearchaeota_archaeon_UWMA_0287	Micavibrio_sp_UWMA_0310	0.00395257
Candidatus_Pacearchaeota_archaeon_UWMA_0287	Microbacterium_sp_UWMA_0270	0.00395257
Candidatus_Pacearchaeota_archaeon_UWMA_0287	Myxococcales_bacterium_UWMA_0315	0.00395257
Candidatus_Pacearchaeota_archaeon_UWMA_0287	Myxococcales_bacterium_UWMA_0324	0.00395257
Candidatus_Pacearchaeota_archaeon_UWMA_0287	Myxococcales_bacterium_UWMA_0330	0.00395257
Candidatus_Pacearchaeota_archaeon_UWMA_0287	Myxococcales_bacterium_UWMA_0336	0.00395257
Candidatus_Pacearchaeota_archaeon_UWMA_0287	Nitrosopumilus_sp_UWMA_0263	0.00395257
Candidatus_Pacearchaeota_archaeon_UWMA_0287	Nitrospinaceae_bacterium_UWMA_0262	0.00395257
Candidatus_Pacearchaeota_archaeon_UWMA_0287	Oceanospirillaceae_bacterium_UWMA_0280	0.00395257
Candidatus_Pacearchaeota_archaeon_UWMA_0287	Planctomycetes_bacterium_UWMA_0276	0.00395257
Candidatus_Pacearchaeota_archaeon_UWMA_0287	Planctomycetes_bacterium_UWMA_0294	0.00395257
Candidatus_Pacearchaeota_archaeon_UWMA_0287	Planctomycetes_bacterium_UWMA_0345	0.00395257
Candidatus_Pacearchaeota_archaeon_UWMA_0287	Porticoccaceae_bacterium_UWMA_0313	0.00395257
Candidatus_Pacearchaeota_archaeon_UWMA_0287	Rhodospirillales_bacterium_UWMA_0295	0.00395257
Candidatus_Pacearchaeota_archaeon_UWMA_0287	Sulfitobacter_sp_UWMA_0305	0.00395257
Candidatus_Pacearchaeota_archaeon_UWMA_0287	Thiotrichaceae_bacterium_UWMA_0311	0.00395257
Candidatus_Pacearchaeota_archaeon_UWMA_0287	Verrucomicrobiales_bacterium_UWMA_0292	0.00395257
Candidatus_Pacearchaeota_archaeon_UWMA_0287	Verrucomicrobiales_bacterium_UWMA_0320	0.00395257
Candidatus_Pacearchaeota_archaeon_UWMA_0287	Verrucomicrobiales_bacterium_UWMA_0332	0.00395257
Candidatus_Pacearchaeota_archaeon_UWMA_0287	candidate_division_UBP10_bacterium_UWMA_0304	0.00395257
Candidatus_Pacearchaeota_archaeon_UWMA_0287	candidate_division_Zixibacteria_bacterium_UWMA_0288	0.00395257
Gammaproteobacteria_bacterium_UWMA_0343	Alphaproteobacteria_bacterium_UWMA_0321	0.00391236
Gammaproteobacteria_bacterium_UWMA_0343	Candidatus_Marinimicrobia_bacterium_UWMA_0285	0.00391236
Gammaproteobacteria_bacterium_UWMA_0343	Candidatus_Marinimicrobia_bacterium_UWMA_0306	0.00391236
Gammaproteobacteria_bacterium_UWMA_0343	Candidatus_Marinimicrobia_bacterium_UWMA_0309	0.00391236
Gammaproteobacteria_bacterium_UWMA_0343	Candidatus_Marinimicrobia_bacterium_UWMA_0347	0.00391236
Gammaproteobacteria_bacterium_UWMA_0343	Candidatus_Thioglobus_sp_UWMA_0342	0.00391236
Gammaproteobacteria_bacterium_UWMA_0343	Dehalococcoidia_bacterium_UWMA_0267	0.00391236
Gammaproteobacteria_bacterium_UWMA_0343	Flavobacteriales_bacterium_UWMA_0277	0.00391236
Gammaproteobacteria_bacterium_UWMA_0343	Flavobacteriales_bacterium_UWMA_0289	0.00391236
Gammaproteobacteria_bacterium_UWMA_0343	Gammaproteobacteria_bacterium_UWMA_0261	0.00391236
Gammaproteobacteria_bacterium_UWMA_0343	Gammaproteobacteria_bacterium_UWMA_0281	0.00391236
Gammaproteobacteria_bacterium_UWMA_0343	Gammaproteobacteria_bacterium_UWMA_0299	0.00391236
Gammaproteobacteria_bacterium_UWMA_0343	Gammaproteobacteria_bacterium_UWMA_0302	0.00391236
Gammaproteobacteria_bacterium_UWMA_0343	Gemmatimonadetes_bacterium_UWMA_0334	0.00391236
Gammaproteobacteria_bacterium_UWMA_0343	Marine_Group_II_euryarchaeote_UWMA_0266	0.00391236
Gammaproteobacteria_bacterium_UWMA_0343	Marine_Group_II_euryarchaeote_UWMA_0275	0.00391236
Gammaproteobacteria_bacterium_UWMA_0343	Marine_Group_II_euryarchaeote_UWMA_0279	0.00391236
Gammaproteobacteria_bacterium_UWMA_0343	Marine_Group_II_euryarchaeote_UWMA_0283	0.00391236
Gammaproteobacteria_bacterium_UWMA_0343	Marine_Group_II_euryarchaeote_UWMA_0350	0.00391236
Gammaproteobacteria_bacterium_UWMA_0343	Nitrospinaceae_bacterium_UWMA_0271	0.00391236
Gammaproteobacteria_bacterium_UWMA_0343	Nitrospinaceae_bacterium_UWMA_0356	0.00391236
Gammaproteobacteria_bacterium_UWMA_0343	Nitrospira_sp_UWMA_0268	0.00391236
Gammaproteobacteria_bacterium_UWMA_0343	Planctomycetes_bacterium_UWMA_0265	0.00391236
Gammaproteobacteria_bacterium_UWMA_0343	Planctomycetes_bacterium_UWMA_0329	0.00391236
Gammaproteobacteria_bacterium_UWMA_0343	Sneathiellales_bacterium_UWMA_0353	0.00391236
Marine_Group_II_euryarchaeote_UWMA_0283	Flavobacteriaceae_bacterium_UWMA_0314	0.00346821
Marine_Group_II_euryarchaeote_UWMA_0283	Thiotrichaceae_bacterium_UWMA_0311	0.00346821
Marine_Group_II_euryarchaeote_UWMA_0352	Flavobacteriaceae_bacterium_UWMA_0314	0.00328587
Gammaproteobacteria_bacterium_UWMA_0281	Fuerstia_sp_UWMA_0333	0.0026178
Gammaproteobacteria_bacterium_UWMA_0281	Planctomycetaceae_bacterium_UWMA_0346	0.0026178
Candidatus_Marinimicrobia_bacterium_UWMA_0309	Fuerstia_sp_UWMA_0333	0.0023753
Candidatus_Marinimicrobia_bacterium_UWMA_0309	Planctomycetaceae_bacterium_UWMA_0346	0.0023753
Marine_Group_II_euryarchaeote_UWMA_0352	Alphaproteobacteria_bacterium_UWMA_0321	0.00219058
Marine_Group_II_euryarchaeote_UWMA_0352	Candidatus_Marinimicrobia_bacterium_UWMA_0285	0.00219058
Marine_Group_II_euryarchaeote_UWMA_0352	Candidatus_Marinimicrobia_bacterium_UWMA_0306	0.00219058
Marine_Group_II_euryarchaeote_UWMA_0352	Candidatus_Marinimicrobia_bacterium_UWMA_0309	0.00219058
Marine_Group_II_euryarchaeote_UWMA_0352	Candidatus_Marinimicrobia_bacterium_UWMA_0347	0.00219058
Marine_Group_II_euryarchaeote_UWMA_0352	Candidatus_Thioglobus_sp_UWMA_0342	0.00219058
Marine_Group_II_euryarchaeote_UWMA_0352	Dehalococcoidia_bacterium_UWMA_0267	0.00219058
Marine_Group_II_euryarchaeote_UWMA_0352	Flavobacteriales_bacterium_UWMA_0277	0.00219058
Marine_Group_II_euryarchaeote_UWMA_0352	Flavobacteriales_bacterium_UWMA_0289	0.00219058
Marine_Group_II_euryarchaeote_UWMA_0352	Gammaproteobacteria_bacterium_UWMA_0261	0.00219058
Marine_Group_II_euryarchaeote_UWMA_0352	Gammaproteobacteria_bacterium_UWMA_0281	0.00219058
Marine_Group_II_euryarchaeote_UWMA_0352	Gammaproteobacteria_bacterium_UWMA_0299	0.00219058
Marine_Group_II_euryarchaeote_UWMA_0352	Gammaproteobacteria_bacterium_UWMA_0302	0.00219058
Marine_Group_II_euryarchaeote_UWMA_0352	Gemmatimonadetes_bacterium_UWMA_0334	0.00219058
Marine_Group_II_euryarchaeote_UWMA_0352	Marine_Group_II_euryarchaeote_UWMA_0266	0.00219058
Marine_Group_II_euryarchaeote_UWMA_0352	Marine_Group_II_euryarchaeote_UWMA_0275	0.00219058
Marine_Group_II_euryarchaeote_UWMA_0352	Marine_Group_II_euryarchaeote_UWMA_0279	0.00219058
Marine_Group_II_euryarchaeote_UWMA_0352	Marine_Group_II_euryarchaeote_UWMA_0283	0.00219058
Marine_Group_II_euryarchaeote_UWMA_0352	Marine_Group_II_euryarchaeote_UWMA_0350	0.00219058
Marine_Group_II_euryarchaeote_UWMA_0352	Nitrospinaceae_bacterium_UWMA_0271	0.00219058
Marine_Group_II_euryarchaeote_UWMA_0352	Nitrospinaceae_bacterium_UWMA_0356	0.00219058
Marine_Group_II_euryarchaeote_UWMA_0352	Nitrospira_sp_UWMA_0268	0.00219058
Marine_Group_II_euryarchaeote_UWMA_0352	Planctomycetes_bacterium_UWMA_0265	0.00219058
Marine_Group_II_euryarchaeote_UWMA_0352	Planctomycetes_bacterium_UWMA_0329	0.00219058
Marine_Group_II_euryarchaeote_UWMA_0352	Sneathiellales_bacterium_UWMA_0353	0.00219058
Candidatus_Marinimicrobia_bacterium_UWMA_0285	Flavobacteriaceae_bacterium_UWMA_0314	0.00212766
Candidatus_Marinimicrobia_bacterium_UWMA_0285	Thiotrichaceae_bacterium_UWMA_0311	0.00212766
Candidatus_Thioglobus_sp_UWMA_0360	Flavobacteriaceae_bacterium_UWMA_0314	0.00199203
candidate_division_UBP10_bacterium_UWMA_0304	Candidatus_Marinimicrobia_bacterium_UWMA_0306	0.00197239
candidate_division_UBP10_bacterium_UWMA_0304	Candidatus_Marinimicrobia_bacterium_UWMA_0309	0.00197239
candidate_division_UBP10_bacterium_UWMA_0304	Cytophagales_bacterium_UWMA_0338	0.00197239
candidate_division_UBP10_bacterium_UWMA_0304	Flavobacteriaceae_bacterium_UWMA_0314	0.00197239
candidate_division_UBP10_bacterium_UWMA_0304	Flavobacteriales_bacterium_UWMA_0274	0.00197239
candidate_division_UBP10_bacterium_UWMA_0304	Marine_Group_III_euryarchaeote_UWMA_0284	0.00197239
candidate_division_UBP10_bacterium_UWMA_0304	Marine_Group_II_euryarchaeote_UWMA_0266	0.00197239
candidate_division_UBP10_bacterium_UWMA_0304	Marine_Group_II_euryarchaeote_UWMA_0279	0.00197239
candidate_division_UBP10_bacterium_UWMA_0304	Marine_Group_II_euryarchaeote_UWMA_0283	0.00197239
candidate_division_UBP10_bacterium_UWMA_0304	Marine_Group_II_euryarchaeote_UWMA_0323	0.00197239
candidate_division_UBP10_bacterium_UWMA_0304	Marine_Group_II_euryarchaeote_UWMA_0328	0.00197239
candidate_division_UBP10_bacterium_UWMA_0304	Marine_Group_II_euryarchaeote_UWMA_0344	0.00197239
candidate_division_UBP10_bacterium_UWMA_0304	Marine_Group_II_euryarchaeote_UWMA_0350	0.00197239
candidate_division_UBP10_bacterium_UWMA_0304	Marine_Group_II_euryarchaeote_UWMA_0352	0.00197239
candidate_division_UBP10_bacterium_UWMA_0304	Marine_Group_II_euryarchaeote_UWMA_0357	0.00197239
candidate_division_UBP10_bacterium_UWMA_0304	Nitrospira_sp_UWMA_0268	0.00197239
Flavobacteriaceae_bacterium_UWMA_0351	Alphaproteobacteria_bacterium_UWMA_0321	0.00195312
Flavobacteriaceae_bacterium_UWMA_0351	Candidatus_Marinimicrobia_bacterium_UWMA_0285	0.00195312
Flavobacteriaceae_bacterium_UWMA_0351	Candidatus_Marinimicrobia_bacterium_UWMA_0306	0.00195312
Flavobacteriaceae_bacterium_UWMA_0351	Candidatus_Marinimicrobia_bacterium_UWMA_0309	0.00195312
Flavobacteriaceae_bacterium_UWMA_0351	Candidatus_Marinimicrobia_bacterium_UWMA_0347	0.00195312
Flavobacteriaceae_bacterium_UWMA_0351	Candidatus_Thioglobus_sp_UWMA_0342	0.00195312
Flavobacteriaceae_bacterium_UWMA_0351	Dehalococcoidia_bacterium_UWMA_0267	0.00195312
Flavobacteriaceae_bacterium_UWMA_0351	Flavobacteriaceae_bacterium_UWMA_0314	0.00195312
Flavobacteriaceae_bacterium_UWMA_0351	Flavobacteriales_bacterium_UWMA_0277	0.00195312
Flavobacteriaceae_bacterium_UWMA_0351	Flavobacteriales_bacterium_UWMA_0289	0.00195312
Flavobacteriaceae_bacterium_UWMA_0351	Gammaproteobacteria_bacterium_UWMA_0261	0.00195312
Flavobacteriaceae_bacterium_UWMA_0351	Gammaproteobacteria_bacterium_UWMA_0281	0.00195312
Flavobacteriaceae_bacterium_UWMA_0351	Gammaproteobacteria_bacterium_UWMA_0299	0.00195312
Flavobacteriaceae_bacterium_UWMA_0351	Gammaproteobacteria_bacterium_UWMA_0302	0.00195312
Flavobacteriaceae_bacterium_UWMA_0351	Gemmatimonadetes_bacterium_UWMA_0334	0.00195312
Flavobacteriaceae_bacterium_UWMA_0351	Marine_Group_II_euryarchaeote_UWMA_0266	0.00195312
Flavobacteriaceae_bacterium_UWMA_0351	Marine_Group_II_euryarchaeote_UWMA_0275	0.00195312
Flavobacteriaceae_bacterium_UWMA_0351	Marine_Group_II_euryarchaeote_UWMA_0279	0.00195312
Flavobacteriaceae_bacterium_UWMA_0351	Marine_Group_II_euryarchaeote_UWMA_0283	0.00195312
Flavobacteriaceae_bacterium_UWMA_0351	Marine_Group_II_euryarchaeote_UWMA_0350	0.00195312
Flavobacteriaceae_bacterium_UWMA_0351	Nitrospinaceae_bacterium_UWMA_0271	0.00195312
Flavobacteriaceae_bacterium_UWMA_0351	Nitrospinaceae_bacterium_UWMA_0356	0.00195312
Flavobacteriaceae_bacterium_UWMA_0351	Nitrospira_sp_UWMA_0268	0.00195312
Flavobacteriaceae_bacterium_UWMA_0351	Planctomycetes_bacterium_UWMA_0265	0.00195312
Flavobacteriaceae_bacterium_UWMA_0351	Planctomycetes_bacterium_UWMA_0329	0.00195312
Flavobacteriaceae_bacterium_UWMA_0351	Sneathiellales_bacterium_UWMA_0353	0.00195312
Methylococcaceae_bacterium_UWMA_0348	Candidatus_Marinimicrobia_bacterium_UWMA_0306	0.00174368
Methylococcaceae_bacterium_UWMA_0348	Candidatus_Marinimicrobia_bacterium_UWMA_0309	0.00174368
Methylococcaceae_bacterium_UWMA_0348	Cytophagales_bacterium_UWMA_0338	0.00174368
Methylococcaceae_bacterium_UWMA_0348	Flavobacteriaceae_bacterium_UWMA_0314	0.00174368
Methylococcaceae_bacterium_UWMA_0348	Flavobacteriales_bacterium_UWMA_0274	0.00174368
Methylococcaceae_bacterium_UWMA_0348	Marine_Group_III_euryarchaeote_UWMA_0284	0.00174368
Methylococcaceae_bacterium_UWMA_0348	Marine_Group_II_euryarchaeote_UWMA_0266	0.00174368
Methylococcaceae_bacterium_UWMA_0348	Marine_Group_II_euryarchaeote_UWMA_0279	0.00174368
Methylococcaceae_bacterium_UWMA_0348	Marine_Group_II_euryarchaeote_UWMA_0283	0.00174368
Methylococcaceae_bacterium_UWMA_0348	Marine_Group_II_euryarchaeote_UWMA_0323	0.00174368
Methylococcaceae_bacterium_UWMA_0348	Marine_Group_II_euryarchaeote_UWMA_0328	0.00174368
Methylococcaceae_bacterium_UWMA_0348	Marine_Group_II_euryarchaeote_UWMA_0344	0.00174368
Methylococcaceae_bacterium_UWMA_0348	Marine_Group_II_euryarchaeote_UWMA_0350	0.00174368
Methylococcaceae_bacterium_UWMA_0348	Marine_Group_II_euryarchaeote_UWMA_0352	0.00174368
Methylococcaceae_bacterium_UWMA_0348	Marine_Group_II_euryarchaeote_UWMA_0357	0.00174368
Methylococcaceae_bacterium_UWMA_0348	Nitrospira_sp_UWMA_0268	0.00174368
Nitrosopumilus_sp_UWMA_0263	Fuerstia_sp_UWMA_0333	0.00171527
Nitrosopumilus_sp_UWMA_0263	Planctomycetaceae_bacterium_UWMA_0346	0.00171527
Marine_Group_III_euryarchaeote_UWMA_0340	Fuerstia_sp_UWMA_0333	0.00162602
Marine_Group_III_euryarchaeote_UWMA_0340	Planctomycetaceae_bacterium_UWMA_0346	0.00162602
Candidatus_Marinimicrobia_bacterium_UWMA_0347	Fuerstia_sp_UWMA_0333	0.00137741
Candidatus_Marinimicrobia_bacterium_UWMA_0347	Planctomycetaceae_bacterium_UWMA_0346	0.00137741
Flavobacteriales_bacterium_UWMA_0289	Fuerstia_sp_UWMA_0333	0.00135501
Flavobacteriales_bacterium_UWMA_0289	Planctomycetaceae_bacterium_UWMA_0346	0.00135501
Acidimicrobiia_bacterium_UWMA_0303	Flavobacteriaceae_bacterium_UWMA_0314	0.0013541
candidate_division_UBP10_bacterium_UWMA_0304	Fuerstia_sp_UWMA_0333	0.00131492
candidate_division_UBP10_bacterium_UWMA_0304	Planctomycetaceae_bacterium_UWMA_0346	0.00131492
Marine_Group_II_euryarchaeote_UWMA_0323	Fuerstia_sp_UWMA_0333	0.00129199
Marine_Group_II_euryarchaeote_UWMA_0323	Planctomycetaceae_bacterium_UWMA_0346	0.00129199
Marine_Group_II_euryarchaeote_UWMA_0350	Flavobacteriaceae_bacterium_UWMA_0314	0.00126103
Marine_Group_II_euryarchaeote_UWMA_0350	Fuerstia_sp_UWMA_0333	0.00126103
Marine_Group_II_euryarchaeote_UWMA_0350	Planctomycetaceae_bacterium_UWMA_0346	0.00126103
Marine_Group_II_euryarchaeote_UWMA_0350	Thiotrichaceae_bacterium_UWMA_0311	0.00126103
Porticoccaceae_bacterium_UWMA_0313	Flavobacteriaceae_bacterium_UWMA_0314	0.00123229
Sulfitobacter_sp_UWMA_0305	Fuerstia_sp_UWMA_0333	0.001207
Sulfitobacter_sp_UWMA_0305	Planctomycetaceae_bacterium_UWMA_0346	0.001207
Marine_Group_II_euryarchaeote_UWMA_0283	Fuerstia_sp_UWMA_0333	0.00115607
Marine_Group_II_euryarchaeote_UWMA_0283	Planctomycetaceae_bacterium_UWMA_0346	0.00115607
Sneathiellales_bacterium_UWMA_0353	Fuerstia_sp_UWMA_0333	0.00114025
Sneathiellales_bacterium_UWMA_0353	Planctomycetaceae_bacterium_UWMA_0346	0.00114025
Marine_Group_II_euryarchaeote_UWMA_0266	Fuerstia_sp_UWMA_0333	0.00113379
Marine_Group_II_euryarchaeote_UWMA_0266	Planctomycetaceae_bacterium_UWMA_0346	0.00113379
Marine_Group_II_euryarchaeote_UWMA_0352	Fuerstia_sp_UWMA_0333	0.00109529
Marine_Group_II_euryarchaeote_UWMA_0352	Planctomycetaceae_bacterium_UWMA_0346	0.00109529
Candidatus_Pelagibacter_sp_UWMA_0307	Candidatus_Marinimicrobia_bacterium_UWMA_0306	0.00108225
Candidatus_Pelagibacter_sp_UWMA_0307	Candidatus_Marinimicrobia_bacterium_UWMA_0309	0.00108225
Candidatus_Pelagibacter_sp_UWMA_0307	Cytophagales_bacterium_UWMA_0338	0.00108225
Candidatus_Pelagibacter_sp_UWMA_0307	Flavobacteriaceae_bacterium_UWMA_0314	0.00108225
Candidatus_Pelagibacter_sp_UWMA_0307	Flavobacteriales_bacterium_UWMA_0274	0.00108225
Candidatus_Pelagibacter_sp_UWMA_0307	Fuerstia_sp_UWMA_0333	0.00108225
Candidatus_Pelagibacter_sp_UWMA_0307	Marine_Group_III_euryarchaeote_UWMA_0284	0.00108225
Candidatus_Pelagibacter_sp_UWMA_0307	Marine_Group_II_euryarchaeote_UWMA_0266	0.00108225
Candidatus_Pelagibacter_sp_UWMA_0307	Marine_Group_II_euryarchaeote_UWMA_0279	0.00108225
Candidatus_Pelagibacter_sp_UWMA_0307	Marine_Group_II_euryarchaeote_UWMA_0283	0.00108225
Candidatus_Pelagibacter_sp_UWMA_0307	Marine_Group_II_euryarchaeote_UWMA_0323	0.00108225
Candidatus_Pelagibacter_sp_UWMA_0307	Marine_Group_II_euryarchaeote_UWMA_0328	0.00108225
Candidatus_Pelagibacter_sp_UWMA_0307	Marine_Group_II_euryarchaeote_UWMA_0344	0.00108225
Candidatus_Pelagibacter_sp_UWMA_0307	Marine_Group_II_euryarchaeote_UWMA_0350	0.00108225
Candidatus_Pelagibacter_sp_UWMA_0307	Marine_Group_II_euryarchaeote_UWMA_0352	0.00108225
Candidatus_Pelagibacter_sp_UWMA_0307	Marine_Group_II_euryarchaeote_UWMA_0357	0.00108225
Candidatus_Pelagibacter_sp_UWMA_0307	Nitrospira_sp_UWMA_0268	0.00108225
Candidatus_Pelagibacter_sp_UWMA_0307	Planctomycetaceae_bacterium_UWMA_0346	0.00108225
Candidatus_Marinimicrobia_bacterium_UWMA_0306	Fuerstia_sp_UWMA_0333	0.00104493
Candidatus_Marinimicrobia_bacterium_UWMA_0306	Planctomycetaceae_bacterium_UWMA_0346	0.00104493
Marine_Group_II_euryarchaeote_UWMA_0275	Fuerstia_sp_UWMA_0333	0.00103306
Marine_Group_II_euryarchaeote_UWMA_0275	Planctomycetaceae_bacterium_UWMA_0346	0.00103306
Flavobacteriales_bacterium_UWMA_0277	Fuerstia_sp_UWMA_0333	0.00101317
Flavobacteriales_bacterium_UWMA_0277	Planctomycetaceae_bacterium_UWMA_0346	0.00101317
Nitrospinaceae_bacterium_UWMA_0262	Fuerstia_sp_UWMA_0333	0.000993049
Nitrospinaceae_bacterium_UWMA_0262	Planctomycetaceae_bacterium_UWMA_0346	0.000993049
Flavobacteriaceae_bacterium_UWMA_0351	Fuerstia_sp_UWMA_0333	0.000976562
Flavobacteriaceae_bacterium_UWMA_0351	Gammaproteobacteria_bacterium_UWMA_0291	0.000976562
Flavobacteriaceae_bacterium_UWMA_0351	Planctomycetaceae_bacterium_UWMA_0346	0.000976562
Nitrospinaceae_bacterium_UWMA_0356	Fuerstia_sp_UWMA_0333	0.000961538
Nitrospinaceae_bacterium_UWMA_0356	Planctomycetaceae_bacterium_UWMA_0346	0.000961538
Flavobacteriales_bacterium_UWMA_0274	Fuerstia_sp_UWMA_0333	0.000951475
Flavobacteriales_bacterium_UWMA_0274	Planctomycetaceae_bacterium_UWMA_0346	0.000951475
Marine_Group_II_euryarchaeote_UWMA_0344	Fuerstia_sp_UWMA_0333	0.00094518
Marine_Group_II_euryarchaeote_UWMA_0344	Planctomycetaceae_bacterium_UWMA_0346	0.00094518
Verrucomicrobiales_bacterium_UWMA_0292	Fuerstia_sp_UWMA_0333	0.000901713
Verrucomicrobiales_bacterium_UWMA_0292	Gammaproteobacteria_bacterium_UWMA_0291	0.000901713
Verrucomicrobiales_bacterium_UWMA_0292	Planctomycetaceae_bacterium_UWMA_0346	0.000901713
Cytophagales_bacterium_UWMA_0338	Fuerstia_sp_UWMA_0333	0.000886525
Cytophagales_bacterium_UWMA_0338	Gammaproteobacteria_bacterium_UWMA_0291	0.000886525
Cytophagales_bacterium_UWMA_0338	Planctomycetaceae_bacterium_UWMA_0346	0.000886525
Methylococcaceae_bacterium_UWMA_0325	Candidatus_Marinimicrobia_bacterium_UWMA_0306	0.000874891
Methylococcaceae_bacterium_UWMA_0325	Candidatus_Marinimicrobia_bacterium_UWMA_0309	0.000874891
Methylococcaceae_bacterium_UWMA_0325	Cytophagales_bacterium_UWMA_0338	0.000874891
Methylococcaceae_bacterium_UWMA_0325	Flavobacteriaceae_bacterium_UWMA_0314	0.000874891
Methylococcaceae_bacterium_UWMA_0325	Flavobacteriales_bacterium_UWMA_0274	0.000874891
Methylococcaceae_bacterium_UWMA_0325	Marine_Group_III_euryarchaeote_UWMA_0284	0.000874891
Methylococcaceae_bacterium_UWMA_0325	Marine_Group_II_euryarchaeote_UWMA_0266	0.000874891
Methylococcaceae_bacterium_UWMA_0325	Marine_Group_II_euryarchaeote_UWMA_0279	0.000874891
Methylococcaceae_bacterium_UWMA_0325	Marine_Group_II_euryarchaeote_UWMA_0283	0.000874891
Methylococcaceae_bacterium_UWMA_0325	Marine_Group_II_euryarchaeote_UWMA_0323	0.000874891
Methylococcaceae_bacterium_UWMA_0325	Marine_Group_II_euryarchaeote_UWMA_0328	0.000874891
Methylococcaceae_bacterium_UWMA_0325	Marine_Group_II_euryarchaeote_UWMA_0344	0.000874891
Methylococcaceae_bacterium_UWMA_0325	Marine_Group_II_euryarchaeote_UWMA_0350	0.000874891
Methylococcaceae_bacterium_UWMA_0325	Marine_Group_II_euryarchaeote_UWMA_0352	0.000874891
Methylococcaceae_bacterium_UWMA_0325	Marine_Group_II_euryarchaeote_UWMA_0357	0.000874891
Methylococcaceae_bacterium_UWMA_0325	Nitrospira_sp_UWMA_0268	0.000874891
Nitrospira_sp_UWMA_0268	Fuerstia_sp_UWMA_0333	0.000866551
Nitrospira_sp_UWMA_0268	Planctomycetaceae_bacterium_UWMA_0346	0.000866551
Flavobacteriaceae_bacterium_UWMA_0314	Fuerstia_sp_UWMA_0333	0.000865052
Flavobacteriaceae_bacterium_UWMA_0314	Planctomycetaceae_bacterium_UWMA_0346	0.000865052
Gemmatimonadetes_bacterium_UWMA_0308	Fuerstia_sp_UWMA_0333	0.000829876
Gemmatimonadetes_bacterium_UWMA_0308	Planctomycetaceae_bacterium_UWMA_0346	0.000829876
Candidatus_Thioglobus_sp_UWMA_0259	Alphaproteobacteria_bacterium_UWMA_0321	0.000810373
Candidatus_Thioglobus_sp_UWMA_0259	Candidatus_Marinimicrobia_bacterium_UWMA_0285	0.000810373
Candidatus_Thioglobus_sp_UWMA_0259	Candidatus_Marinimicrobia_bacterium_UWMA_0306	0.000810373
Candidatus_Thioglobus_sp_UWMA_0259	Candidatus_Marinimicrobia_bacterium_UWMA_0309	0.000810373
Candidatus_Thioglobus_sp_UWMA_0259	Candidatus_Marinimicrobia_bacterium_UWMA_0347	0.000810373
Candidatus_Thioglobus_sp_UWMA_0259	Candidatus_Thioglobus_sp_UWMA_0342	0.000810373
Candidatus_Thioglobus_sp_UWMA_0259	Dehalococcoidia_bacterium_UWMA_0267	0.000810373
Candidatus_Thioglobus_sp_UWMA_0259	Flavobacteriaceae_bacterium_UWMA_0314	0.000810373
Candidatus_Thioglobus_sp_UWMA_0259	Flavobacteriales_bacterium_UWMA_0277	0.000810373
Candidatus_Thioglobus_sp_UWMA_0259	Flavobacteriales_bacterium_UWMA_0289	0.000810373
Candidatus_Thioglobus_sp_UWMA_0259	Gammaproteobacteria_bacterium_UWMA_0261	0.000810373
Candidatus_Thioglobus_sp_UWMA_0259	Gammaproteobacteria_bacterium_UWMA_0281	0.000810373
Candidatus_Thioglobus_sp_UWMA_0259	Gammaproteobacteria_bacterium_UWMA_0299	0.000810373
Candidatus_Thioglobus_sp_UWMA_0259	Gammaproteobacteria_bacterium_UWMA_0302	0.000810373
Candidatus_Thioglobus_sp_UWMA_0259	Gemmatimonadetes_bacterium_UWMA_0334	0.000810373
Candidatus_Thioglobus_sp_UWMA_0259	Marine_Group_II_euryarchaeote_UWMA_0266	0.000810373
Candidatus_Thioglobus_sp_UWMA_0259	Marine_Group_II_euryarchaeote_UWMA_0275	0.000810373
Candidatus_Thioglobus_sp_UWMA_0259	Marine_Group_II_euryarchaeote_UWMA_0279	0.000810373
Candidatus_Thioglobus_sp_UWMA_0259	Marine_Group_II_euryarchaeote_UWMA_0283	0.000810373
Candidatus_Thioglobus_sp_UWMA_0259	Marine_Group_II_euryarchaeote_UWMA_0350	0.000810373
Candidatus_Thioglobus_sp_UWMA_0259	Nitrospinaceae_bacterium_UWMA_0271	0.000810373
Candidatus_Thioglobus_sp_UWMA_0259	Nitrospinaceae_bacterium_UWMA_0356	0.000810373
Candidatus_Thioglobus_sp_UWMA_0259	Nitrospira_sp_UWMA_0268	0.000810373
Candidatus_Thioglobus_sp_UWMA_0259	Planctomycetes_bacterium_UWMA_0265	0.000810373
Candidatus_Thioglobus_sp_UWMA_0259	Planctomycetes_bacterium_UWMA_0329	0.000810373
Candidatus_Thioglobus_sp_UWMA_0259	Sneathiellales_bacterium_UWMA_0353	0.000810373
Dehalococcoidia_bacterium_UWMA_0354	Fuerstia_sp_UWMA_0333	0.000806452
Dehalococcoidia_bacterium_UWMA_0354	Planctomycetaceae_bacterium_UWMA_0346	0.000806452
Dehalococcoidia_bacterium_UWMA_0267	Fuerstia_sp_UWMA_0333	0.000800641
Dehalococcoidia_bacterium_UWMA_0267	Planctomycetaceae_bacterium_UWMA_0346	0.000800641
Candidatus_Marinimicrobia_bacterium_UWMA_0309	Gammaproteobacteria_bacterium_UWMA_0291	0.000791766
Candidatus_Marinimicrobia_bacterium_UWMA_0309	Thiotrichaceae_bacterium_UWMA_0311	0.000791766
Cycloclasticus_sp_UWMA_0335	Candidatus_Marinimicrobia_bacterium_UWMA_0306	0.000778816
Cycloclasticus_sp_UWMA_0335	Candidatus_Marinimicrobia_bacterium_UWMA_0309	0.000778816
Cycloclasticus_sp_UWMA_0335	Cytophagales_bacterium_UWMA_0338	0.000778816
Cycloclasticus_sp_UWMA_0335	Flavobacteriaceae_bacterium_UWMA_0314	0.000778816
Cycloclasticus_sp_UWMA_0335	Flavobacteriales_bacterium_UWMA_0274	0.000778816
Cycloclasticus_sp_UWMA_0335	Marine_Group_III_euryarchaeote_UWMA_0284	0.000778816
Cycloclasticus_sp_UWMA_0335	Marine_Group_II_euryarchaeote_UWMA_0266	0.000778816
Cycloclasticus_sp_UWMA_0335	Marine_Group_II_euryarchaeote_UWMA_0279	0.000778816
Cycloclasticus_sp_UWMA_0335	Marine_Group_II_euryarchaeote_UWMA_0283	0.000778816
Cycloclasticus_sp_UWMA_0335	Marine_Group_II_euryarchaeote_UWMA_0323	0.000778816
Cycloclasticus_sp_UWMA_0335	Marine_Group_II_euryarchaeote_UWMA_0328	0.000778816
Cycloclasticus_sp_UWMA_0335	Marine_Group_II_euryarchaeote_UWMA_0344	0.000778816
Cycloclasticus_sp_UWMA_0335	Marine_Group_II_euryarchaeote_UWMA_0350	0.000778816
Cycloclasticus_sp_UWMA_0335	Marine_Group_II_euryarchaeote_UWMA_0352	0.000778816
Cycloclasticus_sp_UWMA_0335	Marine_Group_II_euryarchaeote_UWMA_0357	0.000778816
Cycloclasticus_sp_UWMA_0335	Nitrospira_sp_UWMA_0268	0.000778816
Cycloclasticus_sp_UWMA_0316	Candidatus_Marinimicrobia_bacterium_UWMA_0306	0.000766871
Cycloclasticus_sp_UWMA_0316	Candidatus_Marinimicrobia_bacterium_UWMA_0309	0.000766871
Cycloclasticus_sp_UWMA_0316	Cytophagales_bacterium_UWMA_0338	0.000766871
Cycloclasticus_sp_UWMA_0316	Flavobacteriaceae_bacterium_UWMA_0314	0.000766871
Cycloclasticus_sp_UWMA_0316	Flavobacteriales_bacterium_UWMA_0274	0.000766871
Cycloclasticus_sp_UWMA_0316	Marine_Group_III_euryarchaeote_UWMA_0284	0.000766871
Cycloclasticus_sp_UWMA_0316	Marine_Group_II_euryarchaeote_UWMA_0266	0.000766871
Cycloclasticus_sp_UWMA_0316	Marine_Group_II_euryarchaeote_UWMA_0279	0.000766871
Cycloclasticus_sp_UWMA_0316	Marine_Group_II_euryarchaeote_UWMA_0283	0.000766871
Cycloclasticus_sp_UWMA_0316	Marine_Group_II_euryarchaeote_UWMA_0323	0.000766871
Cycloclasticus_sp_UWMA_0316	Marine_Group_II_euryarchaeote_UWMA_0328	0.000766871
Cycloclasticus_sp_UWMA_0316	Marine_Group_II_euryarchaeote_UWMA_0344	0.000766871
Cycloclasticus_sp_UWMA_0316	Marine_Group_II_euryarchaeote_UWMA_0350	0.000766871
Cycloclasticus_sp_UWMA_0316	Marine_Group_II_euryarchaeote_UWMA_0352	0.000766871
Cycloclasticus_sp_UWMA_0316	Marine_Group_II_euryarchaeote_UWMA_0357	0.000766871
Cycloclasticus_sp_UWMA_0316	Nitrospira_sp_UWMA_0268	0.000766871
Thiotrichaceae_bacterium_UWMA_0311	Fuerstia_sp_UWMA_0333	0.000753012
Thiotrichaceae_bacterium_UWMA_0311	Planctomycetaceae_bacterium_UWMA_0346	0.000753012
Dehalococcoidia_bacterium_UWMA_0337	Fuerstia_sp_UWMA_0333	0.000732601
Dehalococcoidia_bacterium_UWMA_0337	Planctomycetaceae_bacterium_UWMA_0346	0.000732601
Oceanospirillaceae_bacterium_UWMA_0280	Fuerstia_sp_UWMA_0333	0.00071582
Oceanospirillaceae_bacterium_UWMA_0280	Planctomycetaceae_bacterium_UWMA_0346	0.00071582
Alphaproteobacteria_bacterium_UWMA_0321	Fuerstia_sp_UWMA_0333	0.000706714
Alphaproteobacteria_bacterium_UWMA_0321	Planctomycetaceae_bacterium_UWMA_0346	0.000706714
Candidatus_Thioglobus_sp_UWMA_0322	Flavobacteriaceae_bacterium_UWMA_0314	0.000698812
Candidatus_Thioglobus_sp_UWMA_0322	Fuerstia_sp_UWMA_0333	0.000698812
Candidatus_Thioglobus_sp_UWMA_0322	Planctomycetaceae_bacterium_UWMA_0346	0.000698812
Gemmatimonadetes_bacterium_UWMA_0334	Fuerstia_sp_UWMA_0333	0.000694927
Gemmatimonadetes_bacterium_UWMA_0334	Planctomycetaceae_bacterium_UWMA_0346	0.000694927
Candidatus_Handelsmanbacteria_bacterium_UWMA_0286	Fuerstia_sp_UWMA_0333	0.000693963
Candidatus_Handelsmanbacteria_bacterium_UWMA_0286	Gammaproteobacteria_bacterium_UWMA_0291	0.000693963
Candidatus_Handelsmanbacteria_bacterium_UWMA_0286	Planctomycetaceae_bacterium_UWMA_0346	0.000693963
Acidimicrobiia_bacterium_UWMA_0303	Fuerstia_sp_UWMA_0333	0.000677048
Acidimicrobiia_bacterium_UWMA_0303	Planctomycetaceae_bacterium_UWMA_0346	0.000677048
Gammaproteobacteria_bacterium_UWMA_0299	Fuerstia_sp_UWMA_0333	0.000674764
Gammaproteobacteria_bacterium_UWMA_0299	Planctomycetaceae_bacterium_UWMA_0346	0.000674764
Acidobacteria_bacterium_UWMA_0355	Fuerstia_sp_UWMA_0333	0.000669344
Acidobacteria_bacterium_UWMA_0355	Planctomycetaceae_bacterium_UWMA_0346	0.000669344
Acidimicrobiia_bacterium_UWMA_0319	Fuerstia_sp_UWMA_0333	0.000668896
Acidimicrobiia_bacterium_UWMA_0319	Planctomycetaceae_bacterium_UWMA_0346	0.000668896
Planctomycetes_bacterium_UWMA_0345	Fuerstia_sp_UWMA_0333	0.000664452
Planctomycetes_bacterium_UWMA_0345	Planctomycetaceae_bacterium_UWMA_0346	0.000664452
Myxococcales_bacterium_UWMA_0336	Alphaproteobacteria_bacterium_UWMA_0321	0.000654022
Myxococcales_bacterium_UWMA_0336	Candidatus_Marinimicrobia_bacterium_UWMA_0285	0.000654022
Myxococcales_bacterium_UWMA_0336	Candidatus_Marinimicrobia_bacterium_UWMA_0306	0.000654022
Myxococcales_bacterium_UWMA_0336	Candidatus_Marinimicrobia_bacterium_UWMA_0309	0.000654022
Myxococcales_bacterium_UWMA_0336	Candidatus_Marinimicrobia_bacterium_UWMA_0347	0.000654022
Myxococcales_bacterium_UWMA_0336	Candidatus_Thioglobus_sp_UWMA_0342	0.000654022
Myxococcales_bacterium_UWMA_0336	Dehalococcoidia_bacterium_UWMA_0267	0.000654022
Myxococcales_bacterium_UWMA_0336	Flavobacteriaceae_bacterium_UWMA_0314	0.000654022
Myxococcales_bacterium_UWMA_0336	Flavobacteriales_bacterium_UWMA_0277	0.000654022
Myxococcales_bacterium_UWMA_0336	Flavobacteriales_bacterium_UWMA_0289	0.000654022
Myxococcales_bacterium_UWMA_0336	Fuerstia_sp_UWMA_0333	0.000654022
Myxococcales_bacterium_UWMA_0336	Gammaproteobacteria_bacterium_UWMA_0261	0.000654022
Myxococcales_bacterium_UWMA_0336	Gammaproteobacteria_bacterium_UWMA_0281	0.000654022
Myxococcales_bacterium_UWMA_0336	Gammaproteobacteria_bacterium_UWMA_0299	0.000654022
Myxococcales_bacterium_UWMA_0336	Gammaproteobacteria_bacterium_UWMA_0302	0.000654022
Myxococcales_bacterium_UWMA_0336	Gemmatimonadetes_bacterium_UWMA_0334	0.000654022
Myxococcales_bacterium_UWMA_0336	Marine_Group_II_euryarchaeote_UWMA_0266	0.000654022
Myxococcales_bacterium_UWMA_0336	Marine_Group_II_euryarchaeote_UWMA_0275	0.000654022
Myxococcales_bacterium_UWMA_0336	Marine_Group_II_euryarchaeote_UWMA_0279	0.000654022
Myxococcales_bacterium_UWMA_0336	Marine_Group_II_euryarchaeote_UWMA_0283	0.000654022
Myxococcales_bacterium_UWMA_0336	Marine_Group_II_euryarchaeote_UWMA_0350	0.000654022
Myxococcales_bacterium_UWMA_0336	Nitrospinaceae_bacterium_UWMA_0271	0.000654022
Myxococcales_bacterium_UWMA_0336	Nitrospinaceae_bacterium_UWMA_0356	0.000654022
Myxococcales_bacterium_UWMA_0336	Nitrospira_sp_UWMA_0268	0.000654022
Myxococcales_bacterium_UWMA_0336	Planctomycetaceae_bacterium_UWMA_0346	0.000654022
Myxococcales_bacterium_UWMA_0336	Planctomycetes_bacterium_UWMA_0265	0.000654022
Myxococcales_bacterium_UWMA_0336	Planctomycetes_bacterium_UWMA_0329	0.000654022
Myxococcales_bacterium_UWMA_0336	Sneathiellales_bacterium_UWMA_0353	0.000654022
Gemmatimonadetes_bacterium_UWMA_0296	Fuerstia_sp_UWMA_0333	0.000651042
Gemmatimonadetes_bacterium_UWMA_0296	Gammaproteobacteria_bacterium_UWMA_0291	0.000651042
Gemmatimonadetes_bacterium_UWMA_0296	Planctomycetaceae_bacterium_UWMA_0346	0.000651042
Myxococcales_bacterium_UWMA_0315	Fuerstia_sp_UWMA_0333	0.000645161
Myxococcales_bacterium_UWMA_0315	Planctomycetaceae_bacterium_UWMA_0346	0.000645161
Planctomycetes_bacterium_UWMA_0265	Fuerstia_sp_UWMA_0333	0.000639795
Planctomycetes_bacterium_UWMA_0265	Planctomycetaceae_bacterium_UWMA_0346	0.000639795
Gammaproteobacteria_bacterium_UWMA_0260	Fuerstia_sp_UWMA_0333	0.000637755
Gammaproteobacteria_bacterium_UWMA_0260	Planctomycetaceae_bacterium_UWMA_0346	0.000637755
Verrucomicrobiales_bacterium_UWMA_0320	Gammaproteobacteria_bacterium_UWMA_0291	0.000626566
Gammaproteobacteria_bacterium_UWMA_0302	Fuerstia_sp_UWMA_0333	0.000622278
Gammaproteobacteria_bacterium_UWMA_0302	Planctomycetaceae_bacterium_UWMA_0346	0.000622278
Porticoccaceae_bacterium_UWMA_0313	Alphaproteobacteria_bacterium_UWMA_0321	0.000616143
Porticoccaceae_bacterium_UWMA_0313	Candidatus_Marinimicrobia_bacterium_UWMA_0285	0.000616143
Porticoccaceae_bacterium_UWMA_0313	Candidatus_Marinimicrobia_bacterium_UWMA_0306	0.000616143
Porticoccaceae_bacterium_UWMA_0313	Candidatus_Marinimicrobia_bacterium_UWMA_0309	0.000616143
Porticoccaceae_bacterium_UWMA_0313	Candidatus_Marinimicrobia_bacterium_UWMA_0347	0.000616143
Porticoccaceae_bacterium_UWMA_0313	Candidatus_Thioglobus_sp_UWMA_0342	0.000616143
Porticoccaceae_bacterium_UWMA_0313	Dehalococcoidia_bacterium_UWMA_0267	0.000616143
Porticoccaceae_bacterium_UWMA_0313	Flavobacteriales_bacterium_UWMA_0277	0.000616143
Porticoccaceae_bacterium_UWMA_0313	Flavobacteriales_bacterium_UWMA_0289	0.000616143
Porticoccaceae_bacterium_UWMA_0313	Gammaproteobacteria_bacterium_UWMA_0261	0.000616143
Porticoccaceae_bacterium_UWMA_0313	Gammaproteobacteria_bacterium_UWMA_0281	0.000616143
Porticoccaceae_bacterium_UWMA_0313	Gammaproteobacteria_bacterium_UWMA_0291	0.000616143
Porticoccaceae_bacterium_UWMA_0313	Gammaproteobacteria_bacterium_UWMA_0299	0.000616143
Porticoccaceae_bacterium_UWMA_0313	Gammaproteobacteria_bacterium_UWMA_0302	0.000616143
Porticoccaceae_bacterium_UWMA_0313	Gemmatimonadetes_bacterium_UWMA_0334	0.000616143
Porticoccaceae_bacterium_UWMA_0313	Marine_Group_II_euryarchaeote_UWMA_0266	0.000616143
Porticoccaceae_bacterium_UWMA_0313	Marine_Group_II_euryarchaeote_UWMA_0275	0.000616143
Porticoccaceae_bacterium_UWMA_0313	Marine_Group_II_euryarchaeote_UWMA_0279	0.000616143
Porticoccaceae_bacterium_UWMA_0313	Marine_Group_II_euryarchaeote_UWMA_0283	0.000616143
Porticoccaceae_bacterium_UWMA_0313	Marine_Group_II_euryarchaeote_UWMA_0350	0.000616143
Porticoccaceae_bacterium_UWMA_0313	Nitrospinaceae_bacterium_UWMA_0271	0.000616143
Porticoccaceae_bacterium_UWMA_0313	Nitrospinaceae_bacterium_UWMA_0356	0.000616143
Porticoccaceae_bacterium_UWMA_0313	Nitrospira_sp_UWMA_0268	0.000616143
Porticoccaceae_bacterium_UWMA_0313	Planctomycetes_bacterium_UWMA_0265	0.000616143
Porticoccaceae_bacterium_UWMA_0313	Planctomycetes_bacterium_UWMA_0329	0.000616143
Porticoccaceae_bacterium_UWMA_0313	Sneathiellales_bacterium_UWMA_0353	0.000616143
Candidatus_Lambdaproteobacteria_bacterium_UWMA_0318	Alphaproteobacteria_bacterium_UWMA_0321	0.000608643
Candidatus_Lambdaproteobacteria_bacterium_UWMA_0318	Candidatus_Marinimicrobia_bacterium_UWMA_0285	0.000608643
Candidatus_Lambdaproteobacteria_bacterium_UWMA_0318	Candidatus_Marinimicrobia_bacterium_UWMA_0306	0.000608643
Candidatus_Lambdaproteobacteria_bacterium_UWMA_0318	Candidatus_Marinimicrobia_bacterium_UWMA_0309	0.000608643
Candidatus_Lambdaproteobacteria_bacterium_UWMA_0318	Candidatus_Marinimicrobia_bacterium_UWMA_0347	0.000608643
Candidatus_Lambdaproteobacteria_bacterium_UWMA_0318	Candidatus_Thioglobus_sp_UWMA_0342	0.000608643
Candidatus_Lambdaproteobacteria_bacterium_UWMA_0318	Dehalococcoidia_bacterium_UWMA_0267	0.000608643
Candidatus_Lambdaproteobacteria_bacterium_UWMA_0318	Flavobacteriaceae_bacterium_UWMA_0314	0.000608643
Candidatus_Lambdaproteobacteria_bacterium_UWMA_0318	Flavobacteriales_bacterium_UWMA_0277	0.000608643
Candidatus_Lambdaproteobacteria_bacterium_UWMA_0318	Flavobacteriales_bacterium_UWMA_0289	0.000608643
Candidatus_Lambdaproteobacteria_bacterium_UWMA_0318	Fuerstia_sp_UWMA_0333	0.000608643
Candidatus_Lambdaproteobacteria_bacterium_UWMA_0318	Gammaproteobacteria_bacterium_UWMA_0261	0.000608643
Candidatus_Lambdaproteobacteria_bacterium_UWMA_0318	Gammaproteobacteria_bacterium_UWMA_0281	0.000608643
Candidatus_Lambdaproteobacteria_bacterium_UWMA_0318	Gammaproteobacteria_bacterium_UWMA_0299	0.000608643
Candidatus_Lambdaproteobacteria_bacterium_UWMA_0318	Gammaproteobacteria_bacterium_UWMA_0302	0.000608643
Candidatus_Lambdaproteobacteria_bacterium_UWMA_0318	Gemmatimonadetes_bacterium_UWMA_0334	0.000608643
Candidatus_Lambdaproteobacteria_bacterium_UWMA_0318	Marine_Group_II_euryarchaeote_UWMA_0266	0.000608643
Candidatus_Lambdaproteobacteria_bacterium_UWMA_0318	Marine_Group_II_euryarchaeote_UWMA_0275	0.000608643
Candidatus_Lambdaproteobacteria_bacterium_UWMA_0318	Marine_Group_II_euryarchaeote_UWMA_0279	0.000608643
Candidatus_Lambdaproteobacteria_bacterium_UWMA_0318	Marine_Group_II_euryarchaeote_UWMA_0283	0.000608643
Candidatus_Lambdaproteobacteria_bacterium_UWMA_0318	Marine_Group_II_euryarchaeote_UWMA_0350	0.000608643
Candidatus_Lambdaproteobacteria_bacterium_UWMA_0318	Nitrospinaceae_bacterium_UWMA_0271	0.000608643
Candidatus_Lambdaproteobacteria_bacterium_UWMA_0318	Nitrospinaceae_bacterium_UWMA_0356	0.000608643
Candidatus_Lambdaproteobacteria_bacterium_UWMA_0318	Nitrospira_sp_UWMA_0268	0.000608643
Candidatus_Lambdaproteobacteria_bacterium_UWMA_0318	Planctomycetaceae_bacterium_UWMA_0346	0.000608643
Candidatus_Lambdaproteobacteria_bacterium_UWMA_0318	Planctomycetes_bacterium_UWMA_0265	0.000608643
Candidatus_Lambdaproteobacteria_bacterium_UWMA_0318	Planctomycetes_bacterium_UWMA_0329	0.000608643
Candidatus_Lambdaproteobacteria_bacterium_UWMA_0318	Sneathiellales_bacterium_UWMA_0353	0.000608643
Bacteroidetes_bacterium_UWMA_0293	Fuerstia_sp_UWMA_0333	0.00060241
Bacteroidetes_bacterium_UWMA_0293	Planctomycetaceae_bacterium_UWMA_0346	0.00060241
Gammaproteobacteria_bacterium_UWMA_0273	Fuerstia_sp_UWMA_0333	0.000599161
Gammaproteobacteria_bacterium_UWMA_0273	Planctomycetaceae_bacterium_UWMA_0346	0.000599161
Gammaproteobacteria_bacterium_UWMA_0301	Fuerstia_sp_UWMA_0333	0.000582751
Gammaproteobacteria_bacterium_UWMA_0301	Planctomycetaceae_bacterium_UWMA_0346	0.000582751
Gammaproteobacteria_bacterium_UWMA_0258	Fuerstia_sp_UWMA_0333	0.000574713
Gammaproteobacteria_bacterium_UWMA_0258	Planctomycetaceae_bacterium_UWMA_0346	0.000574713
Gammaproteobacteria_bacterium_UWMA_0282	Alphaproteobacteria_bacterium_UWMA_0321	0.00055371
Gammaproteobacteria_bacterium_UWMA_0282	Candidatus_Marinimicrobia_bacterium_UWMA_0285	0.00055371
Gammaproteobacteria_bacterium_UWMA_0282	Candidatus_Marinimicrobia_bacterium_UWMA_0306	0.00055371
Gammaproteobacteria_bacterium_UWMA_0282	Candidatus_Marinimicrobia_bacterium_UWMA_0309	0.00055371
Gammaproteobacteria_bacterium_UWMA_0282	Candidatus_Marinimicrobia_bacterium_UWMA_0347	0.00055371
Gammaproteobacteria_bacterium_UWMA_0282	Candidatus_Thioglobus_sp_UWMA_0342	0.00055371
Gammaproteobacteria_bacterium_UWMA_0282	Dehalococcoidia_bacterium_UWMA_0267	0.00055371
Gammaproteobacteria_bacterium_UWMA_0282	Flavobacteriaceae_bacterium_UWMA_0314	0.00055371
Gammaproteobacteria_bacterium_UWMA_0282	Flavobacteriales_bacterium_UWMA_0277	0.00055371
Gammaproteobacteria_bacterium_UWMA_0282	Flavobacteriales_bacterium_UWMA_0289	0.00055371
Gammaproteobacteria_bacterium_UWMA_0282	Fuerstia_sp_UWMA_0333	0.00055371
Gammaproteobacteria_bacterium_UWMA_0282	Gammaproteobacteria_bacterium_UWMA_0261	0.00055371
Gammaproteobacteria_bacterium_UWMA_0282	Gammaproteobacteria_bacterium_UWMA_0281	0.00055371
Gammaproteobacteria_bacterium_UWMA_0282	Gammaproteobacteria_bacterium_UWMA_0299	0.00055371
Gammaproteobacteria_bacterium_UWMA_0282	Gammaproteobacteria_bacterium_UWMA_0302	0.00055371
Gammaproteobacteria_bacterium_UWMA_0282	Gemmatimonadetes_bacterium_UWMA_0334	0.00055371
Gammaproteobacteria_bacterium_UWMA_0282	Marine_Group_II_euryarchaeote_UWMA_0266	0.00055371
Gammaproteobacteria_bacterium_UWMA_0282	Marine_Group_II_euryarchaeote_UWMA_0275	0.00055371
Gammaproteobacteria_bacterium_UWMA_0282	Marine_Group_II_euryarchaeote_UWMA_0279	0.00055371
Gammaproteobacteria_bacterium_UWMA_0282	Marine_Group_II_euryarchaeote_UWMA_0283	0.00055371
Gammaproteobacteria_bacterium_UWMA_0282	Marine_Group_II_euryarchaeote_UWMA_0350	0.00055371
Gammaproteobacteria_bacterium_UWMA_0282	Nitrospinaceae_bacterium_UWMA_0271	0.00055371
Gammaproteobacteria_bacterium_UWMA_0282	Nitrospinaceae_bacterium_UWMA_0356	0.00055371
Gammaproteobacteria_bacterium_UWMA_0282	Nitrospira_sp_UWMA_0268	0.00055371
Gammaproteobacteria_bacterium_UWMA_0282	Planctomycetaceae_bacterium_UWMA_0346	0.00055371
Gammaproteobacteria_bacterium_UWMA_0282	Planctomycetes_bacterium_UWMA_0265	0.00055371
Gammaproteobacteria_bacterium_UWMA_0282	Planctomycetes_bacterium_UWMA_0329	0.00055371
Gammaproteobacteria_bacterium_UWMA_0282	Sneathiellales_bacterium_UWMA_0353	0.00055371
Acidimicrobiia_bacterium_UWMA_0264	Acidimicrobiia_bacterium_UWMA_0303	0
Acidimicrobiia_bacterium_UWMA_0264	Acidimicrobiia_bacterium_UWMA_0319	0
Acidimicrobiia_bacterium_UWMA_0264	Acidobacteria_bacterium_UWMA_0355	0
Acidimicrobiia_bacterium_UWMA_0264	Alphaproteobacteria_bacterium_UWMA_0321	0
Acidimicrobiia_bacterium_UWMA_0264	Bacteroidetes_bacterium_UWMA_0293	0
Acidimicrobiia_bacterium_UWMA_0264	Bacteroidetes_bacterium_UWMA_0358	0
Acidimicrobiia_bacterium_UWMA_0264	Candidatus_Handelsmanbacteria_bacterium_UWMA_0286	0
Acidimicrobiia_bacterium_UWMA_0264	Candidatus_Handelsmanbacteria_bacterium_UWMA_0300	0
Acidimicrobiia_bacterium_UWMA_0264	Candidatus_Lambdaproteobacteria_bacterium_UWMA_0298	0
Acidimicrobiia_bacterium_UWMA_0264	Candidatus_Lambdaproteobacteria_bacterium_UWMA_0318	0
Acidimicrobiia_bacterium_UWMA_0264	Candidatus_Marinimicrobia_bacterium_UWMA_0285	0
Acidimicrobiia_bacterium_UWMA_0264	Candidatus_Marinimicrobia_bacterium_UWMA_0306	0
Acidimicrobiia_bacterium_UWMA_0264	Candidatus_Marinimicrobia_bacterium_UWMA_0309	0
Acidimicrobiia_bacterium_UWMA_0264	Candidatus_Marinimicrobia_bacterium_UWMA_0347	0
Acidimicrobiia_bacterium_UWMA_0264	Candidatus_Nitrosopelagicus_sp_UWMA_0359	0
Acidimicrobiia_bacterium_UWMA_0264	Candidatus_Pacearchaeota_archaeon_UWMA_0287	0
Acidimicrobiia_bacterium_UWMA_0264	Candidatus_Pelagibacter_sp_UWMA_0307	0
Acidimicrobiia_bacterium_UWMA_0264	Candidatus_Thioglobus_sp_UWMA_0259	0
Acidimicrobiia_bacterium_UWMA_0264	Candidatus_Thioglobus_sp_UWMA_0272	0
Acidimicrobiia_bacterium_UWMA_0264	Candidatus_Thioglobus_sp_UWMA_0322	0
Acidimicrobiia_bacterium_UWMA_0264	Candidatus_Thioglobus_sp_UWMA_0342	0
Acidimicrobiia_bacterium_UWMA_0264	Candidatus_Thioglobus_sp_UWMA_0360	0
Acidimicrobiia_bacterium_UWMA_0264	Cycloclasticus_sp_UWMA_0316	0
Acidimicrobiia_bacterium_UWMA_0264	Cycloclasticus_sp_UWMA_0335	0
Acidimicrobiia_bacterium_UWMA_0264	Cytophagales_bacterium_UWMA_0338	0
Acidimicrobiia_bacterium_UWMA_0264	Dehalococcoidia_bacterium_UWMA_0267	0
Acidimicrobiia_bacterium_UWMA_0264	Dehalococcoidia_bacterium_UWMA_0331	0
Acidimicrobiia_bacterium_UWMA_0264	Dehalococcoidia_bacterium_UWMA_0337	0
Acidimicrobiia_bacterium_UWMA_0264	Dehalococcoidia_bacterium_UWMA_0354	0
Acidimicrobiia_bacterium_UWMA_0264	Flavobacteriaceae_bacterium_UWMA_0314	0
Acidimicrobiia_bacterium_UWMA_0264	Flavobacteriaceae_bacterium_UWMA_0351	0
Acidimicrobiia_bacterium_UWMA_0264	Flavobacteriales_bacterium_UWMA_0274	0
Acidimicrobiia_bacterium_UWMA_0264	Flavobacteriales_bacterium_UWMA_0277	0
Acidimicrobiia_bacterium_UWMA_0264	Flavobacteriales_bacterium_UWMA_0289	0
Acidimicrobiia_bacterium_UWMA_0264	Fuerstia_sp_UWMA_0333	0
Acidimicrobiia_bacterium_UWMA_0264	Gammaproteobacteria_bacterium_UWMA_0258	0
Acidimicrobiia_bacterium_UWMA_0264	Gammaproteobacteria_bacterium_UWMA_0260	0
Acidimicrobiia_bacterium_UWMA_0264	Gammaproteobacteria_bacterium_UWMA_0261	0
Acidimicrobiia_bacterium_UWMA_0264	Gammaproteobacteria_bacterium_UWMA_0273	0
Acidimicrobiia_bacterium_UWMA_0264	Gammaproteobacteria_bacterium_UWMA_0278	0
Acidimicrobiia_bacterium_UWMA_0264	Gammaproteobacteria_bacterium_UWMA_0281	0
Acidimicrobiia_bacterium_UWMA_0264	Gammaproteobacteria_bacterium_UWMA_0282	0
Acidimicrobiia_bacterium_UWMA_0264	Gammaproteobacteria_bacterium_UWMA_0291	0
Acidimicrobiia_bacterium_UWMA_0264	Gammaproteobacteria_bacterium_UWMA_0299	0
Acidimicrobiia_bacterium_UWMA_0264	Gammaproteobacteria_bacterium_UWMA_0301	0
Acidimicrobiia_bacterium_UWMA_0264	Gammaproteobacteria_bacterium_UWMA_0302	0
Acidimicrobiia_bacterium_UWMA_0264	Gammaproteobacteria_bacterium_UWMA_0343	0
Acidimicrobiia_bacterium_UWMA_0264	Gemmatimonadetes_bacterium_UWMA_0296	0
Acidimicrobiia_bacterium_UWMA_0264	Gemmatimonadetes_bacterium_UWMA_0308	0
Acidimicrobiia_bacterium_UWMA_0264	Gemmatimonadetes_bacterium_UWMA_0334	0
Acidimicrobiia_bacterium_UWMA_0264	Gemmatimonadetes_bacterium_UWMA_0339	0
Acidimicrobiia_bacterium_UWMA_0264	Henriciella_sp_UWMA_0297	0
Acidimicrobiia_bacterium_UWMA_0264	Marine_Group_III_euryarchaeote_UWMA_0284	0
Acidimicrobiia_bacterium_UWMA_0264	Marine_Group_III_euryarchaeote_UWMA_0340	0
Acidimicrobiia_bacterium_UWMA_0264	Marine_Group_II_euryarchaeote_UWMA_0266	0
Acidimicrobiia_bacterium_UWMA_0264	Marine_Group_II_euryarchaeote_UWMA_0275	0
Acidimicrobiia_bacterium_UWMA_0264	Marine_Group_II_euryarchaeote_UWMA_0279	0
Acidimicrobiia_bacterium_UWMA_0264	Marine_Group_II_euryarchaeote_UWMA_0283	0
Acidimicrobiia_bacterium_UWMA_0264	Marine_Group_II_euryarchaeote_UWMA_0323	0
Acidimicrobiia_bacterium_UWMA_0264	Marine_Group_II_euryarchaeote_UWMA_0328	0
Acidimicrobiia_bacterium_UWMA_0264	Marine_Group_II_euryarchaeote_UWMA_0344	0
Acidimicrobiia_bacterium_UWMA_0264	Marine_Group_II_euryarchaeote_UWMA_0350	0
Acidimicrobiia_bacterium_UWMA_0264	Marine_Group_II_euryarchaeote_UWMA_0352	0
Acidimicrobiia_bacterium_UWMA_0264	Marine_Group_II_euryarchaeote_UWMA_0357	0
Acidimicrobiia_bacterium_UWMA_0264	Methylococcaceae_bacterium_UWMA_0325	0
Acidimicrobiia_bacterium_UWMA_0264	Methylococcaceae_bacterium_UWMA_0327	0
Acidimicrobiia_bacterium_UWMA_0264	Methylococcaceae_bacterium_UWMA_0348	0
Acidimicrobiia_bacterium_UWMA_0264	Methylophilaceae_bacterium_UWMA_0326	0
Acidimicrobiia_bacterium_UWMA_0264	Methyloprofundus_sp_UWMA_0312	0
Acidimicrobiia_bacterium_UWMA_0264	Micavibrio_sp_UWMA_0310	0
Acidimicrobiia_bacterium_UWMA_0264	Microbacterium_sp_UWMA_0270	0
Acidimicrobiia_bacterium_UWMA_0264	Myxococcales_bacterium_UWMA_0315	0
Acidimicrobiia_bacterium_UWMA_0264	Myxococcales_bacterium_UWMA_0324	0
Acidimicrobiia_bacterium_UWMA_0264	Myxococcales_bacterium_UWMA_0330	0
Acidimicrobiia_bacterium_UWMA_0264	Myxococcales_bacterium_UWMA_0336	0
Acidimicrobiia_bacterium_UWMA_0264	Nitrosopumilus_sp_UWMA_0263	0
Acidimicrobiia_bacterium_UWMA_0264	Nitrospinaceae_bacterium_UWMA_0262	0
Acidimicrobiia_bacterium_UWMA_0264	Nitrospinaceae_bacterium_UWMA_0271	0
Acidimicrobiia_bacterium_UWMA_0264	Nitrospinaceae_bacterium_UWMA_0356	0
Acidimicrobiia_bacterium_UWMA_0264	Nitrospira_sp_UWMA_0268	0
Acidimicrobiia_bacterium_UWMA_0264	Oceanospirillaceae_bacterium_UWMA_0280	0
Acidimicrobiia_bacterium_UWMA_0264	Planctomycetaceae_bacterium_UWMA_0346	0
Acidimicrobiia_bacterium_UWMA_0264	Planctomycetes_bacterium_UWMA_0265	0
Acidimicrobiia_bacterium_UWMA_0264	Planctomycetes_bacterium_UWMA_0276	0
Acidimicrobiia_bacterium_UWMA_0264	Planctomycetes_bacterium_UWMA_0294	0
Acidimicrobiia_bacterium_UWMA_0264	Planctomycetes_bacterium_UWMA_0329	0
Acidimicrobiia_bacterium_UWMA_0264	Planctomycetes_bacterium_UWMA_0345	0
Acidimicrobiia_bacterium_UWMA_0264	Porticoccaceae_bacterium_UWMA_0313	0
Acidimicrobiia_bacterium_UWMA_0264	Rhodospirillales_bacterium_UWMA_0295	0
Acidimicrobiia_bacterium_UWMA_0264	Sneathiellales_bacterium_UWMA_0353	0
Acidimicrobiia_bacterium_UWMA_0264	Sulfitobacter_sp_UWMA_0305	0
Acidimicrobiia_bacterium_UWMA_0264	Thiotrichaceae_bacterium_UWMA_0311	0
Acidimicrobiia_bacterium_UWMA_0264	Verrucomicrobiales_bacterium_UWMA_0292	0
Acidimicrobiia_bacterium_UWMA_0264	Verrucomicrobiales_bacterium_UWMA_0320	0
Acidimicrobiia_bacterium_UWMA_0264	Verrucomicrobiales_bacterium_UWMA_0332	0
Acidimicrobiia_bacterium_UWMA_0264	candidate_division_UBP10_bacterium_UWMA_0304	0
Acidimicrobiia_bacterium_UWMA_0264	candidate_division_Zixibacteria_bacterium_UWMA_0288	0
Acidimicrobiia_bacterium_UWMA_0303	Acidimicrobiia_bacterium_UWMA_0264	0
Acidimicrobiia_bacterium_UWMA_0303	Acidimicrobiia_bacterium_UWMA_0319	0
Acidimicrobiia_bacterium_UWMA_0303	Acidobacteria_bacterium_UWMA_0355	0
Acidimicrobiia_bacterium_UWMA_0303	Alphaproteobacteria_bacterium_UWMA_0321	0
Acidimicrobiia_bacterium_UWMA_0303	Bacteroidetes_bacterium_UWMA_0293	0
Acidimicrobiia_bacterium_UWMA_0303	Bacteroidetes_bacterium_UWMA_0358	0
Acidimicrobiia_bacterium_UWMA_0303	Candidatus_Handelsmanbacteria_bacterium_UWMA_0286	0
Acidimicrobiia_bacterium_UWMA_0303	Candidatus_Handelsmanbacteria_bacterium_UWMA_0300	0
Acidimicrobiia_bacterium_UWMA_0303	Candidatus_Lambdaproteobacteria_bacterium_UWMA_0298	0
Acidimicrobiia_bacterium_UWMA_0303	Candidatus_Lambdaproteobacteria_bacterium_UWMA_0318	0
Acidimicrobiia_bacterium_UWMA_0303	Candidatus_Marinimicrobia_bacterium_UWMA_0285	0
Acidimicrobiia_bacterium_UWMA_0303	Candidatus_Marinimicrobia_bacterium_UWMA_0306	0
Acidimicrobiia_bacterium_UWMA_0303	Candidatus_Marinimicrobia_bacterium_UWMA_0309	0
Acidimicrobiia_bacterium_UWMA_0303	Candidatus_Marinimicrobia_bacterium_UWMA_0347	0
Acidimicrobiia_bacterium_UWMA_0303	Candidatus_Nitrosopelagicus_sp_UWMA_0359	0
Acidimicrobiia_bacterium_UWMA_0303	Candidatus_Pacearchaeota_archaeon_UWMA_0287	0
Acidimicrobiia_bacterium_UWMA_0303	Candidatus_Pelagibacter_sp_UWMA_0307	0
Acidimicrobiia_bacterium_UWMA_0303	Candidatus_Thioglobus_sp_UWMA_0259	0
Acidimicrobiia_bacterium_UWMA_0303	Candidatus_Thioglobus_sp_UWMA_0272	0
Acidimicrobiia_bacterium_UWMA_0303	Candidatus_Thioglobus_sp_UWMA_0322	0
Acidimicrobiia_bacterium_UWMA_0303	Candidatus_Thioglobus_sp_UWMA_0342	0
Acidimicrobiia_bacterium_UWMA_0303	Candidatus_Thioglobus_sp_UWMA_0360	0
Acidimicrobiia_bacterium_UWMA_0303	Cycloclasticus_sp_UWMA_0316	0
Acidimicrobiia_bacterium_UWMA_0303	Cycloclasticus_sp_UWMA_0335	0
Acidimicrobiia_bacterium_UWMA_0303	Cytophagales_bacterium_UWMA_0338	0
Acidimicrobiia_bacterium_UWMA_0303	Dehalococcoidia_bacterium_UWMA_0267	0
Acidimicrobiia_bacterium_UWMA_0303	Dehalococcoidia_bacterium_UWMA_0331	0
Acidimicrobiia_bacterium_UWMA_0303	Dehalococcoidia_bacterium_UWMA_0337	0
Acidimicrobiia_bacterium_UWMA_0303	Dehalococcoidia_bacterium_UWMA_0354	0
Acidimicrobiia_bacterium_UWMA_0303	Flavobacteriaceae_bacterium_UWMA_0351	0
Acidimicrobiia_bacterium_UWMA_0303	Flavobacteriales_bacterium_UWMA_0274	0
Acidimicrobiia_bacterium_UWMA_0303	Flavobacteriales_bacterium_UWMA_0277	0
Acidimicrobiia_bacterium_UWMA_0303	Flavobacteriales_bacterium_UWMA_0289	0
Acidimicrobiia_bacterium_UWMA_0303	Gammaproteobacteria_bacterium_UWMA_0258	0
Acidimicrobiia_bacterium_UWMA_0303	Gammaproteobacteria_bacterium_UWMA_0260	0
Acidimicrobiia_bacterium_UWMA_0303	Gammaproteobacteria_bacterium_UWMA_0261	0
Acidimicrobiia_bacterium_UWMA_0303	Gammaproteobacteria_bacterium_UWMA_0273	0
Acidimicrobiia_bacterium_UWMA_0303	Gammaproteobacteria_bacterium_UWMA_0278	0
Acidimicrobiia_bacterium_UWMA_0303	Gammaproteobacteria_bacterium_UWMA_0281	0
Acidimicrobiia_bacterium_UWMA_0303	Gammaproteobacteria_bacterium_UWMA_0282	0
Acidimicrobiia_bacterium_UWMA_0303	Gammaproteobacteria_bacterium_UWMA_0291	0
Acidimicrobiia_bacterium_UWMA_0303	Gammaproteobacteria_bacterium_UWMA_0299	0
Acidimicrobiia_bacterium_UWMA_0303	Gammaproteobacteria_bacterium_UWMA_0301	0
Acidimicrobiia_bacterium_UWMA_0303	Gammaproteobacteria_bacterium_UWMA_0302	0
Acidimicrobiia_bacterium_UWMA_0303	Gammaproteobacteria_bacterium_UWMA_0343	0
Acidimicrobiia_bacterium_UWMA_0303	Gemmatimonadetes_bacterium_UWMA_0296	0
Acidimicrobiia_bacterium_UWMA_0303	Gemmatimonadetes_bacterium_UWMA_0308	0
Acidimicrobiia_bacterium_UWMA_0303	Gemmatimonadetes_bacterium_UWMA_0334	0
Acidimicrobiia_bacterium_UWMA_0303	Gemmatimonadetes_bacterium_UWMA_0339	0
Acidimicrobiia_bacterium_UWMA_0303	Henriciella_sp_UWMA_0297	0
Acidimicrobiia_bacterium_UWMA_0303	Marine_Group_III_euryarchaeote_UWMA_0284	0
Acidimicrobiia_bacterium_UWMA_0303	Marine_Group_III_euryarchaeote_UWMA_0340	0
Acidimicrobiia_bacterium_UWMA_0303	Marine_Group_II_euryarchaeote_UWMA_0266	0
Acidimicrobiia_bacterium_UWMA_0303	Marine_Group_II_euryarchaeote_UWMA_0275	0
Acidimicrobiia_bacterium_UWMA_0303	Marine_Group_II_euryarchaeote_UWMA_0279	0
Acidimicrobiia_bacterium_UWMA_0303	Marine_Group_II_euryarchaeote_UWMA_0283	0
Acidimicrobiia_bacterium_UWMA_0303	Marine_Group_II_euryarchaeote_UWMA_0323	0
Acidimicrobiia_bacterium_UWMA_0303	Marine_Group_II_euryarchaeote_UWMA_0328	0
Acidimicrobiia_bacterium_UWMA_0303	Marine_Group_II_euryarchaeote_UWMA_0344	0
Acidimicrobiia_bacterium_UWMA_0303	Marine_Group_II_euryarchaeote_UWMA_0350	0
Acidimicrobiia_bacterium_UWMA_0303	Marine_Group_II_euryarchaeote_UWMA_0352	0
Acidimicrobiia_bacterium_UWMA_0303	Marine_Group_II_euryarchaeote_UWMA_0357	0
Acidimicrobiia_bacterium_UWMA_0303	Methylococcaceae_bacterium_UWMA_0325	0
Acidimicrobiia_bacterium_UWMA_0303	Methylococcaceae_bacterium_UWMA_0327	0
Acidimicrobiia_bacterium_UWMA_0303	Methylococcaceae_bacterium_UWMA_0348	0
Acidimicrobiia_bacterium_UWMA_0303	Methylophilaceae_bacterium_UWMA_0326	0
Acidimicrobiia_bacterium_UWMA_0303	Methyloprofundus_sp_UWMA_0312	0
Acidimicrobiia_bacterium_UWMA_0303	Micavibrio_sp_UWMA_0310	0
Acidimicrobiia_bacterium_UWMA_0303	Microbacterium_sp_UWMA_0270	0
Acidimicrobiia_bacterium_UWMA_0303	Myxococcales_bacterium_UWMA_0315	0
Acidimicrobiia_bacterium_UWMA_0303	Myxococcales_bacterium_UWMA_0324	0
Acidimicrobiia_bacterium_UWMA_0303	Myxococcales_bacterium_UWMA_0330	0
Acidimicrobiia_bacterium_UWMA_0303	Myxococcales_bacterium_UWMA_0336	0
Acidimicrobiia_bacterium_UWMA_0303	Nitrosopumilus_sp_UWMA_0263	0
Acidimicrobiia_bacterium_UWMA_0303	Nitrospinaceae_bacterium_UWMA_0262	0
Acidimicrobiia_bacterium_UWMA_0303	Nitrospinaceae_bacterium_UWMA_0271	0
Acidimicrobiia_bacterium_UWMA_0303	Nitrospinaceae_bacterium_UWMA_0356	0
Acidimicrobiia_bacterium_UWMA_0303	Nitrospira_sp_UWMA_0268	0
Acidimicrobiia_bacterium_UWMA_0303	Oceanospirillaceae_bacterium_UWMA_0280	0
Acidimicrobiia_bacterium_UWMA_0303	Planctomycetes_bacterium_UWMA_0265	0
Acidimicrobiia_bacterium_UWMA_0303	Planctomycetes_bacterium_UWMA_0276	0
Acidimicrobiia_bacterium_UWMA_0303	Planctomycetes_bacterium_UWMA_0294	0
Acidimicrobiia_bacterium_UWMA_0303	Planctomycetes_bacterium_UWMA_0329	0
Acidimicrobiia_bacterium_UWMA_0303	Planctomycetes_bacterium_UWMA_0345	0
Acidimicrobiia_bacterium_UWMA_0303	Porticoccaceae_bacterium_UWMA_0313	0
Acidimicrobiia_bacterium_UWMA_0303	Rhodospirillales_bacterium_UWMA_0295	0
Acidimicrobiia_bacterium_UWMA_0303	Sneathiellales_bacterium_UWMA_0353	0
Acidimicrobiia_bacterium_UWMA_0303	Sulfitobacter_sp_UWMA_0305	0
Acidimicrobiia_bacterium_UWMA_0303	Thiotrichaceae_bacterium_UWMA_0311	0
Acidimicrobiia_bacterium_UWMA_0303	Verrucomicrobiales_bacterium_UWMA_0292	0
Acidimicrobiia_bacterium_UWMA_0303	Verrucomicrobiales_bacterium_UWMA_0320	0
Acidimicrobiia_bacterium_UWMA_0303	Verrucomicrobiales_bacterium_UWMA_0332	0
Acidimicrobiia_bacterium_UWMA_0303	candidate_division_UBP10_bacterium_UWMA_0304	0
Acidimicrobiia_bacterium_UWMA_0303	candidate_division_Zixibacteria_bacterium_UWMA_0288	0
Acidimicrobiia_bacterium_UWMA_0319	Acidimicrobiia_bacterium_UWMA_0264	0
Acidimicrobiia_bacterium_UWMA_0319	Acidimicrobiia_bacterium_UWMA_0303	0
Acidimicrobiia_bacterium_UWMA_0319	Acidobacteria_bacterium_UWMA_0355	0
Acidimicrobiia_bacterium_UWMA_0319	Alphaproteobacteria_bacterium_UWMA_0321	0
Acidimicrobiia_bacterium_UWMA_0319	Bacteroidetes_bacterium_UWMA_0293	0
Acidimicrobiia_bacterium_UWMA_0319	Bacteroidetes_bacterium_UWMA_0358	0
Acidimicrobiia_bacterium_UWMA_0319	Candidatus_Handelsmanbacteria_bacterium_UWMA_0286	0
Acidimicrobiia_bacterium_UWMA_0319	Candidatus_Handelsmanbacteria_bacterium_UWMA_0300	0
Acidimicrobiia_bacterium_UWMA_0319	Candidatus_Lambdaproteobacteria_bacterium_UWMA_0298	0
Acidimicrobiia_bacterium_UWMA_0319	Candidatus_Lambdaproteobacteria_bacterium_UWMA_0318	0
Acidimicrobiia_bacterium_UWMA_0319	Candidatus_Marinimicrobia_bacterium_UWMA_0285	0
Acidimicrobiia_bacterium_UWMA_0319	Candidatus_Marinimicrobia_bacterium_UWMA_0306	0
Acidimicrobiia_bacterium_UWMA_0319	Candidatus_Marinimicrobia_bacterium_UWMA_0309	0
Acidimicrobiia_bacterium_UWMA_0319	Candidatus_Marinimicrobia_bacterium_UWMA_0347	0
Acidimicrobiia_bacterium_UWMA_0319	Candidatus_Nitrosopelagicus_sp_UWMA_0359	0
Acidimicrobiia_bacterium_UWMA_0319	Candidatus_Pacearchaeota_archaeon_UWMA_0287	0
Acidimicrobiia_bacterium_UWMA_0319	Candidatus_Pelagibacter_sp_UWMA_0307	0
Acidimicrobiia_bacterium_UWMA_0319	Candidatus_Thioglobus_sp_UWMA_0259	0
Acidimicrobiia_bacterium_UWMA_0319	Candidatus_Thioglobus_sp_UWMA_0272	0
Acidimicrobiia_bacterium_UWMA_0319	Candidatus_Thioglobus_sp_UWMA_0322	0
Acidimicrobiia_bacterium_UWMA_0319	Candidatus_Thioglobus_sp_UWMA_0342	0
Acidimicrobiia_bacterium_UWMA_0319	Candidatus_Thioglobus_sp_UWMA_0360	0
Acidimicrobiia_bacterium_UWMA_0319	Cycloclasticus_sp_UWMA_0316	0
Acidimicrobiia_bacterium_UWMA_0319	Cycloclasticus_sp_UWMA_0335	0
Acidimicrobiia_bacterium_UWMA_0319	Cytophagales_bacterium_UWMA_0338	0
Acidimicrobiia_bacterium_UWMA_0319	Dehalococcoidia_bacterium_UWMA_0267	0
Acidimicrobiia_bacterium_UWMA_0319	Dehalococcoidia_bacterium_UWMA_0331	0
Acidimicrobiia_bacterium_UWMA_0319	Dehalococcoidia_bacterium_UWMA_0337	0
Acidimicrobiia_bacterium_UWMA_0319	Dehalococcoidia_bacterium_UWMA_0354	0
Acidimicrobiia_bacterium_UWMA_0319	Flavobacteriaceae_bacterium_UWMA_0314	0
Acidimicrobiia_bacterium_UWMA_0319	Flavobacteriaceae_bacterium_UWMA_0351	0
Acidimicrobiia_bacterium_UWMA_0319	Flavobacteriales_bacterium_UWMA_0274	0
Acidimicrobiia_bacterium_UWMA_0319	Flavobacteriales_bacterium_UWMA_0277	0
Acidimicrobiia_bacterium_UWMA_0319	Flavobacteriales_bacterium_UWMA_0289	0
Acidimicrobiia_bacterium_UWMA_0319	Gammaproteobacteria_bacterium_UWMA_0258	0
Acidimicrobiia_bacterium_UWMA_0319	Gammaproteobacteria_bacterium_UWMA_0260	0
Acidimicrobiia_bacterium_UWMA_0319	Gammaproteobacteria_bacterium_UWMA_0261	0
Acidimicrobiia_bacterium_UWMA_0319	Gammaproteobacteria_bacterium_UWMA_0273	0
Acidimicrobiia_bacterium_UWMA_0319	Gammaproteobacteria_bacterium_UWMA_0278	0
Acidimicrobiia_bacterium_UWMA_0319	Gammaproteobacteria_bacterium_UWMA_0281	0
Acidimicrobiia_bacterium_UWMA_0319	Gammaproteobacteria_bacterium_UWMA_0282	0
Acidimicrobiia_bacterium_UWMA_0319	Gammaproteobacteria_bacterium_UWMA_0291	0
Acidimicrobiia_bacterium_UWMA_0319	Gammaproteobacteria_bacterium_UWMA_0299	0
Acidimicrobiia_bacterium_UWMA_0319	Gammaproteobacteria_bacterium_UWMA_0301	0
Acidimicrobiia_bacterium_UWMA_0319	Gammaproteobacteria_bacterium_UWMA_0302	0
Acidimicrobiia_bacterium_UWMA_0319	Gammaproteobacteria_bacterium_UWMA_0343	0
Acidimicrobiia_bacterium_UWMA_0319	Gemmatimonadetes_bacterium_UWMA_0296	0
Acidimicrobiia_bacterium_UWMA_0319	Gemmatimonadetes_bacterium_UWMA_0308	0
Acidimicrobiia_bacterium_UWMA_0319	Gemmatimonadetes_bacterium_UWMA_0334	0
Acidimicrobiia_bacterium_UWMA_0319	Gemmatimonadetes_bacterium_UWMA_0339	0
Acidimicrobiia_bacterium_UWMA_0319	Henriciella_sp_UWMA_0297	0
Acidimicrobiia_bacterium_UWMA_0319	Marine_Group_III_euryarchaeote_UWMA_0284	0
Acidimicrobiia_bacterium_UWMA_0319	Marine_Group_III_euryarchaeote_UWMA_0340	0
Acidimicrobiia_bacterium_UWMA_0319	Marine_Group_II_euryarchaeote_UWMA_0266	0
Acidimicrobiia_bacterium_UWMA_0319	Marine_Group_II_euryarchaeote_UWMA_0275	0
Acidimicrobiia_bacterium_UWMA_0319	Marine_Group_II_euryarchaeote_UWMA_0279	0
Acidimicrobiia_bacterium_UWMA_0319	Marine_Group_II_euryarchaeote_UWMA_0283	0
Acidimicrobiia_bacterium_UWMA_0319	Marine_Group_II_euryarchaeote_UWMA_0323	0
Acidimicrobiia_bacterium_UWMA_0319	Marine_Group_II_euryarchaeote_UWMA_0328	0
Acidimicrobiia_bacterium_UWMA_0319	Marine_Group_II_euryarchaeote_UWMA_0344	0
Acidimicrobiia_bacterium_UWMA_0319	Marine_Group_II_euryarchaeote_UWMA_0350	0
Acidimicrobiia_bacterium_UWMA_0319	Marine_Group_II_euryarchaeote_UWMA_0352	0
Acidimicrobiia_bacterium_UWMA_0319	Marine_Group_II_euryarchaeote_UWMA_0357	0
Acidimicrobiia_bacterium_UWMA_0319	Methylococcaceae_bacterium_UWMA_0325	0
Acidimicrobiia_bacterium_UWMA_0319	Methylococcaceae_bacterium_UWMA_0327	0
Acidimicrobiia_bacterium_UWMA_0319	Methylococcaceae_bacterium_UWMA_0348	0
Acidimicrobiia_bacterium_UWMA_0319	Methylophilaceae_bacterium_UWMA_0326	0
Acidimicrobiia_bacterium_UWMA_0319	Methyloprofundus_sp_UWMA_0312	0
Acidimicrobiia_bacterium_UWMA_0319	Micavibrio_sp_UWMA_0310	0
Acidimicrobiia_bacterium_UWMA_0319	Microbacterium_sp_UWMA_0270	0
Acidimicrobiia_bacterium_UWMA_0319	Myxococcales_bacterium_UWMA_0315	0
Acidimicrobiia_bacterium_UWMA_0319	Myxococcales_bacterium_UWMA_0324	0
Acidimicrobiia_bacterium_UWMA_0319	Myxococcales_bacterium_UWMA_0330	0
Acidimicrobiia_bacterium_UWMA_0319	Myxococcales_bacterium_UWMA_0336	0
Acidimicrobiia_bacterium_UWMA_0319	Nitrosopumilus_sp_UWMA_0263	0
Acidimicrobiia_bacterium_UWMA_0319	Nitrospinaceae_bacterium_UWMA_0262	0
Acidimicrobiia_bacterium_UWMA_0319	Nitrospinaceae_bacterium_UWMA_0271	0
Acidimicrobiia_bacterium_UWMA_0319	Nitrospinaceae_bacterium_UWMA_0356	0
Acidimicrobiia_bacterium_UWMA_0319	Nitrospira_sp_UWMA_0268	0
Acidimicrobiia_bacterium_UWMA_0319	Oceanospirillaceae_bacterium_UWMA_0280	0
Acidimicrobiia_bacterium_UWMA_0319	Planctomycetes_bacterium_UWMA_0265	0
Acidimicrobiia_bacterium_UWMA_0319	Planctomycetes_bacterium_UWMA_0276	0
Acidimicrobiia_bacterium_UWMA_0319	Planctomycetes_bacterium_UWMA_0294	0
Acidimicrobiia_bacterium_UWMA_0319	Planctomycetes_bacterium_UWMA_0329	0
Acidimicrobiia_bacterium_UWMA_0319	Planctomycetes_bacterium_UWMA_0345	0
Acidimicrobiia_bacterium_UWMA_0319	Porticoccaceae_bacterium_UWMA_0313	0
Acidimicrobiia_bacterium_UWMA_0319	Rhodospirillales_bacterium_UWMA_0295	0
Acidimicrobiia_bacterium_UWMA_0319	Sneathiellales_bacterium_UWMA_0353	0
Acidimicrobiia_bacterium_UWMA_0319	Sulfitobacter_sp_UWMA_0305	0
Acidimicrobiia_bacterium_UWMA_0319	Thiotrichaceae_bacterium_UWMA_0311	0
Acidimicrobiia_bacterium_UWMA_0319	Verrucomicrobiales_bacterium_UWMA_0292	0
Acidimicrobiia_bacterium_UWMA_0319	Verrucomicrobiales_bacterium_UWMA_0320	0
Acidimicrobiia_bacterium_UWMA_0319	Verrucomicrobiales_bacterium_UWMA_0332	0
Acidimicrobiia_bacterium_UWMA_0319	candidate_division_UBP10_bacterium_UWMA_0304	0
Acidimicrobiia_bacterium_UWMA_0319	candidate_division_Zixibacteria_bacterium_UWMA_0288	0
Acidobacteria_bacterium_UWMA_0355	Acidimicrobiia_bacterium_UWMA_0264	0
Acidobacteria_bacterium_UWMA_0355	Acidimicrobiia_bacterium_UWMA_0303	0
Acidobacteria_bacterium_UWMA_0355	Acidimicrobiia_bacterium_UWMA_0319	0
Acidobacteria_bacterium_UWMA_0355	Alphaproteobacteria_bacterium_UWMA_0321	0
Acidobacteria_bacterium_UWMA_0355	Bacteroidetes_bacterium_UWMA_0293	0
Acidobacteria_bacterium_UWMA_0355	Bacteroidetes_bacterium_UWMA_0358	0
Acidobacteria_bacterium_UWMA_0355	Candidatus_Handelsmanbacteria_bacterium_UWMA_0286	0
Acidobacteria_bacterium_UWMA_0355	Candidatus_Handelsmanbacteria_bacterium_UWMA_0300	0
Acidobacteria_bacterium_UWMA_0355	Candidatus_Lambdaproteobacteria_bacterium_UWMA_0298	0
Acidobacteria_bacterium_UWMA_0355	Candidatus_Lambdaproteobacteria_bacterium_UWMA_0318	0
Acidobacteria_bacterium_UWMA_0355	Candidatus_Marinimicrobia_bacterium_UWMA_0285	0
Acidobacteria_bacterium_UWMA_0355	Candidatus_Marinimicrobia_bacterium_UWMA_0306	0
Acidobacteria_bacterium_UWMA_0355	Candidatus_Marinimicrobia_bacterium_UWMA_0309	0
Acidobacteria_bacterium_UWMA_0355	Candidatus_Marinimicrobia_bacterium_UWMA_0347	0
Acidobacteria_bacterium_UWMA_0355	Candidatus_Nitrosopelagicus_sp_UWMA_0359	0
Acidobacteria_bacterium_UWMA_0355	Candidatus_Pacearchaeota_archaeon_UWMA_0287	0
Acidobacteria_bacterium_UWMA_0355	Candidatus_Pelagibacter_sp_UWMA_0307	0
Acidobacteria_bacterium_UWMA_0355	Candidatus_Thioglobus_sp_UWMA_0259	0
Acidobacteria_bacterium_UWMA_0355	Candidatus_Thioglobus_sp_UWMA_0272	0
Acidobacteria_bacterium_UWMA_0355	Candidatus_Thioglobus_sp_UWMA_0322	0
Acidobacteria_bacterium_UWMA_0355	Candidatus_Thioglobus_sp_UWMA_0342	0
Acidobacteria_bacterium_UWMA_0355	Candidatus_Thioglobus_sp_UWMA_0360	0
Acidobacteria_bacterium_UWMA_0355	Cycloclasticus_sp_UWMA_0316	0
Acidobacteria_bacterium_UWMA_0355	Cycloclasticus_sp_UWMA_0335	0
Acidobacteria_bacterium_UWMA_0355	Cytophagales_bacterium_UWMA_0338	0
Acidobacteria_bacterium_UWMA_0355	Dehalococcoidia_bacterium_UWMA_0267	0
Acidobacteria_bacterium_UWMA_0355	Dehalococcoidia_bacterium_UWMA_0331	0
Acidobacteria_bacterium_UWMA_0355	Dehalococcoidia_bacterium_UWMA_0337	0
Acidobacteria_bacterium_UWMA_0355	Dehalococcoidia_bacterium_UWMA_0354	0
Acidobacteria_bacterium_UWMA_0355	Flavobacteriaceae_bacterium_UWMA_0314	0
Acidobacteria_bacterium_UWMA_0355	Flavobacteriaceae_bacterium_UWMA_0351	0
Acidobacteria_bacterium_UWMA_0355	Flavobacteriales_bacterium_UWMA_0274	0
Acidobacteria_bacterium_UWMA_0355	Flavobacteriales_bacterium_UWMA_0277	0
Acidobacteria_bacterium_UWMA_0355	Flavobacteriales_bacterium_UWMA_0289	0
Acidobacteria_bacterium_UWMA_0355	Gammaproteobacteria_bacterium_UWMA_0258	0
Acidobacteria_bacterium_UWMA_0355	Gammaproteobacteria_bacterium_UWMA_0260	0
Acidobacteria_bacterium_UWMA_0355	Gammaproteobacteria_bacterium_UWMA_0261	0
Acidobacteria_bacterium_UWMA_0355	Gammaproteobacteria_bacterium_UWMA_0273	0
Acidobacteria_bacterium_UWMA_0355	Gammaproteobacteria_bacterium_UWMA_0278	0
Acidobacteria_bacterium_UWMA_0355	Gammaproteobacteria_bacterium_UWMA_0281	0
Acidobacteria_bacterium_UWMA_0355	Gammaproteobacteria_bacterium_UWMA_0282	0
Acidobacteria_bacterium_UWMA_0355	Gammaproteobacteria_bacterium_UWMA_0291	0
Acidobacteria_bacterium_UWMA_0355	Gammaproteobacteria_bacterium_UWMA_0299	0
Acidobacteria_bacterium_UWMA_0355	Gammaproteobacteria_bacterium_UWMA_0301	0
Acidobacteria_bacterium_UWMA_0355	Gammaproteobacteria_bacterium_UWMA_0302	0
Acidobacteria_bacterium_UWMA_0355	Gammaproteobacteria_bacterium_UWMA_0343	0
Acidobacteria_bacterium_UWMA_0355	Gemmatimonadetes_bacterium_UWMA_0296	0
Acidobacteria_bacterium_UWMA_0355	Gemmatimonadetes_bacterium_UWMA_0308	0
Acidobacteria_bacterium_UWMA_0355	Gemmatimonadetes_bacterium_UWMA_0334	0
Acidobacteria_bacterium_UWMA_0355	Gemmatimonadetes_bacterium_UWMA_0339	0
Acidobacteria_bacterium_UWMA_0355	Henriciella_sp_UWMA_0297	0
Acidobacteria_bacterium_UWMA_0355	Marine_Group_III_euryarchaeote_UWMA_0284	0
Acidobacteria_bacterium_UWMA_0355	Marine_Group_III_euryarchaeote_UWMA_0340	0
Acidobacteria_bacterium_UWMA_0355	Marine_Group_II_euryarchaeote_UWMA_0266	0
Acidobacteria_bacterium_UWMA_0355	Marine_Group_II_euryarchaeote_UWMA_0275	0
Acidobacteria_bacterium_UWMA_0355	Marine_Group_II_euryarchaeote_UWMA_0279	0
Acidobacteria_bacterium_UWMA_0355	Marine_Group_II_euryarchaeote_UWMA_0283	0
Acidobacteria_bacterium_UWMA_0355	Marine_Group_II_euryarchaeote_UWMA_0323	0
Acidobacteria_bacterium_UWMA_0355	Marine_Group_II_euryarchaeote_UWMA_0328	0
Acidobacteria_bacterium_UWMA_0355	Marine_Group_II_euryarchaeote_UWMA_0344	0
Acidobacteria_bacterium_UWMA_0355	Marine_Group_II_euryarchaeote_UWMA_0350	0
Acidobacteria_bacterium_UWMA_0355	Marine_Group_II_euryarchaeote_UWMA_0352	0
Acidobacteria_bacterium_UWMA_0355	Marine_Group_II_euryarchaeote_UWMA_0357	0
Acidobacteria_bacterium_UWMA_0355	Methylococcaceae_bacterium_UWMA_0325	0
Acidobacteria_bacterium_UWMA_0355	Methylococcaceae_bacterium_UWMA_0327	0
Acidobacteria_bacterium_UWMA_0355	Methylococcaceae_bacterium_UWMA_0348	0
Acidobacteria_bacterium_UWMA_0355	Methylophilaceae_bacterium_UWMA_0326	0
Acidobacteria_bacterium_UWMA_0355	Methyloprofundus_sp_UWMA_0312	0
Acidobacteria_bacterium_UWMA_0355	Micavibrio_sp_UWMA_0310	0
Acidobacteria_bacterium_UWMA_0355	Microbacterium_sp_UWMA_0270	0
Acidobacteria_bacterium_UWMA_0355	Myxococcales_bacterium_UWMA_0315	0
Acidobacteria_bacterium_UWMA_0355	Myxococcales_bacterium_UWMA_0324	0
Acidobacteria_bacterium_UWMA_0355	Myxococcales_bacterium_UWMA_0330	0
Acidobacteria_bacterium_UWMA_0355	Myxococcales_bacterium_UWMA_0336	0
Acidobacteria_bacterium_UWMA_0355	Nitrosopumilus_sp_UWMA_0263	0
Acidobacteria_bacterium_UWMA_0355	Nitrospinaceae_bacterium_UWMA_0262	0
Acidobacteria_bacterium_UWMA_0355	Nitrospinaceae_bacterium_UWMA_0271	0
Acidobacteria_bacterium_UWMA_0355	Nitrospinaceae_bacterium_UWMA_0356	0
Acidobacteria_bacterium_UWMA_0355	Nitrospira_sp_UWMA_0268	0
Acidobacteria_bacterium_UWMA_0355	Oceanospirillaceae_bacterium_UWMA_0280	0
Acidobacteria_bacterium_UWMA_0355	Planctomycetes_bacterium_UWMA_0265	0
Acidobacteria_bacterium_UWMA_0355	Planctomycetes_bacterium_UWMA_0276	0
Acidobacteria_bacterium_UWMA_0355	Planctomycetes_bacterium_UWMA_0294	0
Acidobacteria_bacterium_UWMA_0355	Planctomycetes_bacterium_UWMA_0329	0
Acidobacteria_bacterium_UWMA_0355	Planctomycetes_bacterium_UWMA_0345	0
Acidobacteria_bacterium_UWMA_0355	Porticoccaceae_bacterium_UWMA_0313	0
Acidobacteria_bacterium_UWMA_0355	Rhodospirillales_bacterium_UWMA_0295	0
Acidobacteria_bacterium_UWMA_0355	Sneathiellales_bacterium_UWMA_0353	0
Acidobacteria_bacterium_UWMA_0355	Sulfitobacter_sp_UWMA_0305	0
Acidobacteria_bacterium_UWMA_0355	Thiotrichaceae_bacterium_UWMA_0311	0
Acidobacteria_bacterium_UWMA_0355	Verrucomicrobiales_bacterium_UWMA_0292	0
Acidobacteria_bacterium_UWMA_0355	Verrucomicrobiales_bacterium_UWMA_0320	0
Acidobacteria_bacterium_UWMA_0355	Verrucomicrobiales_bacterium_UWMA_0332	0
Acidobacteria_bacterium_UWMA_0355	candidate_division_UBP10_bacterium_UWMA_0304	0
Acidobacteria_bacterium_UWMA_0355	candidate_division_Zixibacteria_bacterium_UWMA_0288	0
Alphaproteobacteria_bacterium_UWMA_0321	Acidimicrobiia_bacterium_UWMA_0264	0
Alphaproteobacteria_bacterium_UWMA_0321	Acidimicrobiia_bacterium_UWMA_0303	0
Alphaproteobacteria_bacterium_UWMA_0321	Acidimicrobiia_bacterium_UWMA_0319	0
Alphaproteobacteria_bacterium_UWMA_0321	Acidobacteria_bacterium_UWMA_0355	0
Alphaproteobacteria_bacterium_UWMA_0321	Bacteroidetes_bacterium_UWMA_0293	0
Alphaproteobacteria_bacterium_UWMA_0321	Bacteroidetes_bacterium_UWMA_0358	0
Alphaproteobacteria_bacterium_UWMA_0321	Candidatus_Handelsmanbacteria_bacterium_UWMA_0286	0
Alphaproteobacteria_bacterium_UWMA_0321	Candidatus_Handelsmanbacteria_bacterium_UWMA_0300	0
Alphaproteobacteria_bacterium_UWMA_0321	Candidatus_Lambdaproteobacteria_bacterium_UWMA_0298	0
Alphaproteobacteria_bacterium_UWMA_0321	Candidatus_Lambdaproteobacteria_bacterium_UWMA_0318	0
Alphaproteobacteria_bacterium_UWMA_0321	Candidatus_Marinimicrobia_bacterium_UWMA_0285	0
Alphaproteobacteria_bacterium_UWMA_0321	Candidatus_Marinimicrobia_bacterium_UWMA_0306	0
Alphaproteobacteria_bacterium_UWMA_0321	Candidatus_Marinimicrobia_bacterium_UWMA_0309	0
Alphaproteobacteria_bacterium_UWMA_0321	Candidatus_Marinimicrobia_bacterium_UWMA_0347	0
Alphaproteobacteria_bacterium_UWMA_0321	Candidatus_Nitrosopelagicus_sp_UWMA_0359	0
Alphaproteobacteria_bacterium_UWMA_0321	Candidatus_Pacearchaeota_archaeon_UWMA_0287	0
Alphaproteobacteria_bacterium_UWMA_0321	Candidatus_Pelagibacter_sp_UWMA_0307	0
Alphaproteobacteria_bacterium_UWMA_0321	Candidatus_Thioglobus_sp_UWMA_0259	0
Alphaproteobacteria_bacterium_UWMA_0321	Candidatus_Thioglobus_sp_UWMA_0272	0
Alphaproteobacteria_bacterium_UWMA_0321	Candidatus_Thioglobus_sp_UWMA_0322	0
Alphaproteobacteria_bacterium_UWMA_0321	Candidatus_Thioglobus_sp_UWMA_0342	0
Alphaproteobacteria_bacterium_UWMA_0321	Candidatus_Thioglobus_sp_UWMA_0360	0
Alphaproteobacteria_bacterium_UWMA_0321	Cycloclasticus_sp_UWMA_0316	0
Alphaproteobacteria_bacterium_UWMA_0321	Cycloclasticus_sp_UWMA_0335	0
Alphaproteobacteria_bacterium_UWMA_0321	Cytophagales_bacterium_UWMA_0338	0
Alphaproteobacteria_bacterium_UWMA_0321	Dehalococcoidia_bacterium_UWMA_0267	0
Alphaproteobacteria_bacterium_UWMA_0321	Dehalococcoidia_bacterium_UWMA_0331	0
Alphaproteobacteria_bacterium_UWMA_0321	Dehalococcoidia_bacterium_UWMA_0337	0
Alphaproteobacteria_bacterium_UWMA_0321	Dehalococcoidia_bacterium_UWMA_0354	0
Alphaproteobacteria_bacterium_UWMA_0321	Flavobacteriaceae_bacterium_UWMA_0314	0
Alphaproteobacteria_bacterium_UWMA_0321	Flavobacteriaceae_bacterium_UWMA_0351	0
Alphaproteobacteria_bacterium_UWMA_0321	Flavobacteriales_bacterium_UWMA_0274	0
Alphaproteobacteria_bacterium_UWMA_0321	Flavobacteriales_bacterium_UWMA_0277	0
Alphaproteobacteria_bacterium_UWMA_0321	Flavobacteriales_bacterium_UWMA_0289	0
Alphaproteobacteria_bacterium_UWMA_0321	Gammaproteobacteria_bacterium_UWMA_0258	0
Alphaproteobacteria_bacterium_UWMA_0321	Gammaproteobacteria_bacterium_UWMA_0260	0
Alphaproteobacteria_bacterium_UWMA_0321	Gammaproteobacteria_bacterium_UWMA_0261	0
Alphaproteobacteria_bacterium_UWMA_0321	Gammaproteobacteria_bacterium_UWMA_0273	0
Alphaproteobacteria_bacterium_UWMA_0321	Gammaproteobacteria_bacterium_UWMA_0278	0
Alphaproteobacteria_bacterium_UWMA_0321	Gammaproteobacteria_bacterium_UWMA_0281	0
Alphaproteobacteria_bacterium_UWMA_0321	Gammaproteobacteria_bacterium_UWMA_0282	0
Alphaproteobacteria_bacterium_UWMA_0321	Gammaproteobacteria_bacterium_UWMA_0291	0
Alphaproteobacteria_bacterium_UWMA_0321	Gammaproteobacteria_bacterium_UWMA_0299	0
Alphaproteobacteria_bacterium_UWMA_0321	Gammaproteobacteria_bacterium_UWMA_0301	0
Alphaproteobacteria_bacterium_UWMA_0321	Gammaproteobacteria_bacterium_UWMA_0302	0
Alphaproteobacteria_bacterium_UWMA_0321	Gammaproteobacteria_bacterium_UWMA_0343	0
Alphaproteobacteria_bacterium_UWMA_0321	Gemmatimonadetes_bacterium_UWMA_0296	0
Alphaproteobacteria_bacterium_UWMA_0321	Gemmatimonadetes_bacterium_UWMA_0308	0
Alphaproteobacteria_bacterium_UWMA_0321	Gemmatimonadetes_bacterium_UWMA_0334	0
Alphaproteobacteria_bacterium_UWMA_0321	Gemmatimonadetes_bacterium_UWMA_0339	0
Alphaproteobacteria_bacterium_UWMA_0321	Henriciella_sp_UWMA_0297	0
Alphaproteobacteria_bacterium_UWMA_0321	Marine_Group_III_euryarchaeote_UWMA_0284	0
Alphaproteobacteria_bacterium_UWMA_0321	Marine_Group_III_euryarchaeote_UWMA_0340	0
Alphaproteobacteria_bacterium_UWMA_0321	Marine_Group_II_euryarchaeote_UWMA_0266	0
Alphaproteobacteria_bacterium_UWMA_0321	Marine_Group_II_euryarchaeote_UWMA_0275	0
Alphaproteobacteria_bacterium_UWMA_0321	Marine_Group_II_euryarchaeote_UWMA_0279	0
Alphaproteobacteria_bacterium_UWMA_0321	Marine_Group_II_euryarchaeote_UWMA_0283	0
Alphaproteobacteria_bacterium_UWMA_0321	Marine_Group_II_euryarchaeote_UWMA_0323	0
Alphaproteobacteria_bacterium_UWMA_0321	Marine_Group_II_euryarchaeote_UWMA_0328	0
Alphaproteobacteria_bacterium_UWMA_0321	Marine_Group_II_euryarchaeote_UWMA_0344	0
Alphaproteobacteria_bacterium_UWMA_0321	Marine_Group_II_euryarchaeote_UWMA_0350	0
Alphaproteobacteria_bacterium_UWMA_0321	Marine_Group_II_euryarchaeote_UWMA_0352	0
Alphaproteobacteria_bacterium_UWMA_0321	Marine_Group_II_euryarchaeote_UWMA_0357	0
Alphaproteobacteria_bacterium_UWMA_0321	Methylococcaceae_bacterium_UWMA_0325	0
Alphaproteobacteria_bacterium_UWMA_0321	Methylococcaceae_bacterium_UWMA_0327	0
Alphaproteobacteria_bacterium_UWMA_0321	Methylococcaceae_bacterium_UWMA_0348	0
Alphaproteobacteria_bacterium_UWMA_0321	Methylophilaceae_bacterium_UWMA_0326	0
Alphaproteobacteria_bacterium_UWMA_0321	Methyloprofundus_sp_UWMA_0312	0
Alphaproteobacteria_bacterium_UWMA_0321	Micavibrio_sp_UWMA_0310	0
Alphaproteobacteria_bacterium_UWMA_0321	Microbacterium_sp_UWMA_0270	0
Alphaproteobacteria_bacterium_UWMA_0321	Myxococcales_bacterium_UWMA_0315	0
Alphaproteobacteria_bacterium_UWMA_0321	Myxococcales_bacterium_UWMA_0324	0
Alphaproteobacteria_bacterium_UWMA_0321	Myxococcales_bacterium_UWMA_0330	0
Alphaproteobacteria_bacterium_UWMA_0321	Myxococcales_bacterium_UWMA_0336	0
Alphaproteobacteria_bacterium_UWMA_0321	Nitrosopumilus_sp_UWMA_0263	0
Alphaproteobacteria_bacterium_UWMA_0321	Nitrospinaceae_bacterium_UWMA_0262	0
Alphaproteobacteria_bacterium_UWMA_0321	Nitrospinaceae_bacterium_UWMA_0271	0
Alphaproteobacteria_bacterium_UWMA_0321	Nitrospinaceae_bacterium_UWMA_0356	0
Alphaproteobacteria_bacterium_UWMA_0321	Nitrospira_sp_UWMA_0268	0
Alphaproteobacteria_bacterium_UWMA_0321	Oceanospirillaceae_bacterium_UWMA_0280	0
Alphaproteobacteria_bacterium_UWMA_0321	Planctomycetes_bacterium_UWMA_0265	0
Alphaproteobacteria_bacterium_UWMA_0321	Planctomycetes_bacterium_UWMA_0276	0
Alphaproteobacteria_bacterium_UWMA_0321	Planctomycetes_bacterium_UWMA_0294	0
Alphaproteobacteria_bacterium_UWMA_0321	Planctomycetes_bacterium_UWMA_0329	0
Alphaproteobacteria_bacterium_UWMA_0321	Planctomycetes_bacterium_UWMA_0345	0
Alphaproteobacteria_bacterium_UWMA_0321	Porticoccaceae_bacterium_UWMA_0313	0
Alphaproteobacteria_bacterium_UWMA_0321	Rhodospirillales_bacterium_UWMA_0295	0
Alphaproteobacteria_bacterium_UWMA_0321	Sneathiellales_bacterium_UWMA_0353	0
Alphaproteobacteria_bacterium_UWMA_0321	Sulfitobacter_sp_UWMA_0305	0
Alphaproteobacteria_bacterium_UWMA_0321	Thiotrichaceae_bacterium_UWMA_0311	0
Alphaproteobacteria_bacterium_UWMA_0321	Verrucomicrobiales_bacterium_UWMA_0292	0
Alphaproteobacteria_bacterium_UWMA_0321	Verrucomicrobiales_bacterium_UWMA_0320	0
Alphaproteobacteria_bacterium_UWMA_0321	Verrucomicrobiales_bacterium_UWMA_0332	0
Alphaproteobacteria_bacterium_UWMA_0321	candidate_division_UBP10_bacterium_UWMA_0304	0
Alphaproteobacteria_bacterium_UWMA_0321	candidate_division_Zixibacteria_bacterium_UWMA_0288	0
Bacteroidetes_bacterium_UWMA_0293	Acidimicrobiia_bacterium_UWMA_0264	0
Bacteroidetes_bacterium_UWMA_0293	Acidimicrobiia_bacterium_UWMA_0303	0
Bacteroidetes_bacterium_UWMA_0293	Acidimicrobiia_bacterium_UWMA_0319	0
Bacteroidetes_bacterium_UWMA_0293	Acidobacteria_bacterium_UWMA_0355	0
Bacteroidetes_bacterium_UWMA_0293	Alphaproteobacteria_bacterium_UWMA_0321	0
Bacteroidetes_bacterium_UWMA_0293	Bacteroidetes_bacterium_UWMA_0358	0
Bacteroidetes_bacterium_UWMA_0293	Candidatus_Handelsmanbacteria_bacterium_UWMA_0286	0
Bacteroidetes_bacterium_UWMA_0293	Candidatus_Handelsmanbacteria_bacterium_UWMA_0300	0
Bacteroidetes_bacterium_UWMA_0293	Candidatus_Lambdaproteobacteria_bacterium_UWMA_0298	0
Bacteroidetes_bacterium_UWMA_0293	Candidatus_Lambdaproteobacteria_bacterium_UWMA_0318	0
Bacteroidetes_bacterium_UWMA_0293	Candidatus_Marinimicrobia_bacterium_UWMA_0285	0
Bacteroidetes_bacterium_UWMA_0293	Candidatus_Marinimicrobia_bacterium_UWMA_0306	0
Bacteroidetes_bacterium_UWMA_0293	Candidatus_Marinimicrobia_bacterium_UWMA_0309	0
Bacteroidetes_bacterium_UWMA_0293	Candidatus_Marinimicrobia_bacterium_UWMA_0347	0
Bacteroidetes_bacterium_UWMA_0293	Candidatus_Nitrosopelagicus_sp_UWMA_0359	0
Bacteroidetes_bacterium_UWMA_0293	Candidatus_Pacearchaeota_archaeon_UWMA_0287	0
Bacteroidetes_bacterium_UWMA_0293	Candidatus_Pelagibacter_sp_UWMA_0307	0
Bacteroidetes_bacterium_UWMA_0293	Candidatus_Thioglobus_sp_UWMA_0259	0
Bacteroidetes_bacterium_UWMA_0293	Candidatus_Thioglobus_sp_UWMA_0272	0
Bacteroidetes_bacterium_UWMA_0293	Candidatus_Thioglobus_sp_UWMA_0322	0
Bacteroidetes_bacterium_UWMA_0293	Candidatus_Thioglobus_sp_UWMA_0342	0
Bacteroidetes_bacterium_UWMA_0293	Candidatus_Thioglobus_sp_UWMA_0360	0
Bacteroidetes_bacterium_UWMA_0293	Cycloclasticus_sp_UWMA_0316	0
Bacteroidetes_bacterium_UWMA_0293	Cycloclasticus_sp_UWMA_0335	0
Bacteroidetes_bacterium_UWMA_0293	Cytophagales_bacterium_UWMA_0338	0
Bacteroidetes_bacterium_UWMA_0293	Dehalococcoidia_bacterium_UWMA_0267	0
Bacteroidetes_bacterium_UWMA_0293	Dehalococcoidia_bacterium_UWMA_0331	0
Bacteroidetes_bacterium_UWMA_0293	Dehalococcoidia_bacterium_UWMA_0337	0
Bacteroidetes_bacterium_UWMA_0293	Dehalococcoidia_bacterium_UWMA_0354	0
Bacteroidetes_bacterium_UWMA_0293	Flavobacteriaceae_bacterium_UWMA_0314	0
Bacteroidetes_bacterium_UWMA_0293	Flavobacteriaceae_bacterium_UWMA_0351	0
Bacteroidetes_bacterium_UWMA_0293	Flavobacteriales_bacterium_UWMA_0274	0
Bacteroidetes_bacterium_UWMA_0293	Flavobacteriales_bacterium_UWMA_0277	0
Bacteroidetes_bacterium_UWMA_0293	Flavobacteriales_bacterium_UWMA_0289	0
Bacteroidetes_bacterium_UWMA_0293	Gammaproteobacteria_bacterium_UWMA_0258	0
Bacteroidetes_bacterium_UWMA_0293	Gammaproteobacteria_bacterium_UWMA_0260	0
Bacteroidetes_bacterium_UWMA_0293	Gammaproteobacteria_bacterium_UWMA_0261	0
Bacteroidetes_bacterium_UWMA_0293	Gammaproteobacteria_bacterium_UWMA_0273	0
Bacteroidetes_bacterium_UWMA_0293	Gammaproteobacteria_bacterium_UWMA_0278	0
Bacteroidetes_bacterium_UWMA_0293	Gammaproteobacteria_bacterium_UWMA_0281	0
Bacteroidetes_bacterium_UWMA_0293	Gammaproteobacteria_bacterium_UWMA_0282	0
Bacteroidetes_bacterium_UWMA_0293	Gammaproteobacteria_bacterium_UWMA_0291	0
Bacteroidetes_bacterium_UWMA_0293	Gammaproteobacteria_bacterium_UWMA_0299	0
Bacteroidetes_bacterium_UWMA_0293	Gammaproteobacteria_bacterium_UWMA_0301	0
Bacteroidetes_bacterium_UWMA_0293	Gammaproteobacteria_bacterium_UWMA_0302	0
Bacteroidetes_bacterium_UWMA_0293	Gammaproteobacteria_bacterium_UWMA_0343	0
Bacteroidetes_bacterium_UWMA_0293	Gemmatimonadetes_bacterium_UWMA_0296	0
Bacteroidetes_bacterium_UWMA_0293	Gemmatimonadetes_bacterium_UWMA_0308	0
Bacteroidetes_bacterium_UWMA_0293	Gemmatimonadetes_bacterium_UWMA_0334	0
Bacteroidetes_bacterium_UWMA_0293	Gemmatimonadetes_bacterium_UWMA_0339	0
Bacteroidetes_bacterium_UWMA_0293	Henriciella_sp_UWMA_0297	0
Bacteroidetes_bacterium_UWMA_0293	Marine_Group_III_euryarchaeote_UWMA_0284	0
Bacteroidetes_bacterium_UWMA_0293	Marine_Group_III_euryarchaeote_UWMA_0340	0
Bacteroidetes_bacterium_UWMA_0293	Marine_Group_II_euryarchaeote_UWMA_0266	0
Bacteroidetes_bacterium_UWMA_0293	Marine_Group_II_euryarchaeote_UWMA_0275	0
Bacteroidetes_bacterium_UWMA_0293	Marine_Group_II_euryarchaeote_UWMA_0279	0
Bacteroidetes_bacterium_UWMA_0293	Marine_Group_II_euryarchaeote_UWMA_0283	0
Bacteroidetes_bacterium_UWMA_0293	Marine_Group_II_euryarchaeote_UWMA_0323	0
Bacteroidetes_bacterium_UWMA_0293	Marine_Group_II_euryarchaeote_UWMA_0328	0
Bacteroidetes_bacterium_UWMA_0293	Marine_Group_II_euryarchaeote_UWMA_0344	0
Bacteroidetes_bacterium_UWMA_0293	Marine_Group_II_euryarchaeote_UWMA_0350	0
Bacteroidetes_bacterium_UWMA_0293	Marine_Group_II_euryarchaeote_UWMA_0352	0
Bacteroidetes_bacterium_UWMA_0293	Marine_Group_II_euryarchaeote_UWMA_0357	0
Bacteroidetes_bacterium_UWMA_0293	Methylococcaceae_bacterium_UWMA_0325	0
Bacteroidetes_bacterium_UWMA_0293	Methylococcaceae_bacterium_UWMA_0327	0
Bacteroidetes_bacterium_UWMA_0293	Methylococcaceae_bacterium_UWMA_0348	0
Bacteroidetes_bacterium_UWMA_0293	Methylophilaceae_bacterium_UWMA_0326	0
Bacteroidetes_bacterium_UWMA_0293	Methyloprofundus_sp_UWMA_0312	0
Bacteroidetes_bacterium_UWMA_0293	Micavibrio_sp_UWMA_0310	0
Bacteroidetes_bacterium_UWMA_0293	Microbacterium_sp_UWMA_0270	0
Bacteroidetes_bacterium_UWMA_0293	Myxococcales_bacterium_UWMA_0315	0
Bacteroidetes_bacterium_UWMA_0293	Myxococcales_bacterium_UWMA_0324	0
Bacteroidetes_bacterium_UWMA_0293	Myxococcales_bacterium_UWMA_0330	0
Bacteroidetes_bacterium_UWMA_0293	Myxococcales_bacterium_UWMA_0336	0
Bacteroidetes_bacterium_UWMA_0293	Nitrosopumilus_sp_UWMA_0263	0
Bacteroidetes_bacterium_UWMA_0293	Nitrospinaceae_bacterium_UWMA_0262	0
Bacteroidetes_bacterium_UWMA_0293	Nitrospinaceae_bacterium_UWMA_0271	0
Bacteroidetes_bacterium_UWMA_0293	Nitrospinaceae_bacterium_UWMA_0356	0
Bacteroidetes_bacterium_UWMA_0293	Nitrospira_sp_UWMA_0268	0
Bacteroidetes_bacterium_UWMA_0293	Oceanospirillaceae_bacterium_UWMA_0280	0
Bacteroidetes_bacterium_UWMA_0293	Planctomycetes_bacterium_UWMA_0265	0
Bacteroidetes_bacterium_UWMA_0293	Planctomycetes_bacterium_UWMA_0276	0
Bacteroidetes_bacterium_UWMA_0293	Planctomycetes_bacterium_UWMA_0294	0
Bacteroidetes_bacterium_UWMA_0293	Planctomycetes_bacterium_UWMA_0329	0
Bacteroidetes_bacterium_UWMA_0293	Planctomycetes_bacterium_UWMA_0345	0
Bacteroidetes_bacterium_UWMA_0293	Porticoccaceae_bacterium_UWMA_0313	0
Bacteroidetes_bacterium_UWMA_0293	Rhodospirillales_bacterium_UWMA_0295	0
Bacteroidetes_bacterium_UWMA_0293	Sneathiellales_bacterium_UWMA_0353	0
Bacteroidetes_bacterium_UWMA_0293	Sulfitobacter_sp_UWMA_0305	0
Bacteroidetes_bacterium_UWMA_0293	Thiotrichaceae_bacterium_UWMA_0311	0
Bacteroidetes_bacterium_UWMA_0293	Verrucomicrobiales_bacterium_UWMA_0292	0
Bacteroidetes_bacterium_UWMA_0293	Verrucomicrobiales_bacterium_UWMA_0320	0
Bacteroidetes_bacterium_UWMA_0293	Verrucomicrobiales_bacterium_UWMA_0332	0
Bacteroidetes_bacterium_UWMA_0293	candidate_division_UBP10_bacterium_UWMA_0304	0
Bacteroidetes_bacterium_UWMA_0293	candidate_division_Zixibacteria_bacterium_UWMA_0288	0
Bacteroidetes_bacterium_UWMA_0358	Acidimicrobiia_bacterium_UWMA_0264	0
Bacteroidetes_bacterium_UWMA_0358	Acidimicrobiia_bacterium_UWMA_0303	0
Bacteroidetes_bacterium_UWMA_0358	Acidimicrobiia_bacterium_UWMA_0319	0
Bacteroidetes_bacterium_UWMA_0358	Acidobacteria_bacterium_UWMA_0355	0
Bacteroidetes_bacterium_UWMA_0358	Alphaproteobacteria_bacterium_UWMA_0321	0
Bacteroidetes_bacterium_UWMA_0358	Bacteroidetes_bacterium_UWMA_0293	0
Bacteroidetes_bacterium_UWMA_0358	Candidatus_Handelsmanbacteria_bacterium_UWMA_0286	0
Bacteroidetes_bacterium_UWMA_0358	Candidatus_Handelsmanbacteria_bacterium_UWMA_0300	0
Bacteroidetes_bacterium_UWMA_0358	Candidatus_Lambdaproteobacteria_bacterium_UWMA_0298	0
Bacteroidetes_bacterium_UWMA_0358	Candidatus_Lambdaproteobacteria_bacterium_UWMA_0318	0
Bacteroidetes_bacterium_UWMA_0358	Candidatus_Marinimicrobia_bacterium_UWMA_0285	0
Bacteroidetes_bacterium_UWMA_0358	Candidatus_Marinimicrobia_bacterium_UWMA_0306	0
Bacteroidetes_bacterium_UWMA_0358	Candidatus_Marinimicrobia_bacterium_UWMA_0309	0
Bacteroidetes_bacterium_UWMA_0358	Candidatus_Marinimicrobia_bacterium_UWMA_0347	0
Bacteroidetes_bacterium_UWMA_0358	Candidatus_Nitrosopelagicus_sp_UWMA_0359	0
Bacteroidetes_bacterium_UWMA_0358	Candidatus_Pacearchaeota_archaeon_UWMA_0287	0
Bacteroidetes_bacterium_UWMA_0358	Candidatus_Pelagibacter_sp_UWMA_0307	0
Bacteroidetes_bacterium_UWMA_0358	Candidatus_Thioglobus_sp_UWMA_0259	0
Bacteroidetes_bacterium_UWMA_0358	Candidatus_Thioglobus_sp_UWMA_0272	0
Bacteroidetes_bacterium_UWMA_0358	Candidatus_Thioglobus_sp_UWMA_0322	0
Bacteroidetes_bacterium_UWMA_0358	Candidatus_Thioglobus_sp_UWMA_0342	0
Bacteroidetes_bacterium_UWMA_0358	Candidatus_Thioglobus_sp_UWMA_0360	0
Bacteroidetes_bacterium_UWMA_0358	Cycloclasticus_sp_UWMA_0316	0
Bacteroidetes_bacterium_UWMA_0358	Cycloclasticus_sp_UWMA_0335	0
Bacteroidetes_bacterium_UWMA_0358	Cytophagales_bacterium_UWMA_0338	0
Bacteroidetes_bacterium_UWMA_0358	Dehalococcoidia_bacterium_UWMA_0267	0
Bacteroidetes_bacterium_UWMA_0358	Dehalococcoidia_bacterium_UWMA_0331	0
Bacteroidetes_bacterium_UWMA_0358	Dehalococcoidia_bacterium_UWMA_0337	0
Bacteroidetes_bacterium_UWMA_0358	Dehalococcoidia_bacterium_UWMA_0354	0
Bacteroidetes_bacterium_UWMA_0358	Flavobacteriaceae_bacterium_UWMA_0314	0
Bacteroidetes_bacterium_UWMA_0358	Flavobacteriaceae_bacterium_UWMA_0351	0
Bacteroidetes_bacterium_UWMA_0358	Flavobacteriales_bacterium_UWMA_0274	0
Bacteroidetes_bacterium_UWMA_0358	Flavobacteriales_bacterium_UWMA_0277	0
Bacteroidetes_bacterium_UWMA_0358	Flavobacteriales_bacterium_UWMA_0289	0
Bacteroidetes_bacterium_UWMA_0358	Fuerstia_sp_UWMA_0333	0
Bacteroidetes_bacterium_UWMA_0358	Gammaproteobacteria_bacterium_UWMA_0258	0
Bacteroidetes_bacterium_UWMA_0358	Gammaproteobacteria_bacterium_UWMA_0260	0
Bacteroidetes_bacterium_UWMA_0358	Gammaproteobacteria_bacterium_UWMA_0261	0
Bacteroidetes_bacterium_UWMA_0358	Gammaproteobacteria_bacterium_UWMA_0273	0
Bacteroidetes_bacterium_UWMA_0358	Gammaproteobacteria_bacterium_UWMA_0278	0
Bacteroidetes_bacterium_UWMA_0358	Gammaproteobacteria_bacterium_UWMA_0281	0
Bacteroidetes_bacterium_UWMA_0358	Gammaproteobacteria_bacterium_UWMA_0282	0
Bacteroidetes_bacterium_UWMA_0358	Gammaproteobacteria_bacterium_UWMA_0291	0
Bacteroidetes_bacterium_UWMA_0358	Gammaproteobacteria_bacterium_UWMA_0299	0
Bacteroidetes_bacterium_UWMA_0358	Gammaproteobacteria_bacterium_UWMA_0301	0
Bacteroidetes_bacterium_UWMA_0358	Gammaproteobacteria_bacterium_UWMA_0302	0
Bacteroidetes_bacterium_UWMA_0358	Gammaproteobacteria_bacterium_UWMA_0343	0
Bacteroidetes_bacterium_UWMA_0358	Gemmatimonadetes_bacterium_UWMA_0296	0
Bacteroidetes_bacterium_UWMA_0358	Gemmatimonadetes_bacterium_UWMA_0308	0
Bacteroidetes_bacterium_UWMA_0358	Gemmatimonadetes_bacterium_UWMA_0334	0
Bacteroidetes_bacterium_UWMA_0358	Gemmatimonadetes_bacterium_UWMA_0339	0
Bacteroidetes_bacterium_UWMA_0358	Henriciella_sp_UWMA_0297	0
Bacteroidetes_bacterium_UWMA_0358	Marine_Group_III_euryarchaeote_UWMA_0284	0
Bacteroidetes_bacterium_UWMA_0358	Marine_Group_III_euryarchaeote_UWMA_0340	0
Bacteroidetes_bacterium_UWMA_0358	Marine_Group_II_euryarchaeote_UWMA_0266	0
Bacteroidetes_bacterium_UWMA_0358	Marine_Group_II_euryarchaeote_UWMA_0275	0
Bacteroidetes_bacterium_UWMA_0358	Marine_Group_II_euryarchaeote_UWMA_0279	0
Bacteroidetes_bacterium_UWMA_0358	Marine_Group_II_euryarchaeote_UWMA_0283	0
Bacteroidetes_bacterium_UWMA_0358	Marine_Group_II_euryarchaeote_UWMA_0323	0
Bacteroidetes_bacterium_UWMA_0358	Marine_Group_II_euryarchaeote_UWMA_0328	0
Bacteroidetes_bacterium_UWMA_0358	Marine_Group_II_euryarchaeote_UWMA_0344	0
Bacteroidetes_bacterium_UWMA_0358	Marine_Group_II_euryarchaeote_UWMA_0350	0
Bacteroidetes_bacterium_UWMA_0358	Marine_Group_II_euryarchaeote_UWMA_0352	0
Bacteroidetes_bacterium_UWMA_0358	Marine_Group_II_euryarchaeote_UWMA_0357	0
Bacteroidetes_bacterium_UWMA_0358	Methylococcaceae_bacterium_UWMA_0325	0
Bacteroidetes_bacterium_UWMA_0358	Methylococcaceae_bacterium_UWMA_0327	0
Bacteroidetes_bacterium_UWMA_0358	Methylococcaceae_bacterium_UWMA_0348	0
Bacteroidetes_bacterium_UWMA_0358	Methylophilaceae_bacterium_UWMA_0326	0
Bacteroidetes_bacterium_UWMA_0358	Methyloprofundus_sp_UWMA_0312	0
Bacteroidetes_bacterium_UWMA_0358	Micavibrio_sp_UWMA_0310	0
Bacteroidetes_bacterium_UWMA_0358	Microbacterium_sp_UWMA_0270	0
Bacteroidetes_bacterium_UWMA_0358	Myxococcales_bacterium_UWMA_0315	0
Bacteroidetes_bacterium_UWMA_0358	Myxococcales_bacterium_UWMA_0324	0
Bacteroidetes_bacterium_UWMA_0358	Myxococcales_bacterium_UWMA_0330	0
Bacteroidetes_bacterium_UWMA_0358	Myxococcales_bacterium_UWMA_0336	0
Bacteroidetes_bacterium_UWMA_0358	Nitrosopumilus_sp_UWMA_0263	0
Bacteroidetes_bacterium_UWMA_0358	Nitrospinaceae_bacterium_UWMA_0262	0
Bacteroidetes_bacterium_UWMA_0358	Nitrospinaceae_bacterium_UWMA_0271	0
Bacteroidetes_bacterium_UWMA_0358	Nitrospinaceae_bacterium_UWMA_0356	0
Bacteroidetes_bacterium_UWMA_0358	Nitrospira_sp_UWMA_0268	0
Bacteroidetes_bacterium_UWMA_0358	Oceanospirillaceae_bacterium_UWMA_0280	0
Bacteroidetes_bacterium_UWMA_0358	Planctomycetaceae_bacterium_UWMA_0346	0
Bacteroidetes_bacterium_UWMA_0358	Planctomycetes_bacterium_UWMA_0265	0
Bacteroidetes_bacterium_UWMA_0358	Planctomycetes_bacterium_UWMA_0276	0
Bacteroidetes_bacterium_UWMA_0358	Planctomycetes_bacterium_UWMA_0294	0
Bacteroidetes_bacterium_UWMA_0358	Planctomycetes_bacterium_UWMA_0329	0
Bacteroidetes_bacterium_UWMA_0358	Planctomycetes_bacterium_UWMA_0345	0
Bacteroidetes_bacterium_UWMA_0358	Porticoccaceae_bacterium_UWMA_0313	0
Bacteroidetes_bacterium_UWMA_0358	Rhodospirillales_bacterium_UWMA_0295	0
Bacteroidetes_bacterium_UWMA_0358	Sneathiellales_bacterium_UWMA_0353	0
Bacteroidetes_bacterium_UWMA_0358	Sulfitobacter_sp_UWMA_0305	0
Bacteroidetes_bacterium_UWMA_0358	Thiotrichaceae_bacterium_UWMA_0311	0
Bacteroidetes_bacterium_UWMA_0358	Verrucomicrobiales_bacterium_UWMA_0292	0
Bacteroidetes_bacterium_UWMA_0358	Verrucomicrobiales_bacterium_UWMA_0320	0
Bacteroidetes_bacterium_UWMA_0358	Verrucomicrobiales_bacterium_UWMA_0332	0
Bacteroidetes_bacterium_UWMA_0358	candidate_division_UBP10_bacterium_UWMA_0304	0
Bacteroidetes_bacterium_UWMA_0358	candidate_division_Zixibacteria_bacterium_UWMA_0288	0
Candidatus_Handelsmanbacteria_bacterium_UWMA_0286	Acidimicrobiia_bacterium_UWMA_0264	0
Candidatus_Handelsmanbacteria_bacterium_UWMA_0286	Acidimicrobiia_bacterium_UWMA_0303	0
Candidatus_Handelsmanbacteria_bacterium_UWMA_0286	Acidimicrobiia_bacterium_UWMA_0319	0
Candidatus_Handelsmanbacteria_bacterium_UWMA_0286	Acidobacteria_bacterium_UWMA_0355	0
Candidatus_Handelsmanbacteria_bacterium_UWMA_0286	Alphaproteobacteria_bacterium_UWMA_0321	0
Candidatus_Handelsmanbacteria_bacterium_UWMA_0286	Bacteroidetes_bacterium_UWMA_0293	0
Candidatus_Handelsmanbacteria_bacterium_UWMA_0286	Bacteroidetes_bacterium_UWMA_0358	0
Candidatus_Handelsmanbacteria_bacterium_UWMA_0286	Candidatus_Handelsmanbacteria_bacterium_UWMA_0300	0
Candidatus_Handelsmanbacteria_bacterium_UWMA_0286	Candidatus_Lambdaproteobacteria_bacterium_UWMA_0298	0
Candidatus_Handelsmanbacteria_bacterium_UWMA_0286	Candidatus_Lambdaproteobacteria_bacterium_UWMA_0318	0
Candidatus_Handelsmanbacteria_bacterium_UWMA_0286	Candidatus_Marinimicrobia_bacterium_UWMA_0285	0
Candidatus_Handelsmanbacteria_bacterium_UWMA_0286	Candidatus_Marinimicrobia_bacterium_UWMA_0306	0
Candidatus_Handelsmanbacteria_bacterium_UWMA_0286	Candidatus_Marinimicrobia_bacterium_UWMA_0309	0
Candidatus_Handelsmanbacteria_bacterium_UWMA_0286	Candidatus_Marinimicrobia_bacterium_UWMA_0347	0
Candidatus_Handelsmanbacteria_bacterium_UWMA_0286	Candidatus_Nitrosopelagicus_sp_UWMA_0359	0
Candidatus_Handelsmanbacteria_bacterium_UWMA_0286	Candidatus_Pacearchaeota_archaeon_UWMA_0287	0
Candidatus_Handelsmanbacteria_bacterium_UWMA_0286	Candidatus_Pelagibacter_sp_UWMA_0307	0
Candidatus_Handelsmanbacteria_bacterium_UWMA_0286	Candidatus_Thioglobus_sp_UWMA_0259	0
Candidatus_Handelsmanbacteria_bacterium_UWMA_0286	Candidatus_Thioglobus_sp_UWMA_0272	0
Candidatus_Handelsmanbacteria_bacterium_UWMA_0286	Candidatus_Thioglobus_sp_UWMA_0322	0
Candidatus_Handelsmanbacteria_bacterium_UWMA_0286	Candidatus_Thioglobus_sp_UWMA_0342	0
Candidatus_Handelsmanbacteria_bacterium_UWMA_0286	Candidatus_Thioglobus_sp_UWMA_0360	0
Candidatus_Handelsmanbacteria_bacterium_UWMA_0286	Cycloclasticus_sp_UWMA_0316	0
Candidatus_Handelsmanbacteria_bacterium_UWMA_0286	Cycloclasticus_sp_UWMA_0335	0
Candidatus_Handelsmanbacteria_bacterium_UWMA_0286	Cytophagales_bacterium_UWMA_0338	0
Candidatus_Handelsmanbacteria_bacterium_UWMA_0286	Dehalococcoidia_bacterium_UWMA_0267	0
Candidatus_Handelsmanbacteria_bacterium_UWMA_0286	Dehalococcoidia_bacterium_UWMA_0331	0
Candidatus_Handelsmanbacteria_bacterium_UWMA_0286	Dehalococcoidia_bacterium_UWMA_0337	0
Candidatus_Handelsmanbacteria_bacterium_UWMA_0286	Dehalococcoidia_bacterium_UWMA_0354	0
Candidatus_Handelsmanbacteria_bacterium_UWMA_0286	Flavobacteriaceae_bacterium_UWMA_0314	0
Candidatus_Handelsmanbacteria_bacterium_UWMA_0286	Flavobacteriaceae_bacterium_UWMA_0351	0
Candidatus_Handelsmanbacteria_bacterium_UWMA_0286	Flavobacteriales_bacterium_UWMA_0274	0
Candidatus_Handelsmanbacteria_bacterium_UWMA_0286	Flavobacteriales_bacterium_UWMA_0277	0
Candidatus_Handelsmanbacteria_bacterium_UWMA_0286	Flavobacteriales_bacterium_UWMA_0289	0
Candidatus_Handelsmanbacteria_bacterium_UWMA_0286	Gammaproteobacteria_bacterium_UWMA_0258	0
Candidatus_Handelsmanbacteria_bacterium_UWMA_0286	Gammaproteobacteria_bacterium_UWMA_0260	0
Candidatus_Handelsmanbacteria_bacterium_UWMA_0286	Gammaproteobacteria_bacterium_UWMA_0261	0
Candidatus_Handelsmanbacteria_bacterium_UWMA_0286	Gammaproteobacteria_bacterium_UWMA_0273	0
Candidatus_Handelsmanbacteria_bacterium_UWMA_0286	Gammaproteobacteria_bacterium_UWMA_0278	0
Candidatus_Handelsmanbacteria_bacterium_UWMA_0286	Gammaproteobacteria_bacterium_UWMA_0281	0
Candidatus_Handelsmanbacteria_bacterium_UWMA_0286	Gammaproteobacteria_bacterium_UWMA_0282	0
Candidatus_Handelsmanbacteria_bacterium_UWMA_0286	Gammaproteobacteria_bacterium_UWMA_0299	0
Candidatus_Handelsmanbacteria_bacterium_UWMA_0286	Gammaproteobacteria_bacterium_UWMA_0301	0
Candidatus_Handelsmanbacteria_bacterium_UWMA_0286	Gammaproteobacteria_bacterium_UWMA_0302	0
Candidatus_Handelsmanbacteria_bacterium_UWMA_0286	Gammaproteobacteria_bacterium_UWMA_0343	0
Candidatus_Handelsmanbacteria_bacterium_UWMA_0286	Gemmatimonadetes_bacterium_UWMA_0296	0
Candidatus_Handelsmanbacteria_bacterium_UWMA_0286	Gemmatimonadetes_bacterium_UWMA_0308	0
Candidatus_Handelsmanbacteria_bacterium_UWMA_0286	Gemmatimonadetes_bacterium_UWMA_0334	0
Candidatus_Handelsmanbacteria_bacterium_UWMA_0286	Gemmatimonadetes_bacterium_UWMA_0339	0
Candidatus_Handelsmanbacteria_bacterium_UWMA_0286	Henriciella_sp_UWMA_0297	0
Candidatus_Handelsmanbacteria_bacterium_UWMA_0286	Marine_Group_III_euryarchaeote_UWMA_0284	0
Candidatus_Handelsmanbacteria_bacterium_UWMA_0286	Marine_Group_III_euryarchaeote_UWMA_0340	0
Candidatus_Handelsmanbacteria_bacterium_UWMA_0286	Marine_Group_II_euryarchaeote_UWMA_0266	0
Candidatus_Handelsmanbacteria_bacterium_UWMA_0286	Marine_Group_II_euryarchaeote_UWMA_0275	0
Candidatus_Handelsmanbacteria_bacterium_UWMA_0286	Marine_Group_II_euryarchaeote_UWMA_0279	0
Candidatus_Handelsmanbacteria_bacterium_UWMA_0286	Marine_Group_II_euryarchaeote_UWMA_0283	0
Candidatus_Handelsmanbacteria_bacterium_UWMA_0286	Marine_Group_II_euryarchaeote_UWMA_0323	0
Candidatus_Handelsmanbacteria_bacterium_UWMA_0286	Marine_Group_II_euryarchaeote_UWMA_0328	0
Candidatus_Handelsmanbacteria_bacterium_UWMA_0286	Marine_Group_II_euryarchaeote_UWMA_0344	0
Candidatus_Handelsmanbacteria_bacterium_UWMA_0286	Marine_Group_II_euryarchaeote_UWMA_0350	0
Candidatus_Handelsmanbacteria_bacterium_UWMA_0286	Marine_Group_II_euryarchaeote_UWMA_0352	0
Candidatus_Handelsmanbacteria_bacterium_UWMA_0286	Marine_Group_II_euryarchaeote_UWMA_0357	0
Candidatus_Handelsmanbacteria_bacterium_UWMA_0286	Methylococcaceae_bacterium_UWMA_0325	0
Candidatus_Handelsmanbacteria_bacterium_UWMA_0286	Methylococcaceae_bacterium_UWMA_0327	0
Candidatus_Handelsmanbacteria_bacterium_UWMA_0286	Methylococcaceae_bacterium_UWMA_0348	0
Candidatus_Handelsmanbacteria_bacterium_UWMA_0286	Methylophilaceae_bacterium_UWMA_0326	0
Candidatus_Handelsmanbacteria_bacterium_UWMA_0286	Methyloprofundus_sp_UWMA_0312	0
Candidatus_Handelsmanbacteria_bacterium_UWMA_0286	Micavibrio_sp_UWMA_0310	0
Candidatus_Handelsmanbacteria_bacterium_UWMA_0286	Microbacterium_sp_UWMA_0270	0
Candidatus_Handelsmanbacteria_bacterium_UWMA_0286	Myxococcales_bacterium_UWMA_0315	0
Candidatus_Handelsmanbacteria_bacterium_UWMA_0286	Myxococcales_bacterium_UWMA_0324	0
Candidatus_Handelsmanbacteria_bacterium_UWMA_0286	Myxococcales_bacterium_UWMA_0330	0
Candidatus_Handelsmanbacteria_bacterium_UWMA_0286	Myxococcales_bacterium_UWMA_0336	0
Candidatus_Handelsmanbacteria_bacterium_UWMA_0286	Nitrosopumilus_sp_UWMA_0263	0
Candidatus_Handelsmanbacteria_bacterium_UWMA_0286	Nitrospinaceae_bacterium_UWMA_0262	0
Candidatus_Handelsmanbacteria_bacterium_UWMA_0286	Nitrospinaceae_bacterium_UWMA_0271	0
Candidatus_Handelsmanbacteria_bacterium_UWMA_0286	Nitrospinaceae_bacterium_UWMA_0356	0
Candidatus_Handelsmanbacteria_bacterium_UWMA_0286	Nitrospira_sp_UWMA_0268	0
Candidatus_Handelsmanbacteria_bacterium_UWMA_0286	Oceanospirillaceae_bacterium_UWMA_0280	0
Candidatus_Handelsmanbacteria_bacterium_UWMA_0286	Planctomycetes_bacterium_UWMA_0265	0
Candidatus_Handelsmanbacteria_bacterium_UWMA_0286	Planctomycetes_bacterium_UWMA_0276	0
Candidatus_Handelsmanbacteria_bacterium_UWMA_0286	Planctomycetes_bacterium_UWMA_0294	0
Candidatus_Handelsmanbacteria_bacterium_UWMA_0286	Planctomycetes_bacterium_UWMA_0329	0
Candidatus_Handelsmanbacteria_bacterium_UWMA_0286	Planctomycetes_bacterium_UWMA_0345	0
Candidatus_Handelsmanbacteria_bacterium_UWMA_0286	Porticoccaceae_bacterium_UWMA_0313	0
Candidatus_Handelsmanbacteria_bacterium_UWMA_0286	Rhodospirillales_bacterium_UWMA_0295	0
Candidatus_Handelsmanbacteria_bacterium_UWMA_0286	Sneathiellales_bacterium_UWMA_0353	0
Candidatus_Handelsmanbacteria_bacterium_UWMA_0286	Sulfitobacter_sp_UWMA_0305	0
Candidatus_Handelsmanbacteria_bacterium_UWMA_0286	Thiotrichaceae_bacterium_UWMA_0311	0
Candidatus_Handelsmanbacteria_bacterium_UWMA_0286	Verrucomicrobiales_bacterium_UWMA_0292	0
Candidatus_Handelsmanbacteria_bacterium_UWMA_0286	Verrucomicrobiales_bacterium_UWMA_0320	0
Candidatus_Handelsmanbacteria_bacterium_UWMA_0286	Verrucomicrobiales_bacterium_UWMA_0332	0
Candidatus_Handelsmanbacteria_bacterium_UWMA_0286	candidate_division_UBP10_bacterium_UWMA_0304	0
Candidatus_Handelsmanbacteria_bacterium_UWMA_0286	candidate_division_Zixibacteria_bacterium_UWMA_0288	0
Candidatus_Handelsmanbacteria_bacterium_UWMA_0300	Acidimicrobiia_bacterium_UWMA_0264	0
Candidatus_Handelsmanbacteria_bacterium_UWMA_0300	Acidimicrobiia_bacterium_UWMA_0303	0
Candidatus_Handelsmanbacteria_bacterium_UWMA_0300	Acidimicrobiia_bacterium_UWMA_0319	0
Candidatus_Handelsmanbacteria_bacterium_UWMA_0300	Acidobacteria_bacterium_UWMA_0355	0
Candidatus_Handelsmanbacteria_bacterium_UWMA_0300	Alphaproteobacteria_bacterium_UWMA_0321	0
Candidatus_Handelsmanbacteria_bacterium_UWMA_0300	Bacteroidetes_bacterium_UWMA_0293	0
Candidatus_Handelsmanbacteria_bacterium_UWMA_0300	Bacteroidetes_bacterium_UWMA_0358	0
Candidatus_Handelsmanbacteria_bacterium_UWMA_0300	Candidatus_Handelsmanbacteria_bacterium_UWMA_0286	0
Candidatus_Handelsmanbacteria_bacterium_UWMA_0300	Candidatus_Lambdaproteobacteria_bacterium_UWMA_0298	0
Candidatus_Handelsmanbacteria_bacterium_UWMA_0300	Candidatus_Lambdaproteobacteria_bacterium_UWMA_0318	0
Candidatus_Handelsmanbacteria_bacterium_UWMA_0300	Candidatus_Marinimicrobia_bacterium_UWMA_0285	0
Candidatus_Handelsmanbacteria_bacterium_UWMA_0300	Candidatus_Marinimicrobia_bacterium_UWMA_0306	0
Candidatus_Handelsmanbacteria_bacterium_UWMA_0300	Candidatus_Marinimicrobia_bacterium_UWMA_0309	0
Candidatus_Handelsmanbacteria_bacterium_UWMA_0300	Candidatus_Marinimicrobia_bacterium_UWMA_0347	0
Candidatus_Handelsmanbacteria_bacterium_UWMA_0300	Candidatus_Nitrosopelagicus_sp_UWMA_0359	0
Candidatus_Handelsmanbacteria_bacterium_UWMA_0300	Candidatus_Pacearchaeota_archaeon_UWMA_0287	0
Candidatus_Handelsmanbacteria_bacterium_UWMA_0300	Candidatus_Pelagibacter_sp_UWMA_0307	0
Candidatus_Handelsmanbacteria_bacterium_UWMA_0300	Candidatus_Thioglobus_sp_UWMA_0259	0
Candidatus_Handelsmanbacteria_bacterium_UWMA_0300	Candidatus_Thioglobus_sp_UWMA_0272	0
Candidatus_Handelsmanbacteria_bacterium_UWMA_0300	Candidatus_Thioglobus_sp_UWMA_0322	0
Candidatus_Handelsmanbacteria_bacterium_UWMA_0300	Candidatus_Thioglobus_sp_UWMA_0342	0
Candidatus_Handelsmanbacteria_bacterium_UWMA_0300	Candidatus_Thioglobus_sp_UWMA_0360	0
Candidatus_Handelsmanbacteria_bacterium_UWMA_0300	Cycloclasticus_sp_UWMA_0316	0
Candidatus_Handelsmanbacteria_bacterium_UWMA_0300	Cycloclasticus_sp_UWMA_0335	0
Candidatus_Handelsmanbacteria_bacterium_UWMA_0300	Cytophagales_bacterium_UWMA_0338	0
Candidatus_Handelsmanbacteria_bacterium_UWMA_0300	Dehalococcoidia_bacterium_UWMA_0267	0
Candidatus_Handelsmanbacteria_bacterium_UWMA_0300	Dehalococcoidia_bacterium_UWMA_0331	0
Candidatus_Handelsmanbacteria_bacterium_UWMA_0300	Dehalococcoidia_bacterium_UWMA_0337	0
Candidatus_Handelsmanbacteria_bacterium_UWMA_0300	Dehalococcoidia_bacterium_UWMA_0354	0
Candidatus_Handelsmanbacteria_bacterium_UWMA_0300	Flavobacteriaceae_bacterium_UWMA_0314	0
Candidatus_Handelsmanbacteria_bacterium_UWMA_0300	Flavobacteriaceae_bacterium_UWMA_0351	0
Candidatus_Handelsmanbacteria_bacterium_UWMA_0300	Flavobacteriales_bacterium_UWMA_0274	0
Candidatus_Handelsmanbacteria_bacterium_UWMA_0300	Flavobacteriales_bacterium_UWMA_0277	0
Candidatus_Handelsmanbacteria_bacterium_UWMA_0300	Flavobacteriales_bacterium_UWMA_0289	0
Candidatus_Handelsmanbacteria_bacterium_UWMA_0300	Fuerstia_sp_UWMA_0333	0
Candidatus_Handelsmanbacteria_bacterium_UWMA_0300	Gammaproteobacteria_bacterium_UWMA_0258	0
Candidatus_Handelsmanbacteria_bacterium_UWMA_0300	Gammaproteobacteria_bacterium_UWMA_0260	0
Candidatus_Handelsmanbacteria_bacterium_UWMA_0300	Gammaproteobacteria_bacterium_UWMA_0261	0
Candidatus_Handelsmanbacteria_bacterium_UWMA_0300	Gammaproteobacteria_bacterium_UWMA_0273	0
Candidatus_Handelsmanbacteria_bacterium_UWMA_0300	Gammaproteobacteria_bacterium_UWMA_0278	0
Candidatus_Handelsmanbacteria_bacterium_UWMA_0300	Gammaproteobacteria_bacterium_UWMA_0281	0
Candidatus_Handelsmanbacteria_bacterium_UWMA_0300	Gammaproteobacteria_bacterium_UWMA_0282	0
Candidatus_Handelsmanbacteria_bacterium_UWMA_0300	Gammaproteobacteria_bacterium_UWMA_0291	0
Candidatus_Handelsmanbacteria_bacterium_UWMA_0300	Gammaproteobacteria_bacterium_UWMA_0299	0
Candidatus_Handelsmanbacteria_bacterium_UWMA_0300	Gammaproteobacteria_bacterium_UWMA_0301	0
Candidatus_Handelsmanbacteria_bacterium_UWMA_0300	Gammaproteobacteria_bacterium_UWMA_0302	0
Candidatus_Handelsmanbacteria_bacterium_UWMA_0300	Gammaproteobacteria_bacterium_UWMA_0343	0
Candidatus_Handelsmanbacteria_bacterium_UWMA_0300	Gemmatimonadetes_bacterium_UWMA_0296	0
Candidatus_Handelsmanbacteria_bacterium_UWMA_0300	Gemmatimonadetes_bacterium_UWMA_0308	0
Candidatus_Handelsmanbacteria_bacterium_UWMA_0300	Gemmatimonadetes_bacterium_UWMA_0334	0
Candidatus_Handelsmanbacteria_bacterium_UWMA_0300	Gemmatimonadetes_bacterium_UWMA_0339	0
Candidatus_Handelsmanbacteria_bacterium_UWMA_0300	Henriciella_sp_UWMA_0297	0
Candidatus_Handelsmanbacteria_bacterium_UWMA_0300	Marine_Group_III_euryarchaeote_UWMA_0284	0
Candidatus_Handelsmanbacteria_bacterium_UWMA_0300	Marine_Group_III_euryarchaeote_UWMA_0340	0
Candidatus_Handelsmanbacteria_bacterium_UWMA_0300	Marine_Group_II_euryarchaeote_UWMA_0266	0
Candidatus_Handelsmanbacteria_bacterium_UWMA_0300	Marine_Group_II_euryarchaeote_UWMA_0275	0
Candidatus_Handelsmanbacteria_bacterium_UWMA_0300	Marine_Group_II_euryarchaeote_UWMA_0279	0
Candidatus_Handelsmanbacteria_bacterium_UWMA_0300	Marine_Group_II_euryarchaeote_UWMA_0283	0
Candidatus_Handelsmanbacteria_bacterium_UWMA_0300	Marine_Group_II_euryarchaeote_UWMA_0323	0
Candidatus_Handelsmanbacteria_bacterium_UWMA_0300	Marine_Group_II_euryarchaeote_UWMA_0328	0
Candidatus_Handelsmanbacteria_bacterium_UWMA_0300	Marine_Group_II_euryarchaeote_UWMA_0344	0
Candidatus_Handelsmanbacteria_bacterium_UWMA_0300	Marine_Group_II_euryarchaeote_UWMA_0350	0
Candidatus_Handelsmanbacteria_bacterium_UWMA_0300	Marine_Group_II_euryarchaeote_UWMA_0352	0
Candidatus_Handelsmanbacteria_bacterium_UWMA_0300	Marine_Group_II_euryarchaeote_UWMA_0357	0
Candidatus_Handelsmanbacteria_bacterium_UWMA_0300	Methylococcaceae_bacterium_UWMA_0325	0
Candidatus_Handelsmanbacteria_bacterium_UWMA_0300	Methylococcaceae_bacterium_UWMA_0327	0
Candidatus_Handelsmanbacteria_bacterium_UWMA_0300	Methylococcaceae_bacterium_UWMA_0348	0
Candidatus_Handelsmanbacteria_bacterium_UWMA_0300	Methylophilaceae_bacterium_UWMA_0326	0
Candidatus_Handelsmanbacteria_bacterium_UWMA_0300	Methyloprofundus_sp_UWMA_0312	0
Candidatus_Handelsmanbacteria_bacterium_UWMA_0300	Micavibrio_sp_UWMA_0310	0
Candidatus_Handelsmanbacteria_bacterium_UWMA_0300	Microbacterium_sp_UWMA_0270	0
Candidatus_Handelsmanbacteria_bacterium_UWMA_0300	Myxococcales_bacterium_UWMA_0315	0
Candidatus_Handelsmanbacteria_bacterium_UWMA_0300	Myxococcales_bacterium_UWMA_0324	0
Candidatus_Handelsmanbacteria_bacterium_UWMA_0300	Myxococcales_bacterium_UWMA_0330	0
Candidatus_Handelsmanbacteria_bacterium_UWMA_0300	Myxococcales_bacterium_UWMA_0336	0
Candidatus_Handelsmanbacteria_bacterium_UWMA_0300	Nitrosopumilus_sp_UWMA_0263	0
Candidatus_Handelsmanbacteria_bacterium_UWMA_0300	Nitrospinaceae_bacterium_UWMA_0262	0
Candidatus_Handelsmanbacteria_bacterium_UWMA_0300	Nitrospinaceae_bacterium_UWMA_0271	0
Candidatus_Handelsmanbacteria_bacterium_UWMA_0300	Nitrospinaceae_bacterium_UWMA_0356	0
Candidatus_Handelsmanbacteria_bacterium_UWMA_0300	Nitrospira_sp_UWMA_0268	0
Candidatus_Handelsmanbacteria_bacterium_UWMA_0300	Oceanospirillaceae_bacterium_UWMA_0280	0
Candidatus_Handelsmanbacteria_bacterium_UWMA_0300	Planctomycetaceae_bacterium_UWMA_0346	0
Candidatus_Handelsmanbacteria_bacterium_UWMA_0300	Planctomycetes_bacterium_UWMA_0265	0
Candidatus_Handelsmanbacteria_bacterium_UWMA_0300	Planctomycetes_bacterium_UWMA_0276	0
Candidatus_Handelsmanbacteria_bacterium_UWMA_0300	Planctomycetes_bacterium_UWMA_0294	0
Candidatus_Handelsmanbacteria_bacterium_UWMA_0300	Planctomycetes_bacterium_UWMA_0329	0
Candidatus_Handelsmanbacteria_bacterium_UWMA_0300	Planctomycetes_bacterium_UWMA_0345	0
Candidatus_Handelsmanbacteria_bacterium_UWMA_0300	Porticoccaceae_bacterium_UWMA_0313	0
Candidatus_Handelsmanbacteria_bacterium_UWMA_0300	Rhodospirillales_bacterium_UWMA_0295	0
Candidatus_Handelsmanbacteria_bacterium_UWMA_0300	Sneathiellales_bacterium_UWMA_0353	0
Candidatus_Handelsmanbacteria_bacterium_UWMA_0300	Sulfitobacter_sp_UWMA_0305	0
Candidatus_Handelsmanbacteria_bacterium_UWMA_0300	Thiotrichaceae_bacterium_UWMA_0311	0
Candidatus_Handelsmanbacteria_bacterium_UWMA_0300	Verrucomicrobiales_bacterium_UWMA_0292	0
Candidatus_Handelsmanbacteria_bacterium_UWMA_0300	Verrucomicrobiales_bacterium_UWMA_0320	0
Candidatus_Handelsmanbacteria_bacterium_UWMA_0300	Verrucomicrobiales_bacterium_UWMA_0332	0
Candidatus_Handelsmanbacteria_bacterium_UWMA_0300	candidate_division_UBP10_bacterium_UWMA_0304	0
Candidatus_Handelsmanbacteria_bacterium_UWMA_0300	candidate_division_Zixibacteria_bacterium_UWMA_0288	0
Candidatus_Lambdaproteobacteria_bacterium_UWMA_0298	Acidimicrobiia_bacterium_UWMA_0264	0
Candidatus_Lambdaproteobacteria_bacterium_UWMA_0298	Acidimicrobiia_bacterium_UWMA_0303	0
Candidatus_Lambdaproteobacteria_bacterium_UWMA_0298	Acidimicrobiia_bacterium_UWMA_0319	0
Candidatus_Lambdaproteobacteria_bacterium_UWMA_0298	Acidobacteria_bacterium_UWMA_0355	0
Candidatus_Lambdaproteobacteria_bacterium_UWMA_0298	Alphaproteobacteria_bacterium_UWMA_0321	0
Candidatus_Lambdaproteobacteria_bacterium_UWMA_0298	Bacteroidetes_bacterium_UWMA_0293	0
Candidatus_Lambdaproteobacteria_bacterium_UWMA_0298	Bacteroidetes_bacterium_UWMA_0358	0
Candidatus_Lambdaproteobacteria_bacterium_UWMA_0298	Candidatus_Handelsmanbacteria_bacterium_UWMA_0286	0
Candidatus_Lambdaproteobacteria_bacterium_UWMA_0298	Candidatus_Handelsmanbacteria_bacterium_UWMA_0300	0
Candidatus_Lambdaproteobacteria_bacterium_UWMA_0298	Candidatus_Lambdaproteobacteria_bacterium_UWMA_0318	0
Candidatus_Lambdaproteobacteria_bacterium_UWMA_0298	Candidatus_Marinimicrobia_bacterium_UWMA_0285	0
Candidatus_Lambdaproteobacteria_bacterium_UWMA_0298	Candidatus_Marinimicrobia_bacterium_UWMA_0306	0
Candidatus_Lambdaproteobacteria_bacterium_UWMA_0298	Candidatus_Marinimicrobia_bacterium_UWMA_0309	0
Candidatus_Lambdaproteobacteria_bacterium_UWMA_0298	Candidatus_Marinimicrobia_bacterium_UWMA_0347	0
Candidatus_Lambdaproteobacteria_bacterium_UWMA_0298	Candidatus_Nitrosopelagicus_sp_UWMA_0359	0
Candidatus_Lambdaproteobacteria_bacterium_UWMA_0298	Candidatus_Pacearchaeota_archaeon_UWMA_0287	0
Candidatus_Lambdaproteobacteria_bacterium_UWMA_0298	Candidatus_Pelagibacter_sp_UWMA_0307	0
Candidatus_Lambdaproteobacteria_bacterium_UWMA_0298	Candidatus_Thioglobus_sp_UWMA_0259	0
Candidatus_Lambdaproteobacteria_bacterium_UWMA_0298	Candidatus_Thioglobus_sp_UWMA_0272	0
Candidatus_Lambdaproteobacteria_bacterium_UWMA_0298	Candidatus_Thioglobus_sp_UWMA_0322	0
Candidatus_Lambdaproteobacteria_bacterium_UWMA_0298	Candidatus_Thioglobus_sp_UWMA_0342	0
Candidatus_Lambdaproteobacteria_bacterium_UWMA_0298	Candidatus_Thioglobus_sp_UWMA_0360	0
Candidatus_Lambdaproteobacteria_bacterium_UWMA_0298	Cycloclasticus_sp_UWMA_0316	0
Candidatus_Lambdaproteobacteria_bacterium_UWMA_0298	Cycloclasticus_sp_UWMA_0335	0
Candidatus_Lambdaproteobacteria_bacterium_UWMA_0298	Cytophagales_bacterium_UWMA_0338	0
Candidatus_Lambdaproteobacteria_bacterium_UWMA_0298	Dehalococcoidia_bacterium_UWMA_0267	0
Candidatus_Lambdaproteobacteria_bacterium_UWMA_0298	Dehalococcoidia_bacterium_UWMA_0331	0
Candidatus_Lambdaproteobacteria_bacterium_UWMA_0298	Dehalococcoidia_bacterium_UWMA_0337	0
Candidatus_Lambdaproteobacteria_bacterium_UWMA_0298	Dehalococcoidia_bacterium_UWMA_0354	0
Candidatus_Lambdaproteobacteria_bacterium_UWMA_0298	Flavobacteriaceae_bacterium_UWMA_0351	0
Candidatus_Lambdaproteobacteria_bacterium_UWMA_0298	Flavobacteriales_bacterium_UWMA_0274	0
Candidatus_Lambdaproteobacteria_bacterium_UWMA_0298	Flavobacteriales_bacterium_UWMA_0277	0
Candidatus_Lambdaproteobacteria_bacterium_UWMA_0298	Flavobacteriales_bacterium_UWMA_0289	0
Candidatus_Lambdaproteobacteria_bacterium_UWMA_0298	Fuerstia_sp_UWMA_0333	0
Candidatus_Lambdaproteobacteria_bacterium_UWMA_0298	Gammaproteobacteria_bacterium_UWMA_0258	0
Candidatus_Lambdaproteobacteria_bacterium_UWMA_0298	Gammaproteobacteria_bacterium_UWMA_0260	0
Candidatus_Lambdaproteobacteria_bacterium_UWMA_0298	Gammaproteobacteria_bacterium_UWMA_0261	0
Candidatus_Lambdaproteobacteria_bacterium_UWMA_0298	Gammaproteobacteria_bacterium_UWMA_0273	0
Candidatus_Lambdaproteobacteria_bacterium_UWMA_0298	Gammaproteobacteria_bacterium_UWMA_0278	0
Candidatus_Lambdaproteobacteria_bacterium_UWMA_0298	Gammaproteobacteria_bacterium_UWMA_0281	0
Candidatus_Lambdaproteobacteria_bacterium_UWMA_0298	Gammaproteobacteria_bacterium_UWMA_0282	0
Candidatus_Lambdaproteobacteria_bacterium_UWMA_0298	Gammaproteobacteria_bacterium_UWMA_0291	0
Candidatus_Lambdaproteobacteria_bacterium_UWMA_0298	Gammaproteobacteria_bacterium_UWMA_0299	0
Candidatus_Lambdaproteobacteria_bacterium_UWMA_0298	Gammaproteobacteria_bacterium_UWMA_0301	0
Candidatus_Lambdaproteobacteria_bacterium_UWMA_0298	Gammaproteobacteria_bacterium_UWMA_0302	0
Candidatus_Lambdaproteobacteria_bacterium_UWMA_0298	Gammaproteobacteria_bacterium_UWMA_0343	0
Candidatus_Lambdaproteobacteria_bacterium_UWMA_0298	Gemmatimonadetes_bacterium_UWMA_0296	0
Candidatus_Lambdaproteobacteria_bacterium_UWMA_0298	Gemmatimonadetes_bacterium_UWMA_0308	0
Candidatus_Lambdaproteobacteria_bacterium_UWMA_0298	Gemmatimonadetes_bacterium_UWMA_0334	0
Candidatus_Lambdaproteobacteria_bacterium_UWMA_0298	Gemmatimonadetes_bacterium_UWMA_0339	0
Candidatus_Lambdaproteobacteria_bacterium_UWMA_0298	Henriciella_sp_UWMA_0297	0
Candidatus_Lambdaproteobacteria_bacterium_UWMA_0298	Marine_Group_III_euryarchaeote_UWMA_0284	0
Candidatus_Lambdaproteobacteria_bacterium_UWMA_0298	Marine_Group_III_euryarchaeote_UWMA_0340	0
Candidatus_Lambdaproteobacteria_bacterium_UWMA_0298	Marine_Group_II_euryarchaeote_UWMA_0266	0
Candidatus_Lambdaproteobacteria_bacterium_UWMA_0298	Marine_Group_II_euryarchaeote_UWMA_0275	0
Candidatus_Lambdaproteobacteria_bacterium_UWMA_0298	Marine_Group_II_euryarchaeote_UWMA_0279	0
Candidatus_Lambdaproteobacteria_bacterium_UWMA_0298	Marine_Group_II_euryarchaeote_UWMA_0283	0
Candidatus_Lambdaproteobacteria_bacterium_UWMA_0298	Marine_Group_II_euryarchaeote_UWMA_0323	0
Candidatus_Lambdaproteobacteria_bacterium_UWMA_0298	Marine_Group_II_euryarchaeote_UWMA_0328	0
Candidatus_Lambdaproteobacteria_bacterium_UWMA_0298	Marine_Group_II_euryarchaeote_UWMA_0344	0
Candidatus_Lambdaproteobacteria_bacterium_UWMA_0298	Marine_Group_II_euryarchaeote_UWMA_0350	0
Candidatus_Lambdaproteobacteria_bacterium_UWMA_0298	Marine_Group_II_euryarchaeote_UWMA_0352	0
Candidatus_Lambdaproteobacteria_bacterium_UWMA_0298	Marine_Group_II_euryarchaeote_UWMA_0357	0
Candidatus_Lambdaproteobacteria_bacterium_UWMA_0298	Methylococcaceae_bacterium_UWMA_0325	0
Candidatus_Lambdaproteobacteria_bacterium_UWMA_0298	Methylococcaceae_bacterium_UWMA_0327	0
Candidatus_Lambdaproteobacteria_bacterium_UWMA_0298	Methylococcaceae_bacterium_UWMA_0348	0
Candidatus_Lambdaproteobacteria_bacterium_UWMA_0298	Methylophilaceae_bacterium_UWMA_0326	0
Candidatus_Lambdaproteobacteria_bacterium_UWMA_0298	Methyloprofundus_sp_UWMA_0312	0
Candidatus_Lambdaproteobacteria_bacterium_UWMA_0298	Micavibrio_sp_UWMA_0310	0
Candidatus_Lambdaproteobacteria_bacterium_UWMA_0298	Microbacterium_sp_UWMA_0270	0
Candidatus_Lambdaproteobacteria_bacterium_UWMA_0298	Myxococcales_bacterium_UWMA_0315	0
Candidatus_Lambdaproteobacteria_bacterium_UWMA_0298	Myxococcales_bacterium_UWMA_0324	0
Candidatus_Lambdaproteobacteria_bacterium_UWMA_0298	Myxococcales_bacterium_UWMA_0330	0
Candidatus_Lambdaproteobacteria_bacterium_UWMA_0298	Myxococcales_bacterium_UWMA_0336	0
Candidatus_Lambdaproteobacteria_bacterium_UWMA_0298	Nitrosopumilus_sp_UWMA_0263	0
Candidatus_Lambdaproteobacteria_bacterium_UWMA_0298	Nitrospinaceae_bacterium_UWMA_0262	0
Candidatus_Lambdaproteobacteria_bacterium_UWMA_0298	Nitrospinaceae_bacterium_UWMA_0271	0
Candidatus_Lambdaproteobacteria_bacterium_UWMA_0298	Nitrospinaceae_bacterium_UWMA_0356	0
Candidatus_Lambdaproteobacteria_bacterium_UWMA_0298	Nitrospira_sp_UWMA_0268	0
Candidatus_Lambdaproteobacteria_bacterium_UWMA_0298	Oceanospirillaceae_bacterium_UWMA_0280	0
Candidatus_Lambdaproteobacteria_bacterium_UWMA_0298	Planctomycetaceae_bacterium_UWMA_0346	0
Candidatus_Lambdaproteobacteria_bacterium_UWMA_0298	Planctomycetes_bacterium_UWMA_0265	0
Candidatus_Lambdaproteobacteria_bacterium_UWMA_0298	Planctomycetes_bacterium_UWMA_0276	0
Candidatus_Lambdaproteobacteria_bacterium_UWMA_0298	Planctomycetes_bacterium_UWMA_0294	0
Candidatus_Lambdaproteobacteria_bacterium_UWMA_0298	Planctomycetes_bacterium_UWMA_0329	0
Candidatus_Lambdaproteobacteria_bacterium_UWMA_0298	Planctomycetes_bacterium_UWMA_0345	0
Candidatus_Lambdaproteobacteria_bacterium_UWMA_0298	Porticoccaceae_bacterium_UWMA_0313	0
Candidatus_Lambdaproteobacteria_bacterium_UWMA_0298	Rhodospirillales_bacterium_UWMA_0295	0
Candidatus_Lambdaproteobacteria_bacterium_UWMA_0298	Sneathiellales_bacterium_UWMA_0353	0
Candidatus_Lambdaproteobacteria_bacterium_UWMA_0298	Sulfitobacter_sp_UWMA_0305	0
Candidatus_Lambdaproteobacteria_bacterium_UWMA_0298	Thiotrichaceae_bacterium_UWMA_0311	0
Candidatus_Lambdaproteobacteria_bacterium_UWMA_0298	Verrucomicrobiales_bacterium_UWMA_0292	0
Candidatus_Lambdaproteobacteria_bacterium_UWMA_0298	Verrucomicrobiales_bacterium_UWMA_0320	0
Candidatus_Lambdaproteobacteria_bacterium_UWMA_0298	Verrucomicrobiales_bacterium_UWMA_0332	0
Candidatus_Lambdaproteobacteria_bacterium_UWMA_0298	candidate_division_UBP10_bacterium_UWMA_0304	0
Candidatus_Lambdaproteobacteria_bacterium_UWMA_0298	candidate_division_Zixibacteria_bacterium_UWMA_0288	0
Candidatus_Lambdaproteobacteria_bacterium_UWMA_0318	Acidimicrobiia_bacterium_UWMA_0264	0
Candidatus_Lambdaproteobacteria_bacterium_UWMA_0318	Acidimicrobiia_bacterium_UWMA_0303	0
Candidatus_Lambdaproteobacteria_bacterium_UWMA_0318	Acidimicrobiia_bacterium_UWMA_0319	0
Candidatus_Lambdaproteobacteria_bacterium_UWMA_0318	Acidobacteria_bacterium_UWMA_0355	0
Candidatus_Lambdaproteobacteria_bacterium_UWMA_0318	Bacteroidetes_bacterium_UWMA_0293	0
Candidatus_Lambdaproteobacteria_bacterium_UWMA_0318	Bacteroidetes_bacterium_UWMA_0358	0
Candidatus_Lambdaproteobacteria_bacterium_UWMA_0318	Candidatus_Handelsmanbacteria_bacterium_UWMA_0286	0
Candidatus_Lambdaproteobacteria_bacterium_UWMA_0318	Candidatus_Handelsmanbacteria_bacterium_UWMA_0300	0
Candidatus_Lambdaproteobacteria_bacterium_UWMA_0318	Candidatus_Lambdaproteobacteria_bacterium_UWMA_0298	0
Candidatus_Lambdaproteobacteria_bacterium_UWMA_0318	Candidatus_Nitrosopelagicus_sp_UWMA_0359	0
Candidatus_Lambdaproteobacteria_bacterium_UWMA_0318	Candidatus_Pacearchaeota_archaeon_UWMA_0287	0
Candidatus_Lambdaproteobacteria_bacterium_UWMA_0318	Candidatus_Pelagibacter_sp_UWMA_0307	0
Candidatus_Lambdaproteobacteria_bacterium_UWMA_0318	Candidatus_Thioglobus_sp_UWMA_0259	0
Candidatus_Lambdaproteobacteria_bacterium_UWMA_0318	Candidatus_Thioglobus_sp_UWMA_0272	0
Candidatus_Lambdaproteobacteria_bacterium_UWMA_0318	Candidatus_Thioglobus_sp_UWMA_0322	0
Candidatus_Lambdaproteobacteria_bacterium_UWMA_0318	Candidatus_Thioglobus_sp_UWMA_0360	0
Candidatus_Lambdaproteobacteria_bacterium_UWMA_0318	Cycloclasticus_sp_UWMA_0316	0
Candidatus_Lambdaproteobacteria_bacterium_UWMA_0318	Cycloclasticus_sp_UWMA_0335	0
Candidatus_Lambdaproteobacteria_bacterium_UWMA_0318	Cytophagales_bacterium_UWMA_0338	0
Candidatus_Lambdaproteobacteria_bacterium_UWMA_0318	Dehalococcoidia_bacterium_UWMA_0331	0
Candidatus_Lambdaproteobacteria_bacterium_UWMA_0318	Dehalococcoidia_bacterium_UWMA_0337	0
Candidatus_Lambdaproteobacteria_bacterium_UWMA_0318	Dehalococcoidia_bacterium_UWMA_0354	0
Candidatus_Lambdaproteobacteria_bacterium_UWMA_0318	Flavobacteriaceae_bacterium_UWMA_0351	0
Candidatus_Lambdaproteobacteria_bacterium_UWMA_0318	Flavobacteriales_bacterium_UWMA_0274	0
Candidatus_Lambdaproteobacteria_bacterium_UWMA_0318	Gammaproteobacteria_bacterium_UWMA_0258	0
Candidatus_Lambdaproteobacteria_bacterium_UWMA_0318	Gammaproteobacteria_bacterium_UWMA_0260	0
Candidatus_Lambdaproteobacteria_bacterium_UWMA_0318	Gammaproteobacteria_bacterium_UWMA_0273	0
Candidatus_Lambdaproteobacteria_bacterium_UWMA_0318	Gammaproteobacteria_bacterium_UWMA_0278	0
Candidatus_Lambdaproteobacteria_bacterium_UWMA_0318	Gammaproteobacteria_bacterium_UWMA_0282	0
Candidatus_Lambdaproteobacteria_bacterium_UWMA_0318	Gammaproteobacteria_bacterium_UWMA_0291	0
Candidatus_Lambdaproteobacteria_bacterium_UWMA_0318	Gammaproteobacteria_bacterium_UWMA_0301	0
Candidatus_Lambdaproteobacteria_bacterium_UWMA_0318	Gammaproteobacteria_bacterium_UWMA_0343	0
Candidatus_Lambdaproteobacteria_bacterium_UWMA_0318	Gemmatimonadetes_bacterium_UWMA_0296	0
Candidatus_Lambdaproteobacteria_bacterium_UWMA_0318	Gemmatimonadetes_bacterium_UWMA_0308	0
Candidatus_Lambdaproteobacteria_bacterium_UWMA_0318	Gemmatimonadetes_bacterium_UWMA_0339	0
Candidatus_Lambdaproteobacteria_bacterium_UWMA_0318	Henriciella_sp_UWMA_0297	0
Candidatus_Lambdaproteobacteria_bacterium_UWMA_0318	Marine_Group_III_euryarchaeote_UWMA_0284	0
Candidatus_Lambdaproteobacteria_bacterium_UWMA_0318	Marine_Group_III_euryarchaeote_UWMA_0340	0
Candidatus_Lambdaproteobacteria_bacterium_UWMA_0318	Marine_Group_II_euryarchaeote_UWMA_0323	0
Candidatus_Lambdaproteobacteria_bacterium_UWMA_0318	Marine_Group_II_euryarchaeote_UWMA_0328	0
Candidatus_Lambdaproteobacteria_bacterium_UWMA_0318	Marine_Group_II_euryarchaeote_UWMA_0344	0
Candidatus_Lambdaproteobacteria_bacterium_UWMA_0318	Marine_Group_II_euryarchaeote_UWMA_0352	0
Candidatus_Lambdaproteobacteria_bacterium_UWMA_0318	Marine_Group_II_euryarchaeote_UWMA_0357	0
Candidatus_Lambdaproteobacteria_bacterium_UWMA_0318	Methylococcaceae_bacterium_UWMA_0325	0
Candidatus_Lambdaproteobacteria_bacterium_UWMA_0318	Methylococcaceae_bacterium_UWMA_0327	0
Candidatus_Lambdaproteobacteria_bacterium_UWMA_0318	Methylococcaceae_bacterium_UWMA_0348	0
Candidatus_Lambdaproteobacteria_bacterium_UWMA_0318	Methylophilaceae_bacterium_UWMA_0326	0
Candidatus_Lambdaproteobacteria_bacterium_UWMA_0318	Methyloprofundus_sp_UWMA_0312	0
Candidatus_Lambdaproteobacteria_bacterium_UWMA_0318	Micavibrio_sp_UWMA_0310	0
Candidatus_Lambdaproteobacteria_bacterium_UWMA_0318	Microbacterium_sp_UWMA_0270	0
Candidatus_Lambdaproteobacteria_bacterium_UWMA_0318	Myxococcales_bacterium_UWMA_0315	0
Candidatus_Lambdaproteobacteria_bacterium_UWMA_0318	Myxococcales_bacterium_UWMA_0324	0
Candidatus_Lambdaproteobacteria_bacterium_UWMA_0318	Myxococcales_bacterium_UWMA_0330	0
Candidatus_Lambdaproteobacteria_bacterium_UWMA_0318	Myxococcales_bacterium_UWMA_0336	0
Candidatus_Lambdaproteobacteria_bacterium_UWMA_0318	Nitrosopumilus_sp_UWMA_0263	0
Candidatus_Lambdaproteobacteria_bacterium_UWMA_0318	Nitrospinaceae_bacterium_UWMA_0262	0
Candidatus_Lambdaproteobacteria_bacterium_UWMA_0318	Oceanospirillaceae_bacterium_UWMA_0280	0
Candidatus_Lambdaproteobacteria_bacterium_UWMA_0318	Planctomycetes_bacterium_UWMA_0276	0
Candidatus_Lambdaproteobacteria_bacterium_UWMA_0318	Planctomycetes_bacterium_UWMA_0294	0
Candidatus_Lambdaproteobacteria_bacterium_UWMA_0318	Planctomycetes_bacterium_UWMA_0345	0
Candidatus_Lambdaproteobacteria_bacterium_UWMA_0318	Porticoccaceae_bacterium_UWMA_0313	0
Candidatus_Lambdaproteobacteria_bacterium_UWMA_0318	Rhodospirillales_bacterium_UWMA_0295	0
Candidatus_Lambdaproteobacteria_bacterium_UWMA_0318	Sulfitobacter_sp_UWMA_0305	0
Candidatus_Lambdaproteobacteria_bacterium_UWMA_0318	Thiotrichaceae_bacterium_UWMA_0311	0
Candidatus_Lambdaproteobacteria_bacterium_UWMA_0318	Verrucomicrobiales_bacterium_UWMA_0292	0
Candidatus_Lambdaproteobacteria_bacterium_UWMA_0318	Verrucomicrobiales_bacterium_UWMA_0320	0
Candidatus_Lambdaproteobacteria_bacterium_UWMA_0318	Verrucomicrobiales_bacterium_UWMA_0332	0
Candidatus_Lambdaproteobacteria_bacterium_UWMA_0318	candidate_division_UBP10_bacterium_UWMA_0304	0
Candidatus_Lambdaproteobacteria_bacterium_UWMA_0318	candidate_division_Zixibacteria_bacterium_UWMA_0288	0
Candidatus_Marinimicrobia_bacterium_UWMA_0285	Acidimicrobiia_bacterium_UWMA_0264	0
Candidatus_Marinimicrobia_bacterium_UWMA_0285	Acidimicrobiia_bacterium_UWMA_0303	0
Candidatus_Marinimicrobia_bacterium_UWMA_0285	Acidimicrobiia_bacterium_UWMA_0319	0
Candidatus_Marinimicrobia_bacterium_UWMA_0285	Acidobacteria_bacterium_UWMA_0355	0
Candidatus_Marinimicrobia_bacterium_UWMA_0285	Alphaproteobacteria_bacterium_UWMA_0321	0
Candidatus_Marinimicrobia_bacterium_UWMA_0285	Bacteroidetes_bacterium_UWMA_0293	0
Candidatus_Marinimicrobia_bacterium_UWMA_0285	Bacteroidetes_bacterium_UWMA_0358	0
Candidatus_Marinimicrobia_bacterium_UWMA_0285	Candidatus_Handelsmanbacteria_bacterium_UWMA_0286	0
Candidatus_Marinimicrobia_bacterium_UWMA_0285	Candidatus_Handelsmanbacteria_bacterium_UWMA_0300	0
Candidatus_Marinimicrobia_bacterium_UWMA_0285	Candidatus_Lambdaproteobacteria_bacterium_UWMA_0298	0
Candidatus_Marinimicrobia_bacterium_UWMA_0285	Candidatus_Lambdaproteobacteria_bacterium_UWMA_0318	0
Candidatus_Marinimicrobia_bacterium_UWMA_0285	Candidatus_Marinimicrobia_bacterium_UWMA_0306	0
Candidatus_Marinimicrobia_bacterium_UWMA_0285	Candidatus_Marinimicrobia_bacterium_UWMA_0309	0
Candidatus_Marinimicrobia_bacterium_UWMA_0285	Candidatus_Marinimicrobia_bacterium_UWMA_0347	0
Candidatus_Marinimicrobia_bacterium_UWMA_0285	Candidatus_Nitrosopelagicus_sp_UWMA_0359	0
Candidatus_Marinimicrobia_bacterium_UWMA_0285	Candidatus_Pacearchaeota_archaeon_UWMA_0287	0
Candidatus_Marinimicrobia_bacterium_UWMA_0285	Candidatus_Pelagibacter_sp_UWMA_0307	0
Candidatus_Marinimicrobia_bacterium_UWMA_0285	Candidatus_Thioglobus_sp_UWMA_0259	0
Candidatus_Marinimicrobia_bacterium_UWMA_0285	Candidatus_Thioglobus_sp_UWMA_0272	0
Candidatus_Marinimicrobia_bacterium_UWMA_0285	Candidatus_Thioglobus_sp_UWMA_0322	0
Candidatus_Marinimicrobia_bacterium_UWMA_0285	Candidatus_Thioglobus_sp_UWMA_0342	0
Candidatus_Marinimicrobia_bacterium_UWMA_0285	Candidatus_Thioglobus_sp_UWMA_0360	0
Candidatus_Marinimicrobia_bacterium_UWMA_0285	Cycloclasticus_sp_UWMA_0316	0
Candidatus_Marinimicrobia_bacterium_UWMA_0285	Cycloclasticus_sp_UWMA_0335	0
Candidatus_Marinimicrobia_bacterium_UWMA_0285	Cytophagales_bacterium_UWMA_0338	0
Candidatus_Marinimicrobia_bacterium_UWMA_0285	Dehalococcoidia_bacterium_UWMA_0267	0
Candidatus_Marinimicrobia_bacterium_UWMA_0285	Dehalococcoidia_bacterium_UWMA_0331	0
Candidatus_Marinimicrobia_bacterium_UWMA_0285	Dehalococcoidia_bacterium_UWMA_0337	0
Candidatus_Marinimicrobia_bacterium_UWMA_0285	Dehalococcoidia_bacterium_UWMA_0354	0
Candidatus_Marinimicrobia_bacterium_UWMA_0285	Flavobacteriaceae_bacterium_UWMA_0351	0
Candidatus_Marinimicrobia_bacterium_UWMA_0285	Flavobacteriales_bacterium_UWMA_0274	0
Candidatus_Marinimicrobia_bacterium_UWMA_0285	Flavobacteriales_bacterium_UWMA_0277	0
Candidatus_Marinimicrobia_bacterium_UWMA_0285	Flavobacteriales_bacterium_UWMA_0289	0
Candidatus_Marinimicrobia_bacterium_UWMA_0285	Fuerstia_sp_UWMA_0333	0
Candidatus_Marinimicrobia_bacterium_UWMA_0285	Gammaproteobacteria_bacterium_UWMA_0258	0
Candidatus_Marinimicrobia_bacterium_UWMA_0285	Gammaproteobacteria_bacterium_UWMA_0260	0
Candidatus_Marinimicrobia_bacterium_UWMA_0285	Gammaproteobacteria_bacterium_UWMA_0261	0
Candidatus_Marinimicrobia_bacterium_UWMA_0285	Gammaproteobacteria_bacterium_UWMA_0273	0
Candidatus_Marinimicrobia_bacterium_UWMA_0285	Gammaproteobacteria_bacterium_UWMA_0278	0
Candidatus_Marinimicrobia_bacterium_UWMA_0285	Gammaproteobacteria_bacterium_UWMA_0281	0
Candidatus_Marinimicrobia_bacterium_UWMA_0285	Gammaproteobacteria_bacterium_UWMA_0282	0
Candidatus_Marinimicrobia_bacterium_UWMA_0285	Gammaproteobacteria_bacterium_UWMA_0291	0
Candidatus_Marinimicrobia_bacterium_UWMA_0285	Gammaproteobacteria_bacterium_UWMA_0299	0
Candidatus_Marinimicrobia_bacterium_UWMA_0285	Gammaproteobacteria_bacterium_UWMA_0301	0
Candidatus_Marinimicrobia_bacterium_UWMA_0285	Gammaproteobacteria_bacterium_UWMA_0302	0
Candidatus_Marinimicrobia_bacterium_UWMA_0285	Gammaproteobacteria_bacterium_UWMA_0343	0
Candidatus_Marinimicrobia_bacterium_UWMA_0285	Gemmatimonadetes_bacterium_UWMA_0296	0
Candidatus_Marinimicrobia_bacterium_UWMA_0285	Gemmatimonadetes_bacterium_UWMA_0308	0
Candidatus_Marinimicrobia_bacterium_UWMA_0285	Gemmatimonadetes_bacterium_UWMA_0334	0
Candidatus_Marinimicrobia_bacterium_UWMA_0285	Gemmatimonadetes_bacterium_UWMA_0339	0
Candidatus_Marinimicrobia_bacterium_UWMA_0285	Henriciella_sp_UWMA_0297	0
Candidatus_Marinimicrobia_bacterium_UWMA_0285	Marine_Group_III_euryarchaeote_UWMA_0284	0
Candidatus_Marinimicrobia_bacterium_UWMA_0285	Marine_Group_III_euryarchaeote_UWMA_0340	0
Candidatus_Marinimicrobia_bacterium_UWMA_0285	Marine_Group_II_euryarchaeote_UWMA_0266	0
Candidatus_Marinimicrobia_bacterium_UWMA_0285	Marine_Group_II_euryarchaeote_UWMA_0275	0
Candidatus_Marinimicrobia_bacterium_UWMA_0285	Marine_Group_II_euryarchaeote_UWMA_0279	0
Candidatus_Marinimicrobia_bacterium_UWMA_0285	Marine_Group_II_euryarchaeote_UWMA_0283	0
Candidatus_Marinimicrobia_bacterium_UWMA_0285	Marine_Group_II_euryarchaeote_UWMA_0323	0
Candidatus_Marinimicrobia_bacterium_UWMA_0285	Marine_Group_II_euryarchaeote_UWMA_0328	0
Candidatus_Marinimicrobia_bacterium_UWMA_0285	Marine_Group_II_euryarchaeote_UWMA_0344	0
Candidatus_Marinimicrobia_bacterium_UWMA_0285	Marine_Group_II_euryarchaeote_UWMA_0350	0
Candidatus_Marinimicrobia_bacterium_UWMA_0285	Marine_Group_II_euryarchaeote_UWMA_0352	0
Candidatus_Marinimicrobia_bacterium_UWMA_0285	Marine_Group_II_euryarchaeote_UWMA_0357	0
Candidatus_Marinimicrobia_bacterium_UWMA_0285	Methylococcaceae_bacterium_UWMA_0325	0
Candidatus_Marinimicrobia_bacterium_UWMA_0285	Methylococcaceae_bacterium_UWMA_0327	0
Candidatus_Marinimicrobia_bacterium_UWMA_0285	Methylococcaceae_bacterium_UWMA_0348	0
Candidatus_Marinimicrobia_bacterium_UWMA_0285	Methylophilaceae_bacterium_UWMA_0326	0
Candidatus_Marinimicrobia_bacterium_UWMA_0285	Methyloprofundus_sp_UWMA_0312	0
Candidatus_Marinimicrobia_bacterium_UWMA_0285	Micavibrio_sp_UWMA_0310	0
Candidatus_Marinimicrobia_bacterium_UWMA_0285	Microbacterium_sp_UWMA_0270	0
Candidatus_Marinimicrobia_bacterium_UWMA_0285	Myxococcales_bacterium_UWMA_0315	0
Candidatus_Marinimicrobia_bacterium_UWMA_0285	Myxococcales_bacterium_UWMA_0324	0
Candidatus_Marinimicrobia_bacterium_UWMA_0285	Myxococcales_bacterium_UWMA_0330	0
Candidatus_Marinimicrobia_bacterium_UWMA_0285	Myxococcales_bacterium_UWMA_0336	0
Candidatus_Marinimicrobia_bacterium_UWMA_0285	Nitrosopumilus_sp_UWMA_0263	0
Candidatus_Marinimicrobia_bacterium_UWMA_0285	Nitrospinaceae_bacterium_UWMA_0262	0
Candidatus_Marinimicrobia_bacterium_UWMA_0285	Nitrospinaceae_bacterium_UWMA_0271	0
Candidatus_Marinimicrobia_bacterium_UWMA_0285	Nitrospinaceae_bacterium_UWMA_0356	0
Candidatus_Marinimicrobia_bacterium_UWMA_0285	Nitrospira_sp_UWMA_0268	0
Candidatus_Marinimicrobia_bacterium_UWMA_0285	Oceanospirillaceae_bacterium_UWMA_0280	0
Candidatus_Marinimicrobia_bacterium_UWMA_0285	Planctomycetaceae_bacterium_UWMA_0346	0
Candidatus_Marinimicrobia_bacterium_UWMA_0285	Planctomycetes_bacterium_UWMA_0265	0
Candidatus_Marinimicrobia_bacterium_UWMA_0285	Planctomycetes_bacterium_UWMA_0276	0
Candidatus_Marinimicrobia_bacterium_UWMA_0285	Planctomycetes_bacterium_UWMA_0294	0
Candidatus_Marinimicrobia_bacterium_UWMA_0285	Planctomycetes_bacterium_UWMA_0329	0
Candidatus_Marinimicrobia_bacterium_UWMA_0285	Planctomycetes_bacterium_UWMA_0345	0
Candidatus_Marinimicrobia_bacterium_UWMA_0285	Porticoccaceae_bacterium_UWMA_0313	0
Candidatus_Marinimicrobia_bacterium_UWMA_0285	Rhodospirillales_bacterium_UWMA_0295	0
Candidatus_Marinimicrobia_bacterium_UWMA_0285	Sneathiellales_bacterium_UWMA_0353	0
Candidatus_Marinimicrobia_bacterium_UWMA_0285	Sulfitobacter_sp_UWMA_0305	0
Candidatus_Marinimicrobia_bacterium_UWMA_0285	Verrucomicrobiales_bacterium_UWMA_0292	0
Candidatus_Marinimicrobia_bacterium_UWMA_0285	Verrucomicrobiales_bacterium_UWMA_0320	0
Candidatus_Marinimicrobia_bacterium_UWMA_0285	Verrucomicrobiales_bacterium_UWMA_0332	0
Candidatus_Marinimicrobia_bacterium_UWMA_0285	candidate_division_UBP10_bacterium_UWMA_0304	0
Candidatus_Marinimicrobia_bacterium_UWMA_0285	candidate_division_Zixibacteria_bacterium_UWMA_0288	0
Candidatus_Marinimicrobia_bacterium_UWMA_0306	Acidimicrobiia_bacterium_UWMA_0264	0
Candidatus_Marinimicrobia_bacterium_UWMA_0306	Acidimicrobiia_bacterium_UWMA_0303	0
Candidatus_Marinimicrobia_bacterium_UWMA_0306	Acidimicrobiia_bacterium_UWMA_0319	0
Candidatus_Marinimicrobia_bacterium_UWMA_0306	Acidobacteria_bacterium_UWMA_0355	0
Candidatus_Marinimicrobia_bacterium_UWMA_0306	Alphaproteobacteria_bacterium_UWMA_0321	0
Candidatus_Marinimicrobia_bacterium_UWMA_0306	Bacteroidetes_bacterium_UWMA_0293	0
Candidatus_Marinimicrobia_bacterium_UWMA_0306	Bacteroidetes_bacterium_UWMA_0358	0
Candidatus_Marinimicrobia_bacterium_UWMA_0306	Candidatus_Handelsmanbacteria_bacterium_UWMA_0286	0
Candidatus_Marinimicrobia_bacterium_UWMA_0306	Candidatus_Handelsmanbacteria_bacterium_UWMA_0300	0
Candidatus_Marinimicrobia_bacterium_UWMA_0306	Candidatus_Lambdaproteobacteria_bacterium_UWMA_0298	0
Candidatus_Marinimicrobia_bacterium_UWMA_0306	Candidatus_Lambdaproteobacteria_bacterium_UWMA_0318	0
Candidatus_Marinimicrobia_bacterium_UWMA_0306	Candidatus_Marinimicrobia_bacterium_UWMA_0285	0
Candidatus_Marinimicrobia_bacterium_UWMA_0306	Candidatus_Marinimicrobia_bacterium_UWMA_0309	0
Candidatus_Marinimicrobia_bacterium_UWMA_0306	Candidatus_Marinimicrobia_bacterium_UWMA_0347	0
Candidatus_Marinimicrobia_bacterium_UWMA_0306	Candidatus_Nitrosopelagicus_sp_UWMA_0359	0
Candidatus_Marinimicrobia_bacterium_UWMA_0306	Candidatus_Pacearchaeota_archaeon_UWMA_0287	0
Candidatus_Marinimicrobia_bacterium_UWMA_0306	Candidatus_Pelagibacter_sp_UWMA_0307	0
Candidatus_Marinimicrobia_bacterium_UWMA_0306	Candidatus_Thioglobus_sp_UWMA_0259	0
Candidatus_Marinimicrobia_bacterium_UWMA_0306	Candidatus_Thioglobus_sp_UWMA_0272	0
Candidatus_Marinimicrobia_bacterium_UWMA_0306	Candidatus_Thioglobus_sp_UWMA_0322	0
Candidatus_Marinimicrobia_bacterium_UWMA_0306	Candidatus_Thioglobus_sp_UWMA_0342	0
Candidatus_Marinimicrobia_bacterium_UWMA_0306	Candidatus_Thioglobus_sp_UWMA_0360	0
Candidatus_Marinimicrobia_bacterium_UWMA_0306	Cycloclasticus_sp_UWMA_0316	0
Candidatus_Marinimicrobia_bacterium_UWMA_0306	Cycloclasticus_sp_UWMA_0335	0
Candidatus_Marinimicrobia_bacterium_UWMA_0306	Cytophagales_bacterium_UWMA_0338	0
Candidatus_Marinimicrobia_bacterium_UWMA_0306	Dehalococcoidia_bacterium_UWMA_0267	0
Candidatus_Marinimicrobia_bacterium_UWMA_0306	Dehalococcoidia_bacterium_UWMA_0331	0
Candidatus_Marinimicrobia_bacterium_UWMA_0306	Dehalococcoidia_bacterium_UWMA_0337	0
Candidatus_Marinimicrobia_bacterium_UWMA_0306	Dehalococcoidia_bacterium_UWMA_0354	0
Candidatus_Marinimicrobia_bacterium_UWMA_0306	Flavobacteriaceae_bacterium_UWMA_0314	0
Candidatus_Marinimicrobia_bacterium_UWMA_0306	Flavobacteriaceae_bacterium_UWMA_0351	0
Candidatus_Marinimicrobia_bacterium_UWMA_0306	Flavobacteriales_bacterium_UWMA_0274	0
Candidatus_Marinimicrobia_bacterium_UWMA_0306	Flavobacteriales_bacterium_UWMA_0277	0
Candidatus_Marinimicrobia_bacterium_UWMA_0306	Flavobacteriales_bacterium_UWMA_0289	0
Candidatus_Marinimicrobia_bacterium_UWMA_0306	Gammaproteobacteria_bacterium_UWMA_0258	0
Candidatus_Marinimicrobia_bacterium_UWMA_0306	Gammaproteobacteria_bacterium_UWMA_0260	0
Candidatus_Marinimicrobia_bacterium_UWMA_0306	Gammaproteobacteria_bacterium_UWMA_0261	0
Candidatus_Marinimicrobia_bacterium_UWMA_0306	Gammaproteobacteria_bacterium_UWMA_0273	0
Candidatus_Marinimicrobia_bacterium_UWMA_0306	Gammaproteobacteria_bacterium_UWMA_0278	0
Candidatus_Marinimicrobia_bacterium_UWMA_0306	Gammaproteobacteria_bacterium_UWMA_0281	0
Candidatus_Marinimicrobia_bacterium_UWMA_0306	Gammaproteobacteria_bacterium_UWMA_0282	0
Candidatus_Marinimicrobia_bacterium_UWMA_0306	Gammaproteobacteria_bacterium_UWMA_0291	0
Candidatus_Marinimicrobia_bacterium_UWMA_0306	Gammaproteobacteria_bacterium_UWMA_0299	0
Candidatus_Marinimicrobia_bacterium_UWMA_0306	Gammaproteobacteria_bacterium_UWMA_0301	0
Candidatus_Marinimicrobia_bacterium_UWMA_0306	Gammaproteobacteria_bacterium_UWMA_0302	0
Candidatus_Marinimicrobia_bacterium_UWMA_0306	Gammaproteobacteria_bacterium_UWMA_0343	0
Candidatus_Marinimicrobia_bacterium_UWMA_0306	Gemmatimonadetes_bacterium_UWMA_0296	0
Candidatus_Marinimicrobia_bacterium_UWMA_0306	Gemmatimonadetes_bacterium_UWMA_0308	0
Candidatus_Marinimicrobia_bacterium_UWMA_0306	Gemmatimonadetes_bacterium_UWMA_0334	0
Candidatus_Marinimicrobia_bacterium_UWMA_0306	Gemmatimonadetes_bacterium_UWMA_0339	0
Candidatus_Marinimicrobia_bacterium_UWMA_0306	Henriciella_sp_UWMA_0297	0
Candidatus_Marinimicrobia_bacterium_UWMA_0306	Marine_Group_III_euryarchaeote_UWMA_0284	0
Candidatus_Marinimicrobia_bacterium_UWMA_0306	Marine_Group_III_euryarchaeote_UWMA_0340	0
Candidatus_Marinimicrobia_bacterium_UWMA_0306	Marine_Group_II_euryarchaeote_UWMA_0266	0
Candidatus_Marinimicrobia_bacterium_UWMA_0306	Marine_Group_II_euryarchaeote_UWMA_0275	0
Candidatus_Marinimicrobia_bacterium_UWMA_0306	Marine_Group_II_euryarchaeote_UWMA_0279	0
Candidatus_Marinimicrobia_bacterium_UWMA_0306	Marine_Group_II_euryarchaeote_UWMA_0283	0
Candidatus_Marinimicrobia_bacterium_UWMA_0306	Marine_Group_II_euryarchaeote_UWMA_0323	0
Candidatus_Marinimicrobia_bacterium_UWMA_0306	Marine_Group_II_euryarchaeote_UWMA_0328	0
Candidatus_Marinimicrobia_bacterium_UWMA_0306	Marine_Group_II_euryarchaeote_UWMA_0344	0
Candidatus_Marinimicrobia_bacterium_UWMA_0306	Marine_Group_II_euryarchaeote_UWMA_0350	0
Candidatus_Marinimicrobia_bacterium_UWMA_0306	Marine_Group_II_euryarchaeote_UWMA_0352	0
Candidatus_Marinimicrobia_bacterium_UWMA_0306	Marine_Group_II_euryarchaeote_UWMA_0357	0
Candidatus_Marinimicrobia_bacterium_UWMA_0306	Methylococcaceae_bacterium_UWMA_0325	0
Candidatus_Marinimicrobia_bacterium_UWMA_0306	Methylococcaceae_bacterium_UWMA_0327	0
Candidatus_Marinimicrobia_bacterium_UWMA_0306	Methylococcaceae_bacterium_UWMA_0348	0
Candidatus_Marinimicrobia_bacterium_UWMA_0306	Methylophilaceae_bacterium_UWMA_0326	0
Candidatus_Marinimicrobia_bacterium_UWMA_0306	Methyloprofundus_sp_UWMA_0312	0
Candidatus_Marinimicrobia_bacterium_UWMA_0306	Micavibrio_sp_UWMA_0310	0
Candidatus_Marinimicrobia_bacterium_UWMA_0306	Microbacterium_sp_UWMA_0270	0
Candidatus_Marinimicrobia_bacterium_UWMA_0306	Myxococcales_bacterium_UWMA_0315	0
Candidatus_Marinimicrobia_bacterium_UWMA_0306	Myxococcales_bacterium_UWMA_0324	0
Candidatus_Marinimicrobia_bacterium_UWMA_0306	Myxococcales_bacterium_UWMA_0330	0
Candidatus_Marinimicrobia_bacterium_UWMA_0306	Myxococcales_bacterium_UWMA_0336	0
Candidatus_Marinimicrobia_bacterium_UWMA_0306	Nitrosopumilus_sp_UWMA_0263	0
Candidatus_Marinimicrobia_bacterium_UWMA_0306	Nitrospinaceae_bacterium_UWMA_0262	0
Candidatus_Marinimicrobia_bacterium_UWMA_0306	Nitrospinaceae_bacterium_UWMA_0271	0
Candidatus_Marinimicrobia_bacterium_UWMA_0306	Nitrospinaceae_bacterium_UWMA_0356	0
Candidatus_Marinimicrobia_bacterium_UWMA_0306	Nitrospira_sp_UWMA_0268	0
Candidatus_Marinimicrobia_bacterium_UWMA_0306	Oceanospirillaceae_bacterium_UWMA_0280	0
Candidatus_Marinimicrobia_bacterium_UWMA_0306	Planctomycetes_bacterium_UWMA_0265	0
Candidatus_Marinimicrobia_bacterium_UWMA_0306	Planctomycetes_bacterium_UWMA_0276	0
Candidatus_Marinimicrobia_bacterium_UWMA_0306	Planctomycetes_bacterium_UWMA_0294	0
Candidatus_Marinimicrobia_bacterium_UWMA_0306	Planctomycetes_bacterium_UWMA_0329	0
Candidatus_Marinimicrobia_bacterium_UWMA_0306	Planctomycetes_bacterium_UWMA_0345	0
Candidatus_Marinimicrobia_bacterium_UWMA_0306	Porticoccaceae_bacterium_UWMA_0313	0
Candidatus_Marinimicrobia_bacterium_UWMA_0306	Rhodospirillales_bacterium_UWMA_0295	0
Candidatus_Marinimicrobia_bacterium_UWMA_0306	Sneathiellales_bacterium_UWMA_0353	0
Candidatus_Marinimicrobia_bacterium_UWMA_0306	Sulfitobacter_sp_UWMA_0305	0
Candidatus_Marinimicrobia_bacterium_UWMA_0306	Thiotrichaceae_bacterium_UWMA_0311	0
Candidatus_Marinimicrobia_bacterium_UWMA_0306	Verrucomicrobiales_bacterium_UWMA_0292	0
Candidatus_Marinimicrobia_bacterium_UWMA_0306	Verrucomicrobiales_bacterium_UWMA_0320	0
Candidatus_Marinimicrobia_bacterium_UWMA_0306	Verrucomicrobiales_bacterium_UWMA_0332	0
Candidatus_Marinimicrobia_bacterium_UWMA_0306	candidate_division_UBP10_bacterium_UWMA_0304	0
Candidatus_Marinimicrobia_bacterium_UWMA_0306	candidate_division_Zixibacteria_bacterium_UWMA_0288	0
Candidatus_Marinimicrobia_bacterium_UWMA_0309	Acidimicrobiia_bacterium_UWMA_0264	0
Candidatus_Marinimicrobia_bacterium_UWMA_0309	Acidimicrobiia_bacterium_UWMA_0303	0
Candidatus_Marinimicrobia_bacterium_UWMA_0309	Acidimicrobiia_bacterium_UWMA_0319	0
Candidatus_Marinimicrobia_bacterium_UWMA_0309	Acidobacteria_bacterium_UWMA_0355	0
Candidatus_Marinimicrobia_bacterium_UWMA_0309	Alphaproteobacteria_bacterium_UWMA_0321	0
Candidatus_Marinimicrobia_bacterium_UWMA_0309	Bacteroidetes_bacterium_UWMA_0293	0
Candidatus_Marinimicrobia_bacterium_UWMA_0309	Bacteroidetes_bacterium_UWMA_0358	0
Candidatus_Marinimicrobia_bacterium_UWMA_0309	Candidatus_Handelsmanbacteria_bacterium_UWMA_0286	0
Candidatus_Marinimicrobia_bacterium_UWMA_0309	Candidatus_Handelsmanbacteria_bacterium_UWMA_0300	0
Candidatus_Marinimicrobia_bacterium_UWMA_0309	Candidatus_Lambdaproteobacteria_bacterium_UWMA_0298	0
Candidatus_Marinimicrobia_bacterium_UWMA_0309	Candidatus_Lambdaproteobacteria_bacterium_UWMA_0318	0
Candidatus_Marinimicrobia_bacterium_UWMA_0309	Candidatus_Marinimicrobia_bacterium_UWMA_0285	0
Candidatus_Marinimicrobia_bacterium_UWMA_0309	Candidatus_Marinimicrobia_bacterium_UWMA_0306	0
Candidatus_Marinimicrobia_bacterium_UWMA_0309	Candidatus_Marinimicrobia_bacterium_UWMA_0347	0
Candidatus_Marinimicrobia_bacterium_UWMA_0309	Candidatus_Nitrosopelagicus_sp_UWMA_0359	0
Candidatus_Marinimicrobia_bacterium_UWMA_0309	Candidatus_Pacearchaeota_archaeon_UWMA_0287	0
Candidatus_Marinimicrobia_bacterium_UWMA_0309	Candidatus_Pelagibacter_sp_UWMA_0307	0
Candidatus_Marinimicrobia_bacterium_UWMA_0309	Candidatus_Thioglobus_sp_UWMA_0259	0
Candidatus_Marinimicrobia_bacterium_UWMA_0309	Candidatus_Thioglobus_sp_UWMA_0272	0
Candidatus_Marinimicrobia_bacterium_UWMA_0309	Candidatus_Thioglobus_sp_UWMA_0322	0
Candidatus_Marinimicrobia_bacterium_UWMA_0309	Candidatus_Thioglobus_sp_UWMA_0342	0
Candidatus_Marinimicrobia_bacterium_UWMA_0309	Candidatus_Thioglobus_sp_UWMA_0360	0
Candidatus_Marinimicrobia_bacterium_UWMA_0309	Cycloclasticus_sp_UWMA_0316	0
Candidatus_Marinimicrobia_bacterium_UWMA_0309	Cycloclasticus_sp_UWMA_0335	0
Candidatus_Marinimicrobia_bacterium_UWMA_0309	Cytophagales_bacterium_UWMA_0338	0
Candidatus_Marinimicrobia_bacterium_UWMA_0309	Dehalococcoidia_bacterium_UWMA_0267	0
Candidatus_Marinimicrobia_bacterium_UWMA_0309	Dehalococcoidia_bacterium_UWMA_0331	0
Candidatus_Marinimicrobia_bacterium_UWMA_0309	Dehalococcoidia_bacterium_UWMA_0337	0
Candidatus_Marinimicrobia_bacterium_UWMA_0309	Dehalococcoidia_bacterium_UWMA_0354	0
Candidatus_Marinimicrobia_bacterium_UWMA_0309	Flavobacteriaceae_bacterium_UWMA_0314	0
Candidatus_Marinimicrobia_bacterium_UWMA_0309	Flavobacteriaceae_bacterium_UWMA_0351	0
Candidatus_Marinimicrobia_bacterium_UWMA_0309	Flavobacteriales_bacterium_UWMA_0274	0
Candidatus_Marinimicrobia_bacterium_UWMA_0309	Flavobacteriales_bacterium_UWMA_0277	0
Candidatus_Marinimicrobia_bacterium_UWMA_0309	Flavobacteriales_bacterium_UWMA_0289	0
Candidatus_Marinimicrobia_bacterium_UWMA_0309	Gammaproteobacteria_bacterium_UWMA_0258	0
Candidatus_Marinimicrobia_bacterium_UWMA_0309	Gammaproteobacteria_bacterium_UWMA_0260	0
Candidatus_Marinimicrobia_bacterium_UWMA_0309	Gammaproteobacteria_bacterium_UWMA_0261	0
Candidatus_Marinimicrobia_bacterium_UWMA_0309	Gammaproteobacteria_bacterium_UWMA_0273	0
Candidatus_Marinimicrobia_bacterium_UWMA_0309	Gammaproteobacteria_bacterium_UWMA_0278	0
Candidatus_Marinimicrobia_bacterium_UWMA_0309	Gammaproteobacteria_bacterium_UWMA_0281	0
Candidatus_Marinimicrobia_bacterium_UWMA_0309	Gammaproteobacteria_bacterium_UWMA_0282	0
Candidatus_Marinimicrobia_bacterium_UWMA_0309	Gammaproteobacteria_bacterium_UWMA_0299	0
Candidatus_Marinimicrobia_bacterium_UWMA_0309	Gammaproteobacteria_bacterium_UWMA_0301	0
Candidatus_Marinimicrobia_bacterium_UWMA_0309	Gammaproteobacteria_bacterium_UWMA_0302	0
Candidatus_Marinimicrobia_bacterium_UWMA_0309	Gammaproteobacteria_bacterium_UWMA_0343	0
Candidatus_Marinimicrobia_bacterium_UWMA_0309	Gemmatimonadetes_bacterium_UWMA_0296	0
Candidatus_Marinimicrobia_bacterium_UWMA_0309	Gemmatimonadetes_bacterium_UWMA_0308	0
Candidatus_Marinimicrobia_bacterium_UWMA_0309	Gemmatimonadetes_bacterium_UWMA_0334	0
Candidatus_Marinimicrobia_bacterium_UWMA_0309	Gemmatimonadetes_bacterium_UWMA_0339	0
Candidatus_Marinimicrobia_bacterium_UWMA_0309	Henriciella_sp_UWMA_0297	0
Candidatus_Marinimicrobia_bacterium_UWMA_0309	Marine_Group_III_euryarchaeote_UWMA_0284	0
Candidatus_Marinimicrobia_bacterium_UWMA_0309	Marine_Group_III_euryarchaeote_UWMA_0340	0
Candidatus_Marinimicrobia_bacterium_UWMA_0309	Marine_Group_II_euryarchaeote_UWMA_0266	0
Candidatus_Marinimicrobia_bacterium_UWMA_0309	Marine_Group_II_euryarchaeote_UWMA_0275	0
Candidatus_Marinimicrobia_bacterium_UWMA_0309	Marine_Group_II_euryarchaeote_UWMA_0279	0
Candidatus_Marinimicrobia_bacterium_UWMA_0309	Marine_Group_II_euryarchaeote_UWMA_0283	0
Candidatus_Marinimicrobia_bacterium_UWMA_0309	Marine_Group_II_euryarchaeote_UWMA_0323	0
Candidatus_Marinimicrobia_bacterium_UWMA_0309	Marine_Group_II_euryarchaeote_UWMA_0328	0
Candidatus_Marinimicrobia_bacterium_UWMA_0309	Marine_Group_II_euryarchaeote_UWMA_0344	0
Candidatus_Marinimicrobia_bacterium_UWMA_0309	Marine_Group_II_euryarchaeote_UWMA_0350	0
Candidatus_Marinimicrobia_bacterium_UWMA_0309	Marine_Group_II_euryarchaeote_UWMA_0352	0
Candidatus_Marinimicrobia_bacterium_UWMA_0309	Marine_Group_II_euryarchaeote_UWMA_0357	0
Candidatus_Marinimicrobia_bacterium_UWMA_0309	Methylococcaceae_bacterium_UWMA_0325	0
Candidatus_Marinimicrobia_bacterium_UWMA_0309	Methylococcaceae_bacterium_UWMA_0327	0
Candidatus_Marinimicrobia_bacterium_UWMA_0309	Methylococcaceae_bacterium_UWMA_0348	0
Candidatus_Marinimicrobia_bacterium_UWMA_0309	Methylophilaceae_bacterium_UWMA_0326	0
Candidatus_Marinimicrobia_bacterium_UWMA_0309	Methyloprofundus_sp_UWMA_0312	0
Candidatus_Marinimicrobia_bacterium_UWMA_0309	Micavibrio_sp_UWMA_0310	0
Candidatus_Marinimicrobia_bacterium_UWMA_0309	Microbacterium_sp_UWMA_0270	0
Candidatus_Marinimicrobia_bacterium_UWMA_0309	Myxococcales_bacterium_UWMA_0315	0
Candidatus_Marinimicrobia_bacterium_UWMA_0309	Myxococcales_bacterium_UWMA_0324	0
Candidatus_Marinimicrobia_bacterium_UWMA_0309	Myxococcales_bacterium_UWMA_0330	0
Candidatus_Marinimicrobia_bacterium_UWMA_0309	Myxococcales_bacterium_UWMA_0336	0
Candidatus_Marinimicrobia_bacterium_UWMA_0309	Nitrosopumilus_sp_UWMA_0263	0
Candidatus_Marinimicrobia_bacterium_UWMA_0309	Nitrospinaceae_bacterium_UWMA_0262	0
Candidatus_Marinimicrobia_bacterium_UWMA_0309	Nitrospinaceae_bacterium_UWMA_0271	0
Candidatus_Marinimicrobia_bacterium_UWMA_0309	Nitrospinaceae_bacterium_UWMA_0356	0
Candidatus_Marinimicrobia_bacterium_UWMA_0309	Nitrospira_sp_UWMA_0268	0
Candidatus_Marinimicrobia_bacterium_UWMA_0309	Oceanospirillaceae_bacterium_UWMA_0280	0
Candidatus_Marinimicrobia_bacterium_UWMA_0309	Planctomycetes_bacterium_UWMA_0265	0
Candidatus_Marinimicrobia_bacterium_UWMA_0309	Planctomycetes_bacterium_UWMA_0276	0
Candidatus_Marinimicrobia_bacterium_UWMA_0309	Planctomycetes_bacterium_UWMA_0294	0
Candidatus_Marinimicrobia_bacterium_UWMA_0309	Planctomycetes_bacterium_UWMA_0329	0
Candidatus_Marinimicrobia_bacterium_UWMA_0309	Planctomycetes_bacterium_UWMA_0345	0
Candidatus_Marinimicrobia_bacterium_UWMA_0309	Porticoccaceae_bacterium_UWMA_0313	0
Candidatus_Marinimicrobia_bacterium_UWMA_0309	Rhodospirillales_bacterium_UWMA_0295	0
Candidatus_Marinimicrobia_bacterium_UWMA_0309	Sneathiellales_bacterium_UWMA_0353	0
Candidatus_Marinimicrobia_bacterium_UWMA_0309	Sulfitobacter_sp_UWMA_0305	0
Candidatus_Marinimicrobia_bacterium_UWMA_0309	Verrucomicrobiales_bacterium_UWMA_0292	0
Candidatus_Marinimicrobia_bacterium_UWMA_0309	Verrucomicrobiales_bacterium_UWMA_0320	0
Candidatus_Marinimicrobia_bacterium_UWMA_0309	Verrucomicrobiales_bacterium_UWMA_0332	0
Candidatus_Marinimicrobia_bacterium_UWMA_0309	candidate_division_UBP10_bacterium_UWMA_0304	0
Candidatus_Marinimicrobia_bacterium_UWMA_0309	candidate_division_Zixibacteria_bacterium_UWMA_0288	0
Candidatus_Marinimicrobia_bacterium_UWMA_0347	Acidimicrobiia_bacterium_UWMA_0264	0
Candidatus_Marinimicrobia_bacterium_UWMA_0347	Acidimicrobiia_bacterium_UWMA_0303	0
Candidatus_Marinimicrobia_bacterium_UWMA_0347	Acidimicrobiia_bacterium_UWMA_0319	0
Candidatus_Marinimicrobia_bacterium_UWMA_0347	Acidobacteria_bacterium_UWMA_0355	0
Candidatus_Marinimicrobia_bacterium_UWMA_0347	Alphaproteobacteria_bacterium_UWMA_0321	0
Candidatus_Marinimicrobia_bacterium_UWMA_0347	Bacteroidetes_bacterium_UWMA_0293	0
Candidatus_Marinimicrobia_bacterium_UWMA_0347	Bacteroidetes_bacterium_UWMA_0358	0
Candidatus_Marinimicrobia_bacterium_UWMA_0347	Candidatus_Handelsmanbacteria_bacterium_UWMA_0286	0
Candidatus_Marinimicrobia_bacterium_UWMA_0347	Candidatus_Handelsmanbacteria_bacterium_UWMA_0300	0
Candidatus_Marinimicrobia_bacterium_UWMA_0347	Candidatus_Lambdaproteobacteria_bacterium_UWMA_0298	0
Candidatus_Marinimicrobia_bacterium_UWMA_0347	Candidatus_Lambdaproteobacteria_bacterium_UWMA_0318	0
Candidatus_Marinimicrobia_bacterium_UWMA_0347	Candidatus_Marinimicrobia_bacterium_UWMA_0285	0
Candidatus_Marinimicrobia_bacterium_UWMA_0347	Candidatus_Marinimicrobia_bacterium_UWMA_0306	0
Candidatus_Marinimicrobia_bacterium_UWMA_0347	Candidatus_Marinimicrobia_bacterium_UWMA_0309	0
Candidatus_Marinimicrobia_bacterium_UWMA_0347	Candidatus_Nitrosopelagicus_sp_UWMA_0359	0
Candidatus_Marinimicrobia_bacterium_UWMA_0347	Candidatus_Pacearchaeota_archaeon_UWMA_0287	0
Candidatus_Marinimicrobia_bacterium_UWMA_0347	Candidatus_Pelagibacter_sp_UWMA_0307	0
Candidatus_Marinimicrobia_bacterium_UWMA_0347	Candidatus_Thioglobus_sp_UWMA_0259	0
Candidatus_Marinimicrobia_bacterium_UWMA_0347	Candidatus_Thioglobus_sp_UWMA_0272	0
Candidatus_Marinimicrobia_bacterium_UWMA_0347	Candidatus_Thioglobus_sp_UWMA_0322	0
Candidatus_Marinimicrobia_bacterium_UWMA_0347	Candidatus_Thioglobus_sp_UWMA_0342	0
Candidatus_Marinimicrobia_bacterium_UWMA_0347	Candidatus_Thioglobus_sp_UWMA_0360	0
Candidatus_Marinimicrobia_bacterium_UWMA_0347	Cycloclasticus_sp_UWMA_0316	0
Candidatus_Marinimicrobia_bacterium_UWMA_0347	Cycloclasticus_sp_UWMA_0335	0
Candidatus_Marinimicrobia_bacterium_UWMA_0347	Cytophagales_bacterium_UWMA_0338	0
Candidatus_Marinimicrobia_bacterium_UWMA_0347	Dehalococcoidia_bacterium_UWMA_0267	0
Candidatus_Marinimicrobia_bacterium_UWMA_0347	Dehalococcoidia_bacterium_UWMA_0331	0
Candidatus_Marinimicrobia_bacterium_UWMA_0347	Dehalococcoidia_bacterium_UWMA_0337	0
Candidatus_Marinimicrobia_bacterium_UWMA_0347	Dehalococcoidia_bacterium_UWMA_0354	0
Candidatus_Marinimicrobia_bacterium_UWMA_0347	Flavobacteriaceae_bacterium_UWMA_0314	0
Candidatus_Marinimicrobia_bacterium_UWMA_0347	Flavobacteriaceae_bacterium_UWMA_0351	0
Candidatus_Marinimicrobia_bacterium_UWMA_0347	Flavobacteriales_bacterium_UWMA_0274	0
Candidatus_Marinimicrobia_bacterium_UWMA_0347	Flavobacteriales_bacterium_UWMA_0277	0
Candidatus_Marinimicrobia_bacterium_UWMA_0347	Flavobacteriales_bacterium_UWMA_0289	0
Candidatus_Marinimicrobia_bacterium_UWMA_0347	Gammaproteobacteria_bacterium_UWMA_0258	0
Candidatus_Marinimicrobia_bacterium_UWMA_0347	Gammaproteobacteria_bacterium_UWMA_0260	0
Candidatus_Marinimicrobia_bacterium_UWMA_0347	Gammaproteobacteria_bacterium_UWMA_0261	0
Candidatus_Marinimicrobia_bacterium_UWMA_0347	Gammaproteobacteria_bacterium_UWMA_0273	0
Candidatus_Marinimicrobia_bacterium_UWMA_0347	Gammaproteobacteria_bacterium_UWMA_0278	0
Candidatus_Marinimicrobia_bacterium_UWMA_0347	Gammaproteobacteria_bacterium_UWMA_0281	0
Candidatus_Marinimicrobia_bacterium_UWMA_0347	Gammaproteobacteria_bacterium_UWMA_0282	0
Candidatus_Marinimicrobia_bacterium_UWMA_0347	Gammaproteobacteria_bacterium_UWMA_0291	0
Candidatus_Marinimicrobia_bacterium_UWMA_0347	Gammaproteobacteria_bacterium_UWMA_0299	0
Candidatus_Marinimicrobia_bacterium_UWMA_0347	Gammaproteobacteria_bacterium_UWMA_0301	0
Candidatus_Marinimicrobia_bacterium_UWMA_0347	Gammaproteobacteria_bacterium_UWMA_0302	0
Candidatus_Marinimicrobia_bacterium_UWMA_0347	Gammaproteobacteria_bacterium_UWMA_0343	0
Candidatus_Marinimicrobia_bacterium_UWMA_0347	Gemmatimonadetes_bacterium_UWMA_0296	0
Candidatus_Marinimicrobia_bacterium_UWMA_0347	Gemmatimonadetes_bacterium_UWMA_0308	0
Candidatus_Marinimicrobia_bacterium_UWMA_0347	Gemmatimonadetes_bacterium_UWMA_0334	0
Candidatus_Marinimicrobia_bacterium_UWMA_0347	Gemmatimonadetes_bacterium_UWMA_0339	0
Candidatus_Marinimicrobia_bacterium_UWMA_0347	Henriciella_sp_UWMA_0297	0
Candidatus_Marinimicrobia_bacterium_UWMA_0347	Marine_Group_III_euryarchaeote_UWMA_0284	0
Candidatus_Marinimicrobia_bacterium_UWMA_0347	Marine_Group_III_euryarchaeote_UWMA_0340	0
Candidatus_Marinimicrobia_bacterium_UWMA_0347	Marine_Group_II_euryarchaeote_UWMA_0266	0
Candidatus_Marinimicrobia_bacterium_UWMA_0347	Marine_Group_II_euryarchaeote_UWMA_0275	0
Candidatus_Marinimicrobia_bacterium_UWMA_0347	Marine_Group_II_euryarchaeote_UWMA_0279	0
Candidatus_Marinimicrobia_bacterium_UWMA_0347	Marine_Group_II_euryarchaeote_UWMA_0283	0
Candidatus_Marinimicrobia_bacterium_UWMA_0347	Marine_Group_II_euryarchaeote_UWMA_0323	0
Candidatus_Marinimicrobia_bacterium_UWMA_0347	Marine_Group_II_euryarchaeote_UWMA_0328	0
Candidatus_Marinimicrobia_bacterium_UWMA_0347	Marine_Group_II_euryarchaeote_UWMA_0344	0
Candidatus_Marinimicrobia_bacterium_UWMA_0347	Marine_Group_II_euryarchaeote_UWMA_0350	0
Candidatus_Marinimicrobia_bacterium_UWMA_0347	Marine_Group_II_euryarchaeote_UWMA_0352	0
Candidatus_Marinimicrobia_bacterium_UWMA_0347	Marine_Group_II_euryarchaeote_UWMA_0357	0
Candidatus_Marinimicrobia_bacterium_UWMA_0347	Methylococcaceae_bacterium_UWMA_0325	0
Candidatus_Marinimicrobia_bacterium_UWMA_0347	Methylococcaceae_bacterium_UWMA_0327	0
Candidatus_Marinimicrobia_bacterium_UWMA_0347	Methylococcaceae_bacterium_UWMA_0348	0
Candidatus_Marinimicrobia_bacterium_UWMA_0347	Methylophilaceae_bacterium_UWMA_0326	0
Candidatus_Marinimicrobia_bacterium_UWMA_0347	Methyloprofundus_sp_UWMA_0312	0
Candidatus_Marinimicrobia_bacterium_UWMA_0347	Micavibrio_sp_UWMA_0310	0
Candidatus_Marinimicrobia_bacterium_UWMA_0347	Microbacterium_sp_UWMA_0270	0
Candidatus_Marinimicrobia_bacterium_UWMA_0347	Myxococcales_bacterium_UWMA_0315	0
Candidatus_Marinimicrobia_bacterium_UWMA_0347	Myxococcales_bacterium_UWMA_0324	0
Candidatus_Marinimicrobia_bacterium_UWMA_0347	Myxococcales_bacterium_UWMA_0330	0
Candidatus_Marinimicrobia_bacterium_UWMA_0347	Myxococcales_bacterium_UWMA_0336	0
Candidatus_Marinimicrobia_bacterium_UWMA_0347	Nitrosopumilus_sp_UWMA_0263	0
Candidatus_Marinimicrobia_bacterium_UWMA_0347	Nitrospinaceae_bacterium_UWMA_0262	0
Candidatus_Marinimicrobia_bacterium_UWMA_0347	Nitrospinaceae_bacterium_UWMA_0271	0
Candidatus_Marinimicrobia_bacterium_UWMA_0347	Nitrospinaceae_bacterium_UWMA_0356	0
Candidatus_Marinimicrobia_bacterium_UWMA_0347	Nitrospira_sp_UWMA_0268	0
Candidatus_Marinimicrobia_bacterium_UWMA_0347	Oceanospirillaceae_bacterium_UWMA_0280	0
Candidatus_Marinimicrobia_bacterium_UWMA_0347	Planctomycetes_bacterium_UWMA_0265	0
Candidatus_Marinimicrobia_bacterium_UWMA_0347	Planctomycetes_bacterium_UWMA_0276	0
Candidatus_Marinimicrobia_bacterium_UWMA_0347	Planctomycetes_bacterium_UWMA_0294	0
Candidatus_Marinimicrobia_bacterium_UWMA_0347	Planctomycetes_bacterium_UWMA_0329	0
Candidatus_Marinimicrobia_bacterium_UWMA_0347	Planctomycetes_bacterium_UWMA_0345	0
Candidatus_Marinimicrobia_bacterium_UWMA_0347	Porticoccaceae_bacterium_UWMA_0313	0
Candidatus_Marinimicrobia_bacterium_UWMA_0347	Rhodospirillales_bacterium_UWMA_0295	0
Candidatus_Marinimicrobia_bacterium_UWMA_0347	Sneathiellales_bacterium_UWMA_0353	0
Candidatus_Marinimicrobia_bacterium_UWMA_0347	Sulfitobacter_sp_UWMA_0305	0
Candidatus_Marinimicrobia_bacterium_UWMA_0347	Thiotrichaceae_bacterium_UWMA_0311	0
Candidatus_Marinimicrobia_bacterium_UWMA_0347	Verrucomicrobiales_bacterium_UWMA_0292	0
Candidatus_Marinimicrobia_bacterium_UWMA_0347	Verrucomicrobiales_bacterium_UWMA_0320	0
Candidatus_Marinimicrobia_bacterium_UWMA_0347	Verrucomicrobiales_bacterium_UWMA_0332	0
Candidatus_Marinimicrobia_bacterium_UWMA_0347	candidate_division_UBP10_bacterium_UWMA_0304	0
Candidatus_Marinimicrobia_bacterium_UWMA_0347	candidate_division_Zixibacteria_bacterium_UWMA_0288	0
Candidatus_Nitrosopelagicus_sp_UWMA_0359	Acidimicrobiia_bacterium_UWMA_0264	0
Candidatus_Nitrosopelagicus_sp_UWMA_0359	Acidimicrobiia_bacterium_UWMA_0303	0
Candidatus_Nitrosopelagicus_sp_UWMA_0359	Acidimicrobiia_bacterium_UWMA_0319	0
Candidatus_Nitrosopelagicus_sp_UWMA_0359	Acidobacteria_bacterium_UWMA_0355	0
Candidatus_Nitrosopelagicus_sp_UWMA_0359	Alphaproteobacteria_bacterium_UWMA_0321	0
Candidatus_Nitrosopelagicus_sp_UWMA_0359	Bacteroidetes_bacterium_UWMA_0293	0
Candidatus_Nitrosopelagicus_sp_UWMA_0359	Bacteroidetes_bacterium_UWMA_0358	0
[truncated: 7,507 more rows]

## Sheet: MSI_JW1
organism	in_the_presence	msi_value
Candidatus_Pacearchaeota_archaeon_UWMA_0287	Flavobacteriaceae_bacterium_UWMA_0314	0.0515873
Candidatus_Pacearchaeota_archaeon_UWMA_0287	Gammaproteobacteria_bacterium_UWMA_0261	0.0436508
Candidatus_Pacearchaeota_archaeon_UWMA_0287	Gammaproteobacteria_bacterium_UWMA_0281	0.0436508
Candidatus_Pacearchaeota_archaeon_UWMA_0287	Gammaproteobacteria_bacterium_UWMA_0299	0.0436508
Candidatus_Pacearchaeota_archaeon_UWMA_0287	Gammaproteobacteria_bacterium_UWMA_0302	0.0436508
Candidatus_Pacearchaeota_archaeon_UWMA_0287	Planctomycetes_bacterium_UWMA_0265	0.0436508
Nitrosopumilus_sp_UWMA_0263	Flavobacteriaceae_bacterium_UWMA_0314	0.0418848
Candidatus_Pacearchaeota_archaeon_UWMA_0287	Sneathiellales_bacterium_UWMA_0353	0.0357143
candidate_division_Zixibacteria_bacterium_UWMA_0288	Flavobacteriaceae_bacterium_UWMA_0314	0.032
Candidatus_Pacearchaeota_archaeon_UWMA_0287	Alphaproteobacteria_bacterium_UWMA_0321	0.031746
Candidatus_Pacearchaeota_archaeon_UWMA_0287	Candidatus_Marinimicrobia_bacterium_UWMA_0285	0.031746
Candidatus_Pacearchaeota_archaeon_UWMA_0287	Candidatus_Marinimicrobia_bacterium_UWMA_0306	0.031746
Candidatus_Pacearchaeota_archaeon_UWMA_0287	Candidatus_Marinimicrobia_bacterium_UWMA_0309	0.031746
Candidatus_Pacearchaeota_archaeon_UWMA_0287	Candidatus_Marinimicrobia_bacterium_UWMA_0347	0.031746
Candidatus_Pacearchaeota_archaeon_UWMA_0287	Candidatus_Thioglobus_sp_UWMA_0342	0.031746
Candidatus_Pacearchaeota_archaeon_UWMA_0287	Dehalococcoidia_bacterium_UWMA_0267	0.031746
Candidatus_Pacearchaeota_archaeon_UWMA_0287	Flavobacteriales_bacterium_UWMA_0277	0.031746
Candidatus_Pacearchaeota_archaeon_UWMA_0287	Flavobacteriales_bacterium_UWMA_0289	0.031746
Candidatus_Pacearchaeota_archaeon_UWMA_0287	Gemmatimonadetes_bacterium_UWMA_0334	0.031746
Candidatus_Pacearchaeota_archaeon_UWMA_0287	Marine_Group_II_euryarchaeote_UWMA_0266	0.031746
Candidatus_Pacearchaeota_archaeon_UWMA_0287	Marine_Group_II_euryarchaeote_UWMA_0275	0.031746
Candidatus_Pacearchaeota_archaeon_UWMA_0287	Marine_Group_II_euryarchaeote_UWMA_0279	0.031746
Candidatus_Pacearchaeota_archaeon_UWMA_0287	Marine_Group_II_euryarchaeote_UWMA_0283	0.031746
Candidatus_Pacearchaeota_archaeon_UWMA_0287	Marine_Group_II_euryarchaeote_UWMA_0350	0.031746
Candidatus_Pacearchaeota_archaeon_UWMA_0287	Nitrospinaceae_bacterium_UWMA_0271	0.031746
Candidatus_Pacearchaeota_archaeon_UWMA_0287	Nitrospinaceae_bacterium_UWMA_0356	0.031746
Candidatus_Pacearchaeota_archaeon_UWMA_0287	Nitrospira_sp_UWMA_0268	0.031746
Candidatus_Pacearchaeota_archaeon_UWMA_0287	Planctomycetes_bacterium_UWMA_0329	0.031746
Candidatus_Pacearchaeota_archaeon_UWMA_0287	Planctomycetaceae_bacterium_UWMA_0346	0.0277778
Gammaproteobacteria_bacterium_UWMA_0261	Flavobacteriaceae_bacterium_UWMA_0314	0.0271349
Gammaproteobacteria_bacterium_UWMA_0261	Thiotrichaceae_bacterium_UWMA_0311	0.0271349
Marine_Group_III_euryarchaeote_UWMA_0284	Flavobacteriaceae_bacterium_UWMA_0314	0.025266
Candidatus_Pacearchaeota_archaeon_UWMA_0287	Bacteroidetes_bacterium_UWMA_0293	0.0238095
Candidatus_Pacearchaeota_archaeon_UWMA_0287	Candidatus_Handelsmanbacteria_bacterium_UWMA_0286	0.0238095
Candidatus_Pacearchaeota_archaeon_UWMA_0287	Candidatus_Handelsmanbacteria_bacterium_UWMA_0300	0.0238095
Candidatus_Pacearchaeota_archaeon_UWMA_0287	Candidatus_Pelagibacter_sp_UWMA_0307	0.0238095
Candidatus_Pacearchaeota_archaeon_UWMA_0287	Candidatus_Thioglobus_sp_UWMA_0322	0.0238095
Candidatus_Pacearchaeota_archaeon_UWMA_0287	Gemmatimonadetes_bacterium_UWMA_0339	0.0238095
Candidatus_Pacearchaeota_archaeon_UWMA_0287	Henriciella_sp_UWMA_0297	0.0238095
Candidatus_Pacearchaeota_archaeon_UWMA_0287	Microbacterium_sp_UWMA_0270	0.0238095
Candidatus_Pacearchaeota_archaeon_UWMA_0287	Planctomycetes_bacterium_UWMA_0276	0.0238095
Candidatus_Pacearchaeota_archaeon_UWMA_0287	Planctomycetes_bacterium_UWMA_0294	0.0238095
Candidatus_Pacearchaeota_archaeon_UWMA_0287	Sulfitobacter_sp_UWMA_0305	0.0238095
Candidatus_Pacearchaeota_archaeon_UWMA_0287	Verrucomicrobiales_bacterium_UWMA_0320	0.0238095
Candidatus_Pacearchaeota_archaeon_UWMA_0287	candidate_division_Zixibacteria_bacterium_UWMA_0288	0.0238095
Cycloclasticus_sp_UWMA_0335	Microbacterium_sp_UWMA_0270	0.0232739
Gammaproteobacteria_bacterium_UWMA_0282	Microbacterium_sp_UWMA_0270	0.0216787
Candidatus_Lambdaproteobacteria_bacterium_UWMA_0298	Flavobacteriaceae_bacterium_UWMA_0314	0.0206304
Cycloclasticus_sp_UWMA_0335	Planctomycetaceae_bacterium_UWMA_0346	0.0201707
Candidatus_Pacearchaeota_archaeon_UWMA_0287	Micavibrio_sp_UWMA_0310	0.0198413
Gammaproteobacteria_bacterium_UWMA_0282	Planctomycetaceae_bacterium_UWMA_0346	0.0194553
Cycloclasticus_sp_UWMA_0335	Candidatus_Thioglobus_sp_UWMA_0322	0.0193949
Cycloclasticus_sp_UWMA_0335	Gammaproteobacteria_bacterium_UWMA_0302	0.0193949
Cycloclasticus_sp_UWMA_0335	Henriciella_sp_UWMA_0297	0.0193949
Cycloclasticus_sp_UWMA_0335	Planctomycetes_bacterium_UWMA_0294	0.0193949
Cycloclasticus_sp_UWMA_0335	Verrucomicrobiales_bacterium_UWMA_0320	0.0193949
Nitrosopumilus_sp_UWMA_0263	Planctomycetaceae_bacterium_UWMA_0346	0.0191972
Marine_Group_II_euryarchaeote_UWMA_0266	Flavobacteriaceae_bacterium_UWMA_0314	0.0183908
Marine_Group_II_euryarchaeote_UWMA_0266	Thiotrichaceae_bacterium_UWMA_0311	0.0183908
Gammaproteobacteria_bacterium_UWMA_0282	Gammaproteobacteria_bacterium_UWMA_0302	0.0183435
Gammaproteobacteria_bacterium_UWMA_0282	Candidatus_Thioglobus_sp_UWMA_0322	0.0177877
Gammaproteobacteria_bacterium_UWMA_0282	Henriciella_sp_UWMA_0297	0.0177877
Gammaproteobacteria_bacterium_UWMA_0282	Planctomycetes_bacterium_UWMA_0294	0.0177877
Gammaproteobacteria_bacterium_UWMA_0282	Verrucomicrobiales_bacterium_UWMA_0320	0.0177877
Nitrosopumilus_sp_UWMA_0263	Bacteroidetes_bacterium_UWMA_0293	0.017452
Nitrosopumilus_sp_UWMA_0263	Candidatus_Handelsmanbacteria_bacterium_UWMA_0286	0.017452
Nitrosopumilus_sp_UWMA_0263	Candidatus_Handelsmanbacteria_bacterium_UWMA_0300	0.017452
Nitrosopumilus_sp_UWMA_0263	Candidatus_Pelagibacter_sp_UWMA_0307	0.017452
Nitrosopumilus_sp_UWMA_0263	Candidatus_Thioglobus_sp_UWMA_0322	0.017452
Nitrosopumilus_sp_UWMA_0263	Gammaproteobacteria_bacterium_UWMA_0261	0.017452
Nitrosopumilus_sp_UWMA_0263	Gammaproteobacteria_bacterium_UWMA_0281	0.017452
Nitrosopumilus_sp_UWMA_0263	Gammaproteobacteria_bacterium_UWMA_0299	0.017452
Nitrosopumilus_sp_UWMA_0263	Gammaproteobacteria_bacterium_UWMA_0302	0.017452
Nitrosopumilus_sp_UWMA_0263	Gemmatimonadetes_bacterium_UWMA_0339	0.017452
Nitrosopumilus_sp_UWMA_0263	Henriciella_sp_UWMA_0297	0.017452
Nitrosopumilus_sp_UWMA_0263	Microbacterium_sp_UWMA_0270	0.017452
Nitrosopumilus_sp_UWMA_0263	Planctomycetes_bacterium_UWMA_0265	0.017452
Nitrosopumilus_sp_UWMA_0263	Planctomycetes_bacterium_UWMA_0276	0.017452
Nitrosopumilus_sp_UWMA_0263	Planctomycetes_bacterium_UWMA_0294	0.017452
Nitrosopumilus_sp_UWMA_0263	Sulfitobacter_sp_UWMA_0305	0.017452
Nitrosopumilus_sp_UWMA_0263	Verrucomicrobiales_bacterium_UWMA_0320	0.017452
Nitrosopumilus_sp_UWMA_0263	candidate_division_Zixibacteria_bacterium_UWMA_0288	0.017452
Gammaproteobacteria_bacterium_UWMA_0343	Flavobacteriaceae_bacterium_UWMA_0314	0.0166271
Bacteroidetes_bacterium_UWMA_0293	Planctomycetaceae_bacterium_UWMA_0346	0.0166154
Bacteroidetes_bacterium_UWMA_0293	Sneathiellales_bacterium_UWMA_0353	0.0166154
Sulfitobacter_sp_UWMA_0305	Microbacterium_sp_UWMA_0270	0.0165037
Micavibrio_sp_UWMA_0310	Bacteroidetes_bacterium_UWMA_0358	0.0161043
Micavibrio_sp_UWMA_0310	Flavobacteriaceae_bacterium_UWMA_0314	0.0161043
Micavibrio_sp_UWMA_0310	Flavobacteriaceae_bacterium_UWMA_0351	0.0161043
Micavibrio_sp_UWMA_0310	Flavobacteriales_bacterium_UWMA_0274	0.0161043
Micavibrio_sp_UWMA_0310	Oceanospirillaceae_bacterium_UWMA_0280	0.0161043
Micavibrio_sp_UWMA_0310	Planctomycetaceae_bacterium_UWMA_0346	0.0161043
Micavibrio_sp_UWMA_0310	Planctomycetes_bacterium_UWMA_0329	0.0161043
Bacteroidetes_bacterium_UWMA_0293	Acidimicrobiia_bacterium_UWMA_0264	0.016
Bacteroidetes_bacterium_UWMA_0293	Acidimicrobiia_bacterium_UWMA_0319	0.016
Bacteroidetes_bacterium_UWMA_0293	Bacteroidetes_bacterium_UWMA_0358	0.016
Bacteroidetes_bacterium_UWMA_0293	Candidatus_Lambdaproteobacteria_bacterium_UWMA_0298	0.016
Bacteroidetes_bacterium_UWMA_0293	Candidatus_Marinimicrobia_bacterium_UWMA_0309	0.016
Bacteroidetes_bacterium_UWMA_0293	Candidatus_Nitrosopelagicus_sp_UWMA_0359	0.016
Bacteroidetes_bacterium_UWMA_0293	Candidatus_Pacearchaeota_archaeon_UWMA_0287	0.016
Bacteroidetes_bacterium_UWMA_0293	Candidatus_Thioglobus_sp_UWMA_0259	0.016
Bacteroidetes_bacterium_UWMA_0293	Candidatus_Thioglobus_sp_UWMA_0272	0.016
Bacteroidetes_bacterium_UWMA_0293	Candidatus_Thioglobus_sp_UWMA_0322	0.016
Bacteroidetes_bacterium_UWMA_0293	Cycloclasticus_sp_UWMA_0316	0.016
Bacteroidetes_bacterium_UWMA_0293	Flavobacteriaceae_bacterium_UWMA_0314	0.016
Bacteroidetes_bacterium_UWMA_0293	Flavobacteriaceae_bacterium_UWMA_0351	0.016
Bacteroidetes_bacterium_UWMA_0293	Flavobacteriales_bacterium_UWMA_0274	0.016
Bacteroidetes_bacterium_UWMA_0293	Gammaproteobacteria_bacterium_UWMA_0258	0.016
Bacteroidetes_bacterium_UWMA_0293	Gammaproteobacteria_bacterium_UWMA_0273	0.016
Bacteroidetes_bacterium_UWMA_0293	Gammaproteobacteria_bacterium_UWMA_0291	0.016
Bacteroidetes_bacterium_UWMA_0293	Gammaproteobacteria_bacterium_UWMA_0302	0.016
Bacteroidetes_bacterium_UWMA_0293	Gemmatimonadetes_bacterium_UWMA_0296	0.016
Bacteroidetes_bacterium_UWMA_0293	Gemmatimonadetes_bacterium_UWMA_0308	0.016
Bacteroidetes_bacterium_UWMA_0293	Gemmatimonadetes_bacterium_UWMA_0334	0.016
Bacteroidetes_bacterium_UWMA_0293	Henriciella_sp_UWMA_0297	0.016
Bacteroidetes_bacterium_UWMA_0293	Methylococcaceae_bacterium_UWMA_0325	0.016
Bacteroidetes_bacterium_UWMA_0293	Methylococcaceae_bacterium_UWMA_0327	0.016
Bacteroidetes_bacterium_UWMA_0293	Methyloprofundus_sp_UWMA_0312	0.016
Bacteroidetes_bacterium_UWMA_0293	Microbacterium_sp_UWMA_0270	0.016
Bacteroidetes_bacterium_UWMA_0293	Myxococcales_bacterium_UWMA_0315	0.016
Bacteroidetes_bacterium_UWMA_0293	Myxococcales_bacterium_UWMA_0330	0.016
Bacteroidetes_bacterium_UWMA_0293	Myxococcales_bacterium_UWMA_0336	0.016
Bacteroidetes_bacterium_UWMA_0293	Nitrosopumilus_sp_UWMA_0263	0.016
Bacteroidetes_bacterium_UWMA_0293	Nitrospinaceae_bacterium_UWMA_0271	0.016
Bacteroidetes_bacterium_UWMA_0293	Nitrospinaceae_bacterium_UWMA_0356	0.016
Bacteroidetes_bacterium_UWMA_0293	Nitrospira_sp_UWMA_0268	0.016
Bacteroidetes_bacterium_UWMA_0293	Oceanospirillaceae_bacterium_UWMA_0280	0.016
Bacteroidetes_bacterium_UWMA_0293	Planctomycetes_bacterium_UWMA_0294	0.016
Bacteroidetes_bacterium_UWMA_0293	Planctomycetes_bacterium_UWMA_0329	0.016
Bacteroidetes_bacterium_UWMA_0293	Planctomycetes_bacterium_UWMA_0345	0.016
Bacteroidetes_bacterium_UWMA_0293	Porticoccaceae_bacterium_UWMA_0313	0.016
Bacteroidetes_bacterium_UWMA_0293	Rhodospirillales_bacterium_UWMA_0295	0.016
Bacteroidetes_bacterium_UWMA_0293	Thiotrichaceae_bacterium_UWMA_0311	0.016
Bacteroidetes_bacterium_UWMA_0293	Verrucomicrobiales_bacterium_UWMA_0292	0.016
Bacteroidetes_bacterium_UWMA_0293	Verrucomicrobiales_bacterium_UWMA_0320	0.016
Bacteroidetes_bacterium_UWMA_0293	Verrucomicrobiales_bacterium_UWMA_0332	0.016
Bacteroidetes_bacterium_UWMA_0293	candidate_division_UBP10_bacterium_UWMA_0304	0.016
Methylococcaceae_bacterium_UWMA_0348	Microbacterium_sp_UWMA_0270	0.015887
Candidatus_Pacearchaeota_archaeon_UWMA_0287	Fuerstia_sp_UWMA_0333	0.015873
Acidobacteria_bacterium_UWMA_0355	Microbacterium_sp_UWMA_0270	0.0158293
Micavibrio_sp_UWMA_0310	Acidimicrobiia_bacterium_UWMA_0264	0.0153374
Micavibrio_sp_UWMA_0310	Acidimicrobiia_bacterium_UWMA_0319	0.0153374
Micavibrio_sp_UWMA_0310	Candidatus_Lambdaproteobacteria_bacterium_UWMA_0298	0.0153374
Micavibrio_sp_UWMA_0310	Candidatus_Marinimicrobia_bacterium_UWMA_0309	0.0153374
Micavibrio_sp_UWMA_0310	Candidatus_Nitrosopelagicus_sp_UWMA_0359	0.0153374
Micavibrio_sp_UWMA_0310	Candidatus_Thioglobus_sp_UWMA_0322	0.0153374
Micavibrio_sp_UWMA_0310	Gammaproteobacteria_bacterium_UWMA_0258	0.0153374
Micavibrio_sp_UWMA_0310	Gammaproteobacteria_bacterium_UWMA_0273	0.0153374
Micavibrio_sp_UWMA_0310	Gammaproteobacteria_bacterium_UWMA_0291	0.0153374
Micavibrio_sp_UWMA_0310	Gammaproteobacteria_bacterium_UWMA_0302	0.0153374
Micavibrio_sp_UWMA_0310	Gemmatimonadetes_bacterium_UWMA_0296	0.0153374
Micavibrio_sp_UWMA_0310	Gemmatimonadetes_bacterium_UWMA_0308	0.0153374
Micavibrio_sp_UWMA_0310	Gemmatimonadetes_bacterium_UWMA_0334	0.0153374
Micavibrio_sp_UWMA_0310	Henriciella_sp_UWMA_0297	0.0153374
Micavibrio_sp_UWMA_0310	Methylococcaceae_bacterium_UWMA_0325	0.0153374
Micavibrio_sp_UWMA_0310	Methylococcaceae_bacterium_UWMA_0327	0.0153374
Micavibrio_sp_UWMA_0310	Methyloprofundus_sp_UWMA_0312	0.0153374
Micavibrio_sp_UWMA_0310	Microbacterium_sp_UWMA_0270	0.0153374
Micavibrio_sp_UWMA_0310	Myxococcales_bacterium_UWMA_0315	0.0153374
Micavibrio_sp_UWMA_0310	Myxococcales_bacterium_UWMA_0330	0.0153374
Micavibrio_sp_UWMA_0310	Myxococcales_bacterium_UWMA_0336	0.0153374
Micavibrio_sp_UWMA_0310	Planctomycetes_bacterium_UWMA_0294	0.0153374
Micavibrio_sp_UWMA_0310	Planctomycetes_bacterium_UWMA_0345	0.0153374
Micavibrio_sp_UWMA_0310	Rhodospirillales_bacterium_UWMA_0295	0.0153374
Micavibrio_sp_UWMA_0310	Sneathiellales_bacterium_UWMA_0353	0.0153374
Micavibrio_sp_UWMA_0310	Thiotrichaceae_bacterium_UWMA_0311	0.0153374
Micavibrio_sp_UWMA_0310	Verrucomicrobiales_bacterium_UWMA_0292	0.0153374
Micavibrio_sp_UWMA_0310	Verrucomicrobiales_bacterium_UWMA_0320	0.0153374
Micavibrio_sp_UWMA_0310	candidate_division_UBP10_bacterium_UWMA_0304	0.0153374
Sulfitobacter_sp_UWMA_0305	Planctomycetaceae_bacterium_UWMA_0346	0.0152812
Planctomycetes_bacterium_UWMA_0265	Planctomycetaceae_bacterium_UWMA_0346	0.0151216
Gammaproteobacteria_bacterium_UWMA_0282	Planctomycetes_bacterium_UWMA_0329	0.0150083
Nitrospinaceae_bacterium_UWMA_0271	Microbacterium_sp_UWMA_0270	0.0146789
Sulfitobacter_sp_UWMA_0305	Sneathiellales_bacterium_UWMA_0353	0.0146699
Micavibrio_sp_UWMA_0310	Candidatus_Pacearchaeota_archaeon_UWMA_0287	0.0145706
Micavibrio_sp_UWMA_0310	Candidatus_Thioglobus_sp_UWMA_0259	0.0145706
Micavibrio_sp_UWMA_0310	Candidatus_Thioglobus_sp_UWMA_0272	0.0145706
Micavibrio_sp_UWMA_0310	Cycloclasticus_sp_UWMA_0316	0.0145706
Micavibrio_sp_UWMA_0310	Nitrosopumilus_sp_UWMA_0263	0.0145706
Micavibrio_sp_UWMA_0310	Nitrospinaceae_bacterium_UWMA_0271	0.0145706
Micavibrio_sp_UWMA_0310	Nitrospinaceae_bacterium_UWMA_0356	0.0145706
Micavibrio_sp_UWMA_0310	Nitrospira_sp_UWMA_0268	0.0145706
Micavibrio_sp_UWMA_0310	Porticoccaceae_bacterium_UWMA_0313	0.0145706
Micavibrio_sp_UWMA_0310	Verrucomicrobiales_bacterium_UWMA_0332	0.0145706
Planctomycetes_bacterium_UWMA_0265	Bacteroidetes_bacterium_UWMA_0358	0.0144642
Planctomycetes_bacterium_UWMA_0265	Flavobacteriaceae_bacterium_UWMA_0314	0.0144642
Planctomycetes_bacterium_UWMA_0265	Flavobacteriaceae_bacterium_UWMA_0351	0.0144642
Planctomycetes_bacterium_UWMA_0265	Flavobacteriales_bacterium_UWMA_0274	0.0144642
Planctomycetes_bacterium_UWMA_0265	Oceanospirillaceae_bacterium_UWMA_0280	0.0144642
Planctomycetes_bacterium_UWMA_0265	Planctomycetes_bacterium_UWMA_0329	0.0144642
Gammaproteobacteria_bacterium_UWMA_0282	Gemmatimonadetes_bacterium_UWMA_0296	0.0144525
Gammaproteobacteria_bacterium_UWMA_0282	Gemmatimonadetes_bacterium_UWMA_0308	0.0144525
Cytophagales_bacterium_UWMA_0338	Planctomycetaceae_bacterium_UWMA_0346	0.0143241
Nitrosopumilus_sp_UWMA_0263	Fuerstia_sp_UWMA_0333	0.0139616
Nitrosopumilus_sp_UWMA_0263	Sneathiellales_bacterium_UWMA_0353	0.0139616
Gammaproteobacteria_bacterium_UWMA_0282	Flavobacteriaceae_bacterium_UWMA_0314	0.0138966
Verrucomicrobiales_bacterium_UWMA_0292	Microbacterium_sp_UWMA_0270	0.0138889
Planctomycetes_bacterium_UWMA_0265	Porticoccaceae_bacterium_UWMA_0313	0.0138067
Planctomycetes_bacterium_UWMA_0265	Sneathiellales_bacterium_UWMA_0353	0.0138067
Flavobacteriales_bacterium_UWMA_0289	Planctomycetaceae_bacterium_UWMA_0346	0.0136986
Verrucomicrobiales_bacterium_UWMA_0332	Marine_Group_II_euryarchaeote_UWMA_0352	0.0135364
Alphaproteobacteria_bacterium_UWMA_0321	Planctomycetaceae_bacterium_UWMA_0346	0.0135039
Sulfitobacter_sp_UWMA_0305	Bacteroidetes_bacterium_UWMA_0358	0.0134474
Sulfitobacter_sp_UWMA_0305	Flavobacteriaceae_bacterium_UWMA_0314	0.0134474
Sulfitobacter_sp_UWMA_0305	Flavobacteriaceae_bacterium_UWMA_0351	0.0134474
Sulfitobacter_sp_UWMA_0305	Flavobacteriales_bacterium_UWMA_0274	0.0134474
Sulfitobacter_sp_UWMA_0305	Oceanospirillaceae_bacterium_UWMA_0280	0.0134474
Sulfitobacter_sp_UWMA_0305	Planctomycetes_bacterium_UWMA_0329	0.0134474
Sulfitobacter_sp_UWMA_0305	Porticoccaceae_bacterium_UWMA_0313	0.0134474
Gammaproteobacteria_bacterium_UWMA_0282	Bacteroidetes_bacterium_UWMA_0358	0.0133407
Gammaproteobacteria_bacterium_UWMA_0282	Candidatus_Lambdaproteobacteria_bacterium_UWMA_0298	0.0133407
Gammaproteobacteria_bacterium_UWMA_0282	Candidatus_Nitrosopelagicus_sp_UWMA_0359	0.0133407
Gammaproteobacteria_bacterium_UWMA_0282	Flavobacteriaceae_bacterium_UWMA_0351	0.0133407
Gammaproteobacteria_bacterium_UWMA_0282	Flavobacteriales_bacterium_UWMA_0274	0.0133407
Gammaproteobacteria_bacterium_UWMA_0282	Oceanospirillaceae_bacterium_UWMA_0280	0.0133407
Gammaproteobacteria_bacterium_UWMA_0282	Sneathiellales_bacterium_UWMA_0353	0.0133407
Planctomycetes_bacterium_UWMA_0265	Acidimicrobiia_bacterium_UWMA_0264	0.0131492
Planctomycetes_bacterium_UWMA_0265	Acidimicrobiia_bacterium_UWMA_0319	0.0131492
Planctomycetes_bacterium_UWMA_0265	Candidatus_Lambdaproteobacteria_bacterium_UWMA_0298	0.0131492
Planctomycetes_bacterium_UWMA_0265	Candidatus_Marinimicrobia_bacterium_UWMA_0309	0.0131492
Planctomycetes_bacterium_UWMA_0265	Candidatus_Nitrosopelagicus_sp_UWMA_0359	0.0131492
Planctomycetes_bacterium_UWMA_0265	Candidatus_Pacearchaeota_archaeon_UWMA_0287	0.0131492
Planctomycetes_bacterium_UWMA_0265	Candidatus_Thioglobus_sp_UWMA_0259	0.0131492
Planctomycetes_bacterium_UWMA_0265	Candidatus_Thioglobus_sp_UWMA_0272	0.0131492
Planctomycetes_bacterium_UWMA_0265	Candidatus_Thioglobus_sp_UWMA_0322	0.0131492
Planctomycetes_bacterium_UWMA_0265	Cycloclasticus_sp_UWMA_0316	0.0131492
Planctomycetes_bacterium_UWMA_0265	Gammaproteobacteria_bacterium_UWMA_0258	0.0131492
Planctomycetes_bacterium_UWMA_0265	Gammaproteobacteria_bacterium_UWMA_0273	0.0131492
Planctomycetes_bacterium_UWMA_0265	Gammaproteobacteria_bacterium_UWMA_0291	0.0131492
Planctomycetes_bacterium_UWMA_0265	Gammaproteobacteria_bacterium_UWMA_0302	0.0131492
Planctomycetes_bacterium_UWMA_0265	Gemmatimonadetes_bacterium_UWMA_0296	0.0131492
Planctomycetes_bacterium_UWMA_0265	Gemmatimonadetes_bacterium_UWMA_0308	0.0131492
Planctomycetes_bacterium_UWMA_0265	Gemmatimonadetes_bacterium_UWMA_0334	0.0131492
Planctomycetes_bacterium_UWMA_0265	Henriciella_sp_UWMA_0297	0.0131492
Planctomycetes_bacterium_UWMA_0265	Methylococcaceae_bacterium_UWMA_0325	0.0131492
Planctomycetes_bacterium_UWMA_0265	Methylococcaceae_bacterium_UWMA_0327	0.0131492
Planctomycetes_bacterium_UWMA_0265	Methyloprofundus_sp_UWMA_0312	0.0131492
Planctomycetes_bacterium_UWMA_0265	Microbacterium_sp_UWMA_0270	0.0131492
Planctomycetes_bacterium_UWMA_0265	Myxococcales_bacterium_UWMA_0315	0.0131492
Planctomycetes_bacterium_UWMA_0265	Myxococcales_bacterium_UWMA_0330	0.0131492
Planctomycetes_bacterium_UWMA_0265	Myxococcales_bacterium_UWMA_0336	0.0131492
Planctomycetes_bacterium_UWMA_0265	Nitrosopumilus_sp_UWMA_0263	0.0131492
Planctomycetes_bacterium_UWMA_0265	Nitrospinaceae_bacterium_UWMA_0271	0.0131492
Planctomycetes_bacterium_UWMA_0265	Nitrospinaceae_bacterium_UWMA_0356	0.0131492
Planctomycetes_bacterium_UWMA_0265	Nitrospira_sp_UWMA_0268	0.0131492
Planctomycetes_bacterium_UWMA_0265	Planctomycetes_bacterium_UWMA_0294	0.0131492
Planctomycetes_bacterium_UWMA_0265	Planctomycetes_bacterium_UWMA_0345	0.0131492
Planctomycetes_bacterium_UWMA_0265	Rhodospirillales_bacterium_UWMA_0295	0.0131492
Planctomycetes_bacterium_UWMA_0265	Thiotrichaceae_bacterium_UWMA_0311	0.0131492
Planctomycetes_bacterium_UWMA_0265	Verrucomicrobiales_bacterium_UWMA_0292	0.0131492
Planctomycetes_bacterium_UWMA_0265	Verrucomicrobiales_bacterium_UWMA_0320	0.0131492
Planctomycetes_bacterium_UWMA_0265	Verrucomicrobiales_bacterium_UWMA_0332	0.0131492
Planctomycetes_bacterium_UWMA_0265	candidate_division_UBP10_bacterium_UWMA_0304	0.0131492
Acidobacteria_bacterium_UWMA_0355	Planctomycetaceae_bacterium_UWMA_0346	0.0130764
Methylococcaceae_bacterium_UWMA_0327	Microbacterium_sp_UWMA_0270	0.0128886
Sulfitobacter_sp_UWMA_0305	Acidimicrobiia_bacterium_UWMA_0264	0.0128362
Sulfitobacter_sp_UWMA_0305	Acidimicrobiia_bacterium_UWMA_0319	0.0128362
Sulfitobacter_sp_UWMA_0305	Candidatus_Lambdaproteobacteria_bacterium_UWMA_0298	0.0128362
Sulfitobacter_sp_UWMA_0305	Candidatus_Marinimicrobia_bacterium_UWMA_0309	0.0128362
Sulfitobacter_sp_UWMA_0305	Candidatus_Nitrosopelagicus_sp_UWMA_0359	0.0128362
Sulfitobacter_sp_UWMA_0305	Candidatus_Pacearchaeota_archaeon_UWMA_0287	0.0128362
Sulfitobacter_sp_UWMA_0305	Candidatus_Thioglobus_sp_UWMA_0259	0.0128362
Sulfitobacter_sp_UWMA_0305	Candidatus_Thioglobus_sp_UWMA_0272	0.0128362
Sulfitobacter_sp_UWMA_0305	Candidatus_Thioglobus_sp_UWMA_0322	0.0128362
Sulfitobacter_sp_UWMA_0305	Cycloclasticus_sp_UWMA_0316	0.0128362
Sulfitobacter_sp_UWMA_0305	Gammaproteobacteria_bacterium_UWMA_0258	0.0128362
Sulfitobacter_sp_UWMA_0305	Gammaproteobacteria_bacterium_UWMA_0273	0.0128362
Sulfitobacter_sp_UWMA_0305	Gammaproteobacteria_bacterium_UWMA_0291	0.0128362
Sulfitobacter_sp_UWMA_0305	Gammaproteobacteria_bacterium_UWMA_0302	0.0128362
Sulfitobacter_sp_UWMA_0305	Gemmatimonadetes_bacterium_UWMA_0296	0.0128362
Sulfitobacter_sp_UWMA_0305	Gemmatimonadetes_bacterium_UWMA_0308	0.0128362
Sulfitobacter_sp_UWMA_0305	Gemmatimonadetes_bacterium_UWMA_0334	0.0128362
Sulfitobacter_sp_UWMA_0305	Henriciella_sp_UWMA_0297	0.0128362
Sulfitobacter_sp_UWMA_0305	Methylococcaceae_bacterium_UWMA_0325	0.0128362
Sulfitobacter_sp_UWMA_0305	Methylococcaceae_bacterium_UWMA_0327	0.0128362
Sulfitobacter_sp_UWMA_0305	Methyloprofundus_sp_UWMA_0312	0.0128362
Sulfitobacter_sp_UWMA_0305	Myxococcales_bacterium_UWMA_0315	0.0128362
Sulfitobacter_sp_UWMA_0305	Myxococcales_bacterium_UWMA_0330	0.0128362
Sulfitobacter_sp_UWMA_0305	Myxococcales_bacterium_UWMA_0336	0.0128362
Sulfitobacter_sp_UWMA_0305	Nitrosopumilus_sp_UWMA_0263	0.0128362
Sulfitobacter_sp_UWMA_0305	Nitrospinaceae_bacterium_UWMA_0271	0.0128362
Sulfitobacter_sp_UWMA_0305	Nitrospinaceae_bacterium_UWMA_0356	0.0128362
Sulfitobacter_sp_UWMA_0305	Nitrospira_sp_UWMA_0268	0.0128362
Sulfitobacter_sp_UWMA_0305	Planctomycetes_bacterium_UWMA_0294	0.0128362
Sulfitobacter_sp_UWMA_0305	Planctomycetes_bacterium_UWMA_0345	0.0128362
Sulfitobacter_sp_UWMA_0305	Rhodospirillales_bacterium_UWMA_0295	0.0128362
Sulfitobacter_sp_UWMA_0305	Thiotrichaceae_bacterium_UWMA_0311	0.0128362
Sulfitobacter_sp_UWMA_0305	Verrucomicrobiales_bacterium_UWMA_0292	0.0128362
Sulfitobacter_sp_UWMA_0305	Verrucomicrobiales_bacterium_UWMA_0320	0.0128362
Sulfitobacter_sp_UWMA_0305	Verrucomicrobiales_bacterium_UWMA_0332	0.0128362
Sulfitobacter_sp_UWMA_0305	candidate_division_UBP10_bacterium_UWMA_0304	0.0128362
Alphaproteobacteria_bacterium_UWMA_0321	Microbacterium_sp_UWMA_0270	0.0127932
Gammaproteobacteria_bacterium_UWMA_0282	Candidatus_Marinimicrobia_bacterium_UWMA_0309	0.0127849
Gammaproteobacteria_bacterium_UWMA_0282	Gemmatimonadetes_bacterium_UWMA_0334	0.0127849
Gammaproteobacteria_bacterium_UWMA_0282	Nitrospinaceae_bacterium_UWMA_0271	0.0127849
Gammaproteobacteria_bacterium_UWMA_0282	Nitrospinaceae_bacterium_UWMA_0356	0.0127849
Gammaproteobacteria_bacterium_UWMA_0282	Nitrospira_sp_UWMA_0268	0.0127849
Cytophagales_bacterium_UWMA_0338	Candidatus_Thioglobus_sp_UWMA_0322	0.0125336
Cytophagales_bacterium_UWMA_0338	Gammaproteobacteria_bacterium_UWMA_0302	0.0125336
Cytophagales_bacterium_UWMA_0338	Henriciella_sp_UWMA_0297	0.0125336
Cytophagales_bacterium_UWMA_0338	Microbacterium_sp_UWMA_0270	0.0125336
Cytophagales_bacterium_UWMA_0338	Planctomycetes_bacterium_UWMA_0294	0.0125336
Cytophagales_bacterium_UWMA_0338	Verrucomicrobiales_bacterium_UWMA_0320	0.0125336
Acidobacteria_bacterium_UWMA_0355	Candidatus_Thioglobus_sp_UWMA_0322	0.0123882
Acidobacteria_bacterium_UWMA_0355	Gammaproteobacteria_bacterium_UWMA_0302	0.0123882
Acidobacteria_bacterium_UWMA_0355	Henriciella_sp_UWMA_0297	0.0123882
Acidobacteria_bacterium_UWMA_0355	Planctomycetes_bacterium_UWMA_0294	0.0123882
Acidobacteria_bacterium_UWMA_0355	Verrucomicrobiales_bacterium_UWMA_0320	0.0123882
Methylococcaceae_bacterium_UWMA_0348	Planctomycetaceae_bacterium_UWMA_0346	0.0123566
Gammaproteobacteria_bacterium_UWMA_0282	Acidimicrobiia_bacterium_UWMA_0264	0.012229
Gammaproteobacteria_bacterium_UWMA_0282	Acidimicrobiia_bacterium_UWMA_0319	0.012229
Gammaproteobacteria_bacterium_UWMA_0282	Candidatus_Pacearchaeota_archaeon_UWMA_0287	0.012229
Gammaproteobacteria_bacterium_UWMA_0282	Candidatus_Thioglobus_sp_UWMA_0259	0.012229
Gammaproteobacteria_bacterium_UWMA_0282	Candidatus_Thioglobus_sp_UWMA_0272	0.012229
Gammaproteobacteria_bacterium_UWMA_0282	Cycloclasticus_sp_UWMA_0316	0.012229
Gammaproteobacteria_bacterium_UWMA_0282	Gammaproteobacteria_bacterium_UWMA_0258	0.012229
Gammaproteobacteria_bacterium_UWMA_0282	Gammaproteobacteria_bacterium_UWMA_0273	0.012229
Gammaproteobacteria_bacterium_UWMA_0282	Gammaproteobacteria_bacterium_UWMA_0291	0.012229
Gammaproteobacteria_bacterium_UWMA_0282	Methylococcaceae_bacterium_UWMA_0325	0.012229
Gammaproteobacteria_bacterium_UWMA_0282	Methylococcaceae_bacterium_UWMA_0327	0.012229
Gammaproteobacteria_bacterium_UWMA_0282	Methyloprofundus_sp_UWMA_0312	0.012229
Gammaproteobacteria_bacterium_UWMA_0282	Myxococcales_bacterium_UWMA_0315	0.012229
Gammaproteobacteria_bacterium_UWMA_0282	Myxococcales_bacterium_UWMA_0330	0.012229
Gammaproteobacteria_bacterium_UWMA_0282	Myxococcales_bacterium_UWMA_0336	0.012229
Gammaproteobacteria_bacterium_UWMA_0282	Nitrosopumilus_sp_UWMA_0263	0.012229
Gammaproteobacteria_bacterium_UWMA_0282	Planctomycetes_bacterium_UWMA_0345	0.012229
Gammaproteobacteria_bacterium_UWMA_0282	Porticoccaceae_bacterium_UWMA_0313	0.012229
Gammaproteobacteria_bacterium_UWMA_0282	Rhodospirillales_bacterium_UWMA_0295	0.012229
Gammaproteobacteria_bacterium_UWMA_0282	Thiotrichaceae_bacterium_UWMA_0311	0.012229
Gammaproteobacteria_bacterium_UWMA_0282	Verrucomicrobiales_bacterium_UWMA_0292	0.012229
Gammaproteobacteria_bacterium_UWMA_0282	Verrucomicrobiales_bacterium_UWMA_0332	0.012229
Gammaproteobacteria_bacterium_UWMA_0282	candidate_division_UBP10_bacterium_UWMA_0304	0.012229
Nitrosopumilus_sp_UWMA_0263	Acidimicrobiia_bacterium_UWMA_0264	0.0122164
Nitrosopumilus_sp_UWMA_0263	Acidimicrobiia_bacterium_UWMA_0303	0.0122164
Nitrosopumilus_sp_UWMA_0263	Acidimicrobiia_bacterium_UWMA_0319	0.0122164
Nitrosopumilus_sp_UWMA_0263	Acidobacteria_bacterium_UWMA_0355	0.0122164
Nitrosopumilus_sp_UWMA_0263	Alphaproteobacteria_bacterium_UWMA_0321	0.0122164
Nitrosopumilus_sp_UWMA_0263	Bacteroidetes_bacterium_UWMA_0358	0.0122164
Nitrosopumilus_sp_UWMA_0263	Candidatus_Lambdaproteobacteria_bacterium_UWMA_0298	0.0122164
Nitrosopumilus_sp_UWMA_0263	Candidatus_Lambdaproteobacteria_bacterium_UWMA_0318	0.0122164
Nitrosopumilus_sp_UWMA_0263	Candidatus_Marinimicrobia_bacterium_UWMA_0306	0.0122164
Nitrosopumilus_sp_UWMA_0263	Candidatus_Marinimicrobia_bacterium_UWMA_0309	0.0122164
Nitrosopumilus_sp_UWMA_0263	Candidatus_Marinimicrobia_bacterium_UWMA_0347	0.0122164
Nitrosopumilus_sp_UWMA_0263	Candidatus_Nitrosopelagicus_sp_UWMA_0359	0.0122164
Nitrosopumilus_sp_UWMA_0263	Candidatus_Thioglobus_sp_UWMA_0342	0.0122164
Nitrosopumilus_sp_UWMA_0263	Cytophagales_bacterium_UWMA_0338	0.0122164
Nitrosopumilus_sp_UWMA_0263	Dehalococcoidia_bacterium_UWMA_0267	0.0122164
Nitrosopumilus_sp_UWMA_0263	Dehalococcoidia_bacterium_UWMA_0331	0.0122164
Nitrosopumilus_sp_UWMA_0263	Dehalococcoidia_bacterium_UWMA_0354	0.0122164
Nitrosopumilus_sp_UWMA_0263	Flavobacteriaceae_bacterium_UWMA_0351	0.0122164
Nitrosopumilus_sp_UWMA_0263	Flavobacteriales_bacterium_UWMA_0274	0.0122164
Nitrosopumilus_sp_UWMA_0263	Flavobacteriales_bacterium_UWMA_0277	0.0122164
Nitrosopumilus_sp_UWMA_0263	Gammaproteobacteria_bacterium_UWMA_0258	0.0122164
Nitrosopumilus_sp_UWMA_0263	Gammaproteobacteria_bacterium_UWMA_0260	0.0122164
Nitrosopumilus_sp_UWMA_0263	Gammaproteobacteria_bacterium_UWMA_0273	0.0122164
Nitrosopumilus_sp_UWMA_0263	Gammaproteobacteria_bacterium_UWMA_0278	0.0122164
Nitrosopumilus_sp_UWMA_0263	Gammaproteobacteria_bacterium_UWMA_0282	0.0122164
Nitrosopumilus_sp_UWMA_0263	Gammaproteobacteria_bacterium_UWMA_0291	0.0122164
Nitrosopumilus_sp_UWMA_0263	Gammaproteobacteria_bacterium_UWMA_0301	0.0122164
Nitrosopumilus_sp_UWMA_0263	Gammaproteobacteria_bacterium_UWMA_0343	0.0122164
Nitrosopumilus_sp_UWMA_0263	Gemmatimonadetes_bacterium_UWMA_0296	0.0122164
Nitrosopumilus_sp_UWMA_0263	Gemmatimonadetes_bacterium_UWMA_0308	0.0122164
Nitrosopumilus_sp_UWMA_0263	Gemmatimonadetes_bacterium_UWMA_0334	0.0122164
Nitrosopumilus_sp_UWMA_0263	Marine_Group_III_euryarchaeote_UWMA_0284	0.0122164
Nitrosopumilus_sp_UWMA_0263	Marine_Group_III_euryarchaeote_UWMA_0340	0.0122164
Nitrosopumilus_sp_UWMA_0263	Marine_Group_II_euryarchaeote_UWMA_0266	0.0122164
Nitrosopumilus_sp_UWMA_0263	Marine_Group_II_euryarchaeote_UWMA_0275	0.0122164
Nitrosopumilus_sp_UWMA_0263	Marine_Group_II_euryarchaeote_UWMA_0279	0.0122164
Nitrosopumilus_sp_UWMA_0263	Marine_Group_II_euryarchaeote_UWMA_0283	0.0122164
Nitrosopumilus_sp_UWMA_0263	Marine_Group_II_euryarchaeote_UWMA_0323	0.0122164
Nitrosopumilus_sp_UWMA_0263	Marine_Group_II_euryarchaeote_UWMA_0328	0.0122164
Nitrosopumilus_sp_UWMA_0263	Marine_Group_II_euryarchaeote_UWMA_0344	0.0122164
Nitrosopumilus_sp_UWMA_0263	Marine_Group_II_euryarchaeote_UWMA_0350	0.0122164
Nitrosopumilus_sp_UWMA_0263	Marine_Group_II_euryarchaeote_UWMA_0352	0.0122164
Nitrosopumilus_sp_UWMA_0263	Marine_Group_II_euryarchaeote_UWMA_0357	0.0122164
Nitrosopumilus_sp_UWMA_0263	Methylococcaceae_bacterium_UWMA_0325	0.0122164
Nitrosopumilus_sp_UWMA_0263	Methylococcaceae_bacterium_UWMA_0327	0.0122164
Nitrosopumilus_sp_UWMA_0263	Methylococcaceae_bacterium_UWMA_0348	0.0122164
Nitrosopumilus_sp_UWMA_0263	Methyloprofundus_sp_UWMA_0312	0.0122164
Nitrosopumilus_sp_UWMA_0263	Myxococcales_bacterium_UWMA_0315	0.0122164
Nitrosopumilus_sp_UWMA_0263	Myxococcales_bacterium_UWMA_0324	0.0122164
Nitrosopumilus_sp_UWMA_0263	Myxococcales_bacterium_UWMA_0330	0.0122164
Nitrosopumilus_sp_UWMA_0263	Myxococcales_bacterium_UWMA_0336	0.0122164
Nitrosopumilus_sp_UWMA_0263	Oceanospirillaceae_bacterium_UWMA_0280	0.0122164
Nitrosopumilus_sp_UWMA_0263	Planctomycetes_bacterium_UWMA_0329	0.0122164
Nitrosopumilus_sp_UWMA_0263	Planctomycetes_bacterium_UWMA_0345	0.0122164
Nitrosopumilus_sp_UWMA_0263	Rhodospirillales_bacterium_UWMA_0295	0.0122164
Nitrosopumilus_sp_UWMA_0263	Thiotrichaceae_bacterium_UWMA_0311	0.0122164
Nitrosopumilus_sp_UWMA_0263	Verrucomicrobiales_bacterium_UWMA_0292	0.0122164
Nitrosopumilus_sp_UWMA_0263	candidate_division_UBP10_bacterium_UWMA_0304	0.0122164
Candidatus_Thioglobus_sp_UWMA_0272	Bacteroidetes_bacterium_UWMA_0293	0.0121951
Candidatus_Thioglobus_sp_UWMA_0272	Candidatus_Handelsmanbacteria_bacterium_UWMA_0286	0.0121951
Candidatus_Thioglobus_sp_UWMA_0272	Candidatus_Handelsmanbacteria_bacterium_UWMA_0300	0.0121951
Candidatus_Thioglobus_sp_UWMA_0272	Candidatus_Pelagibacter_sp_UWMA_0307	0.0121951
Candidatus_Thioglobus_sp_UWMA_0272	Candidatus_Thioglobus_sp_UWMA_0322	0.0121951
Candidatus_Thioglobus_sp_UWMA_0272	Gammaproteobacteria_bacterium_UWMA_0261	0.0121951
Candidatus_Thioglobus_sp_UWMA_0272	Gammaproteobacteria_bacterium_UWMA_0281	0.0121951
Candidatus_Thioglobus_sp_UWMA_0272	Gammaproteobacteria_bacterium_UWMA_0299	0.0121951
Candidatus_Thioglobus_sp_UWMA_0272	Gammaproteobacteria_bacterium_UWMA_0302	0.0121951
Candidatus_Thioglobus_sp_UWMA_0272	Gemmatimonadetes_bacterium_UWMA_0339	0.0121951
Candidatus_Thioglobus_sp_UWMA_0272	Henriciella_sp_UWMA_0297	0.0121951
Candidatus_Thioglobus_sp_UWMA_0272	Microbacterium_sp_UWMA_0270	0.0121951
Candidatus_Thioglobus_sp_UWMA_0272	Planctomycetaceae_bacterium_UWMA_0346	0.0121951
Candidatus_Thioglobus_sp_UWMA_0272	Planctomycetes_bacterium_UWMA_0265	0.0121951
Candidatus_Thioglobus_sp_UWMA_0272	Planctomycetes_bacterium_UWMA_0276	0.0121951
Candidatus_Thioglobus_sp_UWMA_0272	Planctomycetes_bacterium_UWMA_0294	0.0121951
Candidatus_Thioglobus_sp_UWMA_0272	Sulfitobacter_sp_UWMA_0305	0.0121951
Candidatus_Thioglobus_sp_UWMA_0272	Verrucomicrobiales_bacterium_UWMA_0320	0.0121951
Candidatus_Thioglobus_sp_UWMA_0272	candidate_division_Zixibacteria_bacterium_UWMA_0288	0.0121951
Candidatus_Thioglobus_sp_UWMA_0360	Bacteroidetes_bacterium_UWMA_0293	0.011988
Candidatus_Thioglobus_sp_UWMA_0360	Candidatus_Handelsmanbacteria_bacterium_UWMA_0286	0.011988
Candidatus_Thioglobus_sp_UWMA_0360	Candidatus_Handelsmanbacteria_bacterium_UWMA_0300	0.011988
Candidatus_Thioglobus_sp_UWMA_0360	Candidatus_Pelagibacter_sp_UWMA_0307	0.011988
Candidatus_Thioglobus_sp_UWMA_0360	Candidatus_Thioglobus_sp_UWMA_0322	0.011988
Candidatus_Thioglobus_sp_UWMA_0360	Gammaproteobacteria_bacterium_UWMA_0261	0.011988
Candidatus_Thioglobus_sp_UWMA_0360	Gammaproteobacteria_bacterium_UWMA_0281	0.011988
Candidatus_Thioglobus_sp_UWMA_0360	Gammaproteobacteria_bacterium_UWMA_0299	0.011988
Candidatus_Thioglobus_sp_UWMA_0360	Gammaproteobacteria_bacterium_UWMA_0302	0.011988
Candidatus_Thioglobus_sp_UWMA_0360	Gemmatimonadetes_bacterium_UWMA_0339	0.011988
Candidatus_Thioglobus_sp_UWMA_0360	Henriciella_sp_UWMA_0297	0.011988
Candidatus_Thioglobus_sp_UWMA_0360	Micavibrio_sp_UWMA_0310	0.011988
Candidatus_Thioglobus_sp_UWMA_0360	Microbacterium_sp_UWMA_0270	0.011988
Candidatus_Thioglobus_sp_UWMA_0360	Planctomycetaceae_bacterium_UWMA_0346	0.011988
Candidatus_Thioglobus_sp_UWMA_0360	Planctomycetes_bacterium_UWMA_0265	0.011988
Candidatus_Thioglobus_sp_UWMA_0360	Planctomycetes_bacterium_UWMA_0276	0.011988
Candidatus_Thioglobus_sp_UWMA_0360	Planctomycetes_bacterium_UWMA_0294	0.011988
Candidatus_Thioglobus_sp_UWMA_0360	Sulfitobacter_sp_UWMA_0305	0.011988
Candidatus_Thioglobus_sp_UWMA_0360	Verrucomicrobiales_bacterium_UWMA_0320	0.011988
Candidatus_Thioglobus_sp_UWMA_0360	candidate_division_Zixibacteria_bacterium_UWMA_0288	0.011988
Nitrospinaceae_bacterium_UWMA_0271	Planctomycetaceae_bacterium_UWMA_0346	0.0119266
Candidatus_Pacearchaeota_archaeon_UWMA_0287	Acidimicrobiia_bacterium_UWMA_0264	0.0119048
Candidatus_Pacearchaeota_archaeon_UWMA_0287	Acidimicrobiia_bacterium_UWMA_0303	0.0119048
Candidatus_Pacearchaeota_archaeon_UWMA_0287	Acidimicrobiia_bacterium_UWMA_0319	0.0119048
Candidatus_Pacearchaeota_archaeon_UWMA_0287	Acidobacteria_bacterium_UWMA_0355	0.0119048
Candidatus_Pacearchaeota_archaeon_UWMA_0287	Bacteroidetes_bacterium_UWMA_0358	0.0119048
Candidatus_Pacearchaeota_archaeon_UWMA_0287	Candidatus_Lambdaproteobacteria_bacterium_UWMA_0298	0.0119048
Candidatus_Pacearchaeota_archaeon_UWMA_0287	Candidatus_Lambdaproteobacteria_bacterium_UWMA_0318	0.0119048
Candidatus_Pacearchaeota_archaeon_UWMA_0287	Candidatus_Nitrosopelagicus_sp_UWMA_0359	0.0119048
Candidatus_Pacearchaeota_archaeon_UWMA_0287	Candidatus_Thioglobus_sp_UWMA_0259	0.0119048
Candidatus_Pacearchaeota_archaeon_UWMA_0287	Candidatus_Thioglobus_sp_UWMA_0272	0.0119048
Candidatus_Pacearchaeota_archaeon_UWMA_0287	Candidatus_Thioglobus_sp_UWMA_0360	0.0119048
Candidatus_Pacearchaeota_archaeon_UWMA_0287	Cycloclasticus_sp_UWMA_0316	0.0119048
Candidatus_Pacearchaeota_archaeon_UWMA_0287	Cycloclasticus_sp_UWMA_0335	0.0119048
Candidatus_Pacearchaeota_archaeon_UWMA_0287	Cytophagales_bacterium_UWMA_0338	0.0119048
Candidatus_Pacearchaeota_archaeon_UWMA_0287	Dehalococcoidia_bacterium_UWMA_0331	0.0119048
Candidatus_Pacearchaeota_archaeon_UWMA_0287	Dehalococcoidia_bacterium_UWMA_0337	0.0119048
Candidatus_Pacearchaeota_archaeon_UWMA_0287	Dehalococcoidia_bacterium_UWMA_0354	0.0119048
Candidatus_Pacearchaeota_archaeon_UWMA_0287	Flavobacteriaceae_bacterium_UWMA_0351	0.0119048
Candidatus_Pacearchaeota_archaeon_UWMA_0287	Flavobacteriales_bacterium_UWMA_0274	0.0119048
Candidatus_Pacearchaeota_archaeon_UWMA_0287	Gammaproteobacteria_bacterium_UWMA_0258	0.0119048
Candidatus_Pacearchaeota_archaeon_UWMA_0287	Gammaproteobacteria_bacterium_UWMA_0260	0.0119048
Candidatus_Pacearchaeota_archaeon_UWMA_0287	Gammaproteobacteria_bacterium_UWMA_0273	0.0119048
Candidatus_Pacearchaeota_archaeon_UWMA_0287	Gammaproteobacteria_bacterium_UWMA_0278	0.0119048
Candidatus_Pacearchaeota_archaeon_UWMA_0287	Gammaproteobacteria_bacterium_UWMA_0282	0.0119048
Candidatus_Pacearchaeota_archaeon_UWMA_0287	Gammaproteobacteria_bacterium_UWMA_0291	0.0119048
Candidatus_Pacearchaeota_archaeon_UWMA_0287	Gammaproteobacteria_bacterium_UWMA_0301	0.0119048
Candidatus_Pacearchaeota_archaeon_UWMA_0287	Gammaproteobacteria_bacterium_UWMA_0343	0.0119048
Candidatus_Pacearchaeota_archaeon_UWMA_0287	Gemmatimonadetes_bacterium_UWMA_0296	0.0119048
Candidatus_Pacearchaeota_archaeon_UWMA_0287	Gemmatimonadetes_bacterium_UWMA_0308	0.0119048
Candidatus_Pacearchaeota_archaeon_UWMA_0287	Marine_Group_III_euryarchaeote_UWMA_0284	0.0119048
Candidatus_Pacearchaeota_archaeon_UWMA_0287	Marine_Group_III_euryarchaeote_UWMA_0340	0.0119048
Candidatus_Pacearchaeota_archaeon_UWMA_0287	Marine_Group_II_euryarchaeote_UWMA_0323	0.0119048
Candidatus_Pacearchaeota_archaeon_UWMA_0287	Marine_Group_II_euryarchaeote_UWMA_0328	0.0119048
Candidatus_Pacearchaeota_archaeon_UWMA_0287	Marine_Group_II_euryarchaeote_UWMA_0344	0.0119048
Candidatus_Pacearchaeota_archaeon_UWMA_0287	Marine_Group_II_euryarchaeote_UWMA_0352	0.0119048
Candidatus_Pacearchaeota_archaeon_UWMA_0287	Marine_Group_II_euryarchaeote_UWMA_0357	0.0119048
Candidatus_Pacearchaeota_archaeon_UWMA_0287	Methylococcaceae_bacterium_UWMA_0325	0.0119048
Candidatus_Pacearchaeota_archaeon_UWMA_0287	Methylococcaceae_bacterium_UWMA_0327	0.0119048
Candidatus_Pacearchaeota_archaeon_UWMA_0287	Methylococcaceae_bacterium_UWMA_0348	0.0119048
Candidatus_Pacearchaeota_archaeon_UWMA_0287	Methylophilaceae_bacterium_UWMA_0326	0.0119048
Candidatus_Pacearchaeota_archaeon_UWMA_0287	Methyloprofundus_sp_UWMA_0312	0.0119048
Candidatus_Pacearchaeota_archaeon_UWMA_0287	Myxococcales_bacterium_UWMA_0315	0.0119048
Candidatus_Pacearchaeota_archaeon_UWMA_0287	Myxococcales_bacterium_UWMA_0324	0.0119048
Candidatus_Pacearchaeota_archaeon_UWMA_0287	Myxococcales_bacterium_UWMA_0330	0.0119048
Candidatus_Pacearchaeota_archaeon_UWMA_0287	Myxococcales_bacterium_UWMA_0336	0.0119048
Candidatus_Pacearchaeota_archaeon_UWMA_0287	Nitrosopumilus_sp_UWMA_0263	0.0119048
Candidatus_Pacearchaeota_archaeon_UWMA_0287	Nitrospinaceae_bacterium_UWMA_0262	0.0119048
Candidatus_Pacearchaeota_archaeon_UWMA_0287	Oceanospirillaceae_bacterium_UWMA_0280	0.0119048
Candidatus_Pacearchaeota_archaeon_UWMA_0287	Planctomycetes_bacterium_UWMA_0345	0.0119048
Candidatus_Pacearchaeota_archaeon_UWMA_0287	Porticoccaceae_bacterium_UWMA_0313	0.0119048
Candidatus_Pacearchaeota_archaeon_UWMA_0287	Rhodospirillales_bacterium_UWMA_0295	0.0119048
Candidatus_Pacearchaeota_archaeon_UWMA_0287	Thiotrichaceae_bacterium_UWMA_0311	0.0119048
Candidatus_Pacearchaeota_archaeon_UWMA_0287	Verrucomicrobiales_bacterium_UWMA_0292	0.0119048
Candidatus_Pacearchaeota_archaeon_UWMA_0287	Verrucomicrobiales_bacterium_UWMA_0332	0.0119048
Candidatus_Pacearchaeota_archaeon_UWMA_0287	candidate_division_UBP10_bacterium_UWMA_0304	0.0119048
Oceanospirillaceae_bacterium_UWMA_0280	Gammaproteobacteria_bacterium_UWMA_0261	0.0116874
Oceanospirillaceae_bacterium_UWMA_0280	Gammaproteobacteria_bacterium_UWMA_0281	0.0116874
Oceanospirillaceae_bacterium_UWMA_0280	Gammaproteobacteria_bacterium_UWMA_0299	0.0116874
Oceanospirillaceae_bacterium_UWMA_0280	Gammaproteobacteria_bacterium_UWMA_0302	0.0116874
Oceanospirillaceae_bacterium_UWMA_0280	Planctomycetes_bacterium_UWMA_0265	0.0116874
Cycloclasticus_sp_UWMA_0335	Flavobacteriaceae_bacterium_UWMA_0314	0.0116369
Cycloclasticus_sp_UWMA_0335	Flavobacteriales_bacterium_UWMA_0274	0.0116369
Dehalococcoidia_bacterium_UWMA_0267	Planctomycetaceae_bacterium_UWMA_0346	0.0115037
Methylococcaceae_bacterium_UWMA_0348	Candidatus_Thioglobus_sp_UWMA_0322	0.011474
Methylococcaceae_bacterium_UWMA_0348	Gammaproteobacteria_bacterium_UWMA_0302	0.011474
Methylococcaceae_bacterium_UWMA_0348	Henriciella_sp_UWMA_0297	0.011474
Methylococcaceae_bacterium_UWMA_0348	Planctomycetes_bacterium_UWMA_0294	0.011474
Methylococcaceae_bacterium_UWMA_0348	Verrucomicrobiales_bacterium_UWMA_0320	0.011474
Thiotrichaceae_bacterium_UWMA_0311	Gammaproteobacteria_bacterium_UWMA_0261	0.0114679
Thiotrichaceae_bacterium_UWMA_0311	Gammaproteobacteria_bacterium_UWMA_0281	0.0114679
Thiotrichaceae_bacterium_UWMA_0311	Gammaproteobacteria_bacterium_UWMA_0299	0.0114679
Thiotrichaceae_bacterium_UWMA_0311	Gammaproteobacteria_bacterium_UWMA_0302	0.0114679
Thiotrichaceae_bacterium_UWMA_0311	Planctomycetes_bacterium_UWMA_0265	0.0114679
Alphaproteobacteria_bacterium_UWMA_0321	Candidatus_Thioglobus_sp_UWMA_0322	0.0113717
Alphaproteobacteria_bacterium_UWMA_0321	Gammaproteobacteria_bacterium_UWMA_0302	0.0113717
Alphaproteobacteria_bacterium_UWMA_0321	Henriciella_sp_UWMA_0297	0.0113717
Alphaproteobacteria_bacterium_UWMA_0321	Planctomycetes_bacterium_UWMA_0294	0.0113717
Alphaproteobacteria_bacterium_UWMA_0321	Verrucomicrobiales_bacterium_UWMA_0320	0.0113717
Flavobacteriales_bacterium_UWMA_0277	Planctomycetaceae_bacterium_UWMA_0346	0.011259
Candidatus_Thioglobus_sp_UWMA_0272	Micavibrio_sp_UWMA_0310	0.0110865
Candidatus_Lambdaproteobacteria_bacterium_UWMA_0318	Planctomycetaceae_bacterium_UWMA_0346	0.0110701
Nitrospinaceae_bacterium_UWMA_0271	Bacteroidetes_bacterium_UWMA_0293	0.0110092
Verrucomicrobiales_bacterium_UWMA_0332	Flavobacteriaceae_bacterium_UWMA_0314	0.0109983
Flavobacteriales_bacterium_UWMA_0289	Candidatus_Thioglobus_sp_UWMA_0322	0.0109589
Flavobacteriales_bacterium_UWMA_0289	Gammaproteobacteria_bacterium_UWMA_0302	0.0109589
Flavobacteriales_bacterium_UWMA_0289	Henriciella_sp_UWMA_0297	0.0109589
Flavobacteriales_bacterium_UWMA_0289	Microbacterium_sp_UWMA_0270	0.0109589
Flavobacteriales_bacterium_UWMA_0289	Planctomycetes_bacterium_UWMA_0294	0.0109589
Flavobacteriales_bacterium_UWMA_0289	Verrucomicrobiales_bacterium_UWMA_0320	0.0109589
Gammaproteobacteria_bacterium_UWMA_0299	Gemmatimonadetes_bacterium_UWMA_0296	0.0109514
Gammaproteobacteria_bacterium_UWMA_0299	Gemmatimonadetes_bacterium_UWMA_0308	0.0109514
Gammaproteobacteria_bacterium_UWMA_0299	Microbacterium_sp_UWMA_0270	0.0109514
Cycloclasticus_sp_UWMA_0335	Bacteroidetes_bacterium_UWMA_0358	0.0108611
Cycloclasticus_sp_UWMA_0335	Candidatus_Marinimicrobia_bacterium_UWMA_0309	0.0108611
Cycloclasticus_sp_UWMA_0335	Flavobacteriaceae_bacterium_UWMA_0351	0.0108611
Cycloclasticus_sp_UWMA_0335	Oceanospirillaceae_bacterium_UWMA_0280	0.0108611
Cycloclasticus_sp_UWMA_0335	Planctomycetes_bacterium_UWMA_0329	0.0108611
Gemmatimonadetes_bacterium_UWMA_0339	Microbacterium_sp_UWMA_0270	0.0108374
Dehalococcoidia_bacterium_UWMA_0267	Bacteroidetes_bacterium_UWMA_0293	0.010682
Dehalococcoidia_bacterium_UWMA_0267	Candidatus_Handelsmanbacteria_bacterium_UWMA_0286	0.010682
Dehalococcoidia_bacterium_UWMA_0267	Candidatus_Handelsmanbacteria_bacterium_UWMA_0300	0.010682
Dehalococcoidia_bacterium_UWMA_0267	Candidatus_Pelagibacter_sp_UWMA_0307	0.010682
Dehalococcoidia_bacterium_UWMA_0267	Candidatus_Thioglobus_sp_UWMA_0322	0.010682
Dehalococcoidia_bacterium_UWMA_0267	Gammaproteobacteria_bacterium_UWMA_0261	0.010682
Dehalococcoidia_bacterium_UWMA_0267	Gammaproteobacteria_bacterium_UWMA_0281	0.010682
Dehalococcoidia_bacterium_UWMA_0267	Gammaproteobacteria_bacterium_UWMA_0299	0.010682
Dehalococcoidia_bacterium_UWMA_0267	Gammaproteobacteria_bacterium_UWMA_0302	0.010682
Dehalococcoidia_bacterium_UWMA_0267	Gemmatimonadetes_bacterium_UWMA_0339	0.010682
Dehalococcoidia_bacterium_UWMA_0267	Henriciella_sp_UWMA_0297	0.010682
Dehalococcoidia_bacterium_UWMA_0267	Micavibrio_sp_UWMA_0310	0.010682
Dehalococcoidia_bacterium_UWMA_0267	Microbacterium_sp_UWMA_0270	0.010682
Dehalococcoidia_bacterium_UWMA_0267	Planctomycetes_bacterium_UWMA_0265	0.010682
Dehalococcoidia_bacterium_UWMA_0267	Planctomycetes_bacterium_UWMA_0276	0.010682
Dehalococcoidia_bacterium_UWMA_0267	Planctomycetes_bacterium_UWMA_0294	0.010682
Dehalococcoidia_bacterium_UWMA_0267	Sulfitobacter_sp_UWMA_0305	0.010682
Dehalococcoidia_bacterium_UWMA_0267	Verrucomicrobiales_bacterium_UWMA_0320	0.010682
Dehalococcoidia_bacterium_UWMA_0267	candidate_division_Zixibacteria_bacterium_UWMA_0288	0.010682
Methylococcaceae_bacterium_UWMA_0327	Bacteroidetes_bacterium_UWMA_0293	0.0106141
Methylococcaceae_bacterium_UWMA_0348	Flavobacteriaceae_bacterium_UWMA_0314	0.0105914
Methylococcaceae_bacterium_UWMA_0348	Flavobacteriales_bacterium_UWMA_0274	0.0105914
Candidatus_Lambdaproteobacteria_bacterium_UWMA_0318	Gammaproteobacteria_bacterium_UWMA_0302	0.0104551
Gammaproteobacteria_bacterium_UWMA_0299	Planctomycetes_bacterium_UWMA_0329	0.0102669
Flavobacteriales_bacterium_UWMA_0277	Candidatus_Thioglobus_sp_UWMA_0322	0.0102354
Flavobacteriales_bacterium_UWMA_0277	Gammaproteobacteria_bacterium_UWMA_0302	0.0102354
Flavobacteriales_bacterium_UWMA_0277	Henriciella_sp_UWMA_0297	0.0102354
Flavobacteriales_bacterium_UWMA_0277	Microbacterium_sp_UWMA_0270	0.0102354
Flavobacteriales_bacterium_UWMA_0277	Planctomycetes_bacterium_UWMA_0294	0.0102354
Flavobacteriales_bacterium_UWMA_0277	Verrucomicrobiales_bacterium_UWMA_0320	0.0102354
Gemmatimonadetes_bacterium_UWMA_0308	Bacteroidetes_bacterium_UWMA_0293	0.0102128
Gemmatimonadetes_bacterium_UWMA_0308	Microbacterium_sp_UWMA_0270	0.0102128
Verrucomicrobiales_bacterium_UWMA_0292	Planctomycetaceae_bacterium_UWMA_0346	0.0101852
Planctomycetes_bacterium_UWMA_0345	Gemmatimonadetes_bacterium_UWMA_0339	0.0101351
Planctomycetes_bacterium_UWMA_0345	Micavibrio_sp_UWMA_0310	0.0101351
Planctomycetes_bacterium_UWMA_0345	candidate_division_Zixibacteria_bacterium_UWMA_0288	0.0101351
Nitrospinaceae_bacterium_UWMA_0271	Candidatus_Handelsmanbacteria_bacterium_UWMA_0286	0.0100917
Nitrospinaceae_bacterium_UWMA_0271	Candidatus_Handelsmanbacteria_bacterium_UWMA_0300	0.0100917
Nitrospinaceae_bacterium_UWMA_0271	Candidatus_Pelagibacter_sp_UWMA_0307	0.0100917
Nitrospinaceae_bacterium_UWMA_0271	Candidatus_Thioglobus_sp_UWMA_0322	0.0100917
Nitrospinaceae_bacterium_UWMA_0271	Gammaproteobacteria_bacterium_UWMA_0261	0.0100917
Nitrospinaceae_bacterium_UWMA_0271	Gammaproteobacteria_bacterium_UWMA_0281	0.0100917
Nitrospinaceae_bacterium_UWMA_0271	Gammaproteobacteria_bacterium_UWMA_0299	0.0100917
Nitrospinaceae_bacterium_UWMA_0271	Gammaproteobacteria_bacterium_UWMA_0302	0.0100917
Nitrospinaceae_bacterium_UWMA_0271	Gemmatimonadetes_bacterium_UWMA_0339	0.0100917
Nitrospinaceae_bacterium_UWMA_0271	Henriciella_sp_UWMA_0297	0.0100917
Nitrospinaceae_bacterium_UWMA_0271	Planctomycetes_bacterium_UWMA_0265	0.0100917
Nitrospinaceae_bacterium_UWMA_0271	Planctomycetes_bacterium_UWMA_0276	0.0100917
Nitrospinaceae_bacterium_UWMA_0271	Planctomycetes_bacterium_UWMA_0294	0.0100917
Nitrospinaceae_bacterium_UWMA_0271	Sulfitobacter_sp_UWMA_0305	0.0100917
Nitrospinaceae_bacterium_UWMA_0271	Verrucomicrobiales_bacterium_UWMA_0320	0.0100917
Nitrospinaceae_bacterium_UWMA_0271	candidate_division_Zixibacteria_bacterium_UWMA_0288	0.0100917
Cycloclasticus_sp_UWMA_0335	Acidimicrobiia_bacterium_UWMA_0264	0.0100853
Cycloclasticus_sp_UWMA_0335	Acidimicrobiia_bacterium_UWMA_0319	0.0100853
Cycloclasticus_sp_UWMA_0335	Candidatus_Lambdaproteobacteria_bacterium_UWMA_0298	0.0100853
Cycloclasticus_sp_UWMA_0335	Candidatus_Nitrosopelagicus_sp_UWMA_0359	0.0100853
Cycloclasticus_sp_UWMA_0335	Gammaproteobacteria_bacterium_UWMA_0258	0.0100853
Cycloclasticus_sp_UWMA_0335	Gammaproteobacteria_bacterium_UWMA_0273	0.0100853
Cycloclasticus_sp_UWMA_0335	Gammaproteobacteria_bacterium_UWMA_0291	0.0100853
Cycloclasticus_sp_UWMA_0335	Gemmatimonadetes_bacterium_UWMA_0296	0.0100853
Cycloclasticus_sp_UWMA_0335	Gemmatimonadetes_bacterium_UWMA_0308	0.0100853
Cycloclasticus_sp_UWMA_0335	Gemmatimonadetes_bacterium_UWMA_0334	0.0100853
Cycloclasticus_sp_UWMA_0335	Methylococcaceae_bacterium_UWMA_0325	0.0100853
Cycloclasticus_sp_UWMA_0335	Methylococcaceae_bacterium_UWMA_0327	0.0100853
Cycloclasticus_sp_UWMA_0335	Methyloprofundus_sp_UWMA_0312	0.0100853
Cycloclasticus_sp_UWMA_0335	Myxococcales_bacterium_UWMA_0315	0.0100853
Cycloclasticus_sp_UWMA_0335	Myxococcales_bacterium_UWMA_0330	0.0100853
Cycloclasticus_sp_UWMA_0335	Myxococcales_bacterium_UWMA_0336	0.0100853
Cycloclasticus_sp_UWMA_0335	Nitrospira_sp_UWMA_0268	0.0100853
Cycloclasticus_sp_UWMA_0335	Planctomycetes_bacterium_UWMA_0345	0.0100853
Cycloclasticus_sp_UWMA_0335	Rhodospirillales_bacterium_UWMA_0295	0.0100853
Cycloclasticus_sp_UWMA_0335	Sneathiellales_bacterium_UWMA_0353	0.0100853
Cycloclasticus_sp_UWMA_0335	Thiotrichaceae_bacterium_UWMA_0311	0.0100853
Cycloclasticus_sp_UWMA_0335	Verrucomicrobiales_bacterium_UWMA_0292	0.0100853
Cycloclasticus_sp_UWMA_0335	candidate_division_UBP10_bacterium_UWMA_0304	0.0100853
Gemmatimonadetes_bacterium_UWMA_0334	candidate_division_Zixibacteria_bacterium_UWMA_0288	0.00993612
Candidatus_Thioglobus_sp_UWMA_0259	Microbacterium_sp_UWMA_0270	0.00988468
Gemmatimonadetes_bacterium_UWMA_0339	Candidatus_Marinimicrobia_bacterium_UWMA_0309	0.00985222
Gemmatimonadetes_bacterium_UWMA_0339	Candidatus_Pacearchaeota_archaeon_UWMA_0287	0.00985222
Gemmatimonadetes_bacterium_UWMA_0339	Gammaproteobacteria_bacterium_UWMA_0291	0.00985222
Gemmatimonadetes_bacterium_UWMA_0339	Gemmatimonadetes_bacterium_UWMA_0296	0.00985222
Gemmatimonadetes_bacterium_UWMA_0339	Gemmatimonadetes_bacterium_UWMA_0308	0.00985222
Gemmatimonadetes_bacterium_UWMA_0339	Henriciella_sp_UWMA_0297	0.00985222
Gemmatimonadetes_bacterium_UWMA_0339	Myxococcales_bacterium_UWMA_0315	0.00985222
Gemmatimonadetes_bacterium_UWMA_0339	Myxococcales_bacterium_UWMA_0330	0.00985222
Gemmatimonadetes_bacterium_UWMA_0339	Myxococcales_bacterium_UWMA_0336	0.00985222
Gemmatimonadetes_bacterium_UWMA_0339	Nitrosopumilus_sp_UWMA_0263	0.00985222
Gemmatimonadetes_bacterium_UWMA_0339	Nitrospinaceae_bacterium_UWMA_0356	0.00985222
Gemmatimonadetes_bacterium_UWMA_0339	Nitrospira_sp_UWMA_0268	0.00985222
Gemmatimonadetes_bacterium_UWMA_0339	Planctomycetaceae_bacterium_UWMA_0346	0.00985222
Gemmatimonadetes_bacterium_UWMA_0339	Planctomycetes_bacterium_UWMA_0294	0.00985222
Gemmatimonadetes_bacterium_UWMA_0339	Planctomycetes_bacterium_UWMA_0345	0.00985222
Gemmatimonadetes_bacterium_UWMA_0339	Porticoccaceae_bacterium_UWMA_0313	0.00985222
Gemmatimonadetes_bacterium_UWMA_0339	Verrucomicrobiales_bacterium_UWMA_0332	0.00985222
Candidatus_Lambdaproteobacteria_bacterium_UWMA_0318	Candidatus_Thioglobus_sp_UWMA_0322	0.0098401
Candidatus_Lambdaproteobacteria_bacterium_UWMA_0318	Henriciella_sp_UWMA_0297	0.0098401
Candidatus_Lambdaproteobacteria_bacterium_UWMA_0318	Microbacterium_sp_UWMA_0270	0.0098401
Candidatus_Lambdaproteobacteria_bacterium_UWMA_0318	Planctomycetes_bacterium_UWMA_0294	0.0098401
Candidatus_Lambdaproteobacteria_bacterium_UWMA_0318	Verrucomicrobiales_bacterium_UWMA_0320	0.0098401
Methylophilaceae_bacterium_UWMA_0326	Bacteroidetes_bacterium_UWMA_0293	0.00972053
Methylophilaceae_bacterium_UWMA_0326	Candidatus_Handelsmanbacteria_bacterium_UWMA_0286	0.00972053
Methylophilaceae_bacterium_UWMA_0326	Candidatus_Handelsmanbacteria_bacterium_UWMA_0300	0.00972053
Methylophilaceae_bacterium_UWMA_0326	Candidatus_Pelagibacter_sp_UWMA_0307	0.00972053
Methylophilaceae_bacterium_UWMA_0326	Candidatus_Thioglobus_sp_UWMA_0322	0.00972053
Methylophilaceae_bacterium_UWMA_0326	Gammaproteobacteria_bacterium_UWMA_0261	0.00972053
Methylophilaceae_bacterium_UWMA_0326	Gammaproteobacteria_bacterium_UWMA_0281	0.00972053
Methylophilaceae_bacterium_UWMA_0326	Gammaproteobacteria_bacterium_UWMA_0299	0.00972053
Methylophilaceae_bacterium_UWMA_0326	Gammaproteobacteria_bacterium_UWMA_0302	0.00972053
Methylophilaceae_bacterium_UWMA_0326	Gemmatimonadetes_bacterium_UWMA_0339	0.00972053
Methylophilaceae_bacterium_UWMA_0326	Henriciella_sp_UWMA_0297	0.00972053
Methylophilaceae_bacterium_UWMA_0326	Microbacterium_sp_UWMA_0270	0.00972053
Methylophilaceae_bacterium_UWMA_0326	Planctomycetaceae_bacterium_UWMA_0346	0.00972053
Methylophilaceae_bacterium_UWMA_0326	Planctomycetes_bacterium_UWMA_0265	0.00972053
Methylophilaceae_bacterium_UWMA_0326	Planctomycetes_bacterium_UWMA_0276	0.00972053
Methylophilaceae_bacterium_UWMA_0326	Planctomycetes_bacterium_UWMA_0294	0.00972053
Methylophilaceae_bacterium_UWMA_0326	Sulfitobacter_sp_UWMA_0305	0.00972053
Methylophilaceae_bacterium_UWMA_0326	Verrucomicrobiales_bacterium_UWMA_0320	0.00972053
Methylophilaceae_bacterium_UWMA_0326	candidate_division_Zixibacteria_bacterium_UWMA_0288	0.00972053
Methylococcaceae_bacterium_UWMA_0348	Candidatus_Marinimicrobia_bacterium_UWMA_0309	0.00970874
Methylococcaceae_bacterium_UWMA_0348	Nitrospira_sp_UWMA_0268	0.00970874
Gammaproteobacteria_bacterium_UWMA_0299	Candidatus_Lambdaproteobacteria_bacterium_UWMA_0298	0.00958248
Gammaproteobacteria_bacterium_UWMA_0299	Candidatus_Nitrosopelagicus_sp_UWMA_0359	0.00958248
Planctomycetes_bacterium_UWMA_0345	Microbacterium_sp_UWMA_0270	0.00945946
Gemmatimonadetes_bacterium_UWMA_0308	Planctomycetaceae_bacterium_UWMA_0346	0.0093617
Gammaproteobacteria_bacterium_UWMA_0258	Microbacterium_sp_UWMA_0270	0.00931858
Cycloclasticus_sp_UWMA_0335	Bacteroidetes_bacterium_UWMA_0293	0.00930954
Cycloclasticus_sp_UWMA_0335	Candidatus_Handelsmanbacteria_bacterium_UWMA_0286	0.00930954
Cycloclasticus_sp_UWMA_0335	Candidatus_Handelsmanbacteria_bacterium_UWMA_0300	0.00930954
Cycloclasticus_sp_UWMA_0335	Candidatus_Pacearchaeota_archaeon_UWMA_0287	0.00930954
Cycloclasticus_sp_UWMA_0335	Candidatus_Pelagibacter_sp_UWMA_0307	0.00930954
Cycloclasticus_sp_UWMA_0335	Candidatus_Thioglobus_sp_UWMA_0259	0.00930954
Cycloclasticus_sp_UWMA_0335	Candidatus_Thioglobus_sp_UWMA_0272	0.00930954
Cycloclasticus_sp_UWMA_0335	Cycloclasticus_sp_UWMA_0316	0.00930954
Cycloclasticus_sp_UWMA_0335	Gammaproteobacteria_bacterium_UWMA_0261	0.00930954
Cycloclasticus_sp_UWMA_0335	Gammaproteobacteria_bacterium_UWMA_0281	0.00930954
Cycloclasticus_sp_UWMA_0335	Gammaproteobacteria_bacterium_UWMA_0299	0.00930954
Cycloclasticus_sp_UWMA_0335	Gemmatimonadetes_bacterium_UWMA_0339	0.00930954
Cycloclasticus_sp_UWMA_0335	Nitrosopumilus_sp_UWMA_0263	0.00930954
Cycloclasticus_sp_UWMA_0335	Nitrospinaceae_bacterium_UWMA_0271	0.00930954
Cycloclasticus_sp_UWMA_0335	Nitrospinaceae_bacterium_UWMA_0356	0.00930954
Cycloclasticus_sp_UWMA_0335	Planctomycetes_bacterium_UWMA_0265	0.00930954
Cycloclasticus_sp_UWMA_0335	Planctomycetes_bacterium_UWMA_0276	0.00930954
Cycloclasticus_sp_UWMA_0335	Porticoccaceae_bacterium_UWMA_0313	0.00930954
Cycloclasticus_sp_UWMA_0335	Sulfitobacter_sp_UWMA_0305	0.00930954
Cycloclasticus_sp_UWMA_0335	Verrucomicrobiales_bacterium_UWMA_0332	0.00930954
Cycloclasticus_sp_UWMA_0335	candidate_division_Zixibacteria_bacterium_UWMA_0288	0.00930954
Nitrospinaceae_bacterium_UWMA_0271	Micavibrio_sp_UWMA_0310	0.00917431
Methylococcaceae_bacterium_UWMA_0327	candidate_division_Zixibacteria_bacterium_UWMA_0288	0.0090978
Methyloprofundus_sp_UWMA_0312	Microbacterium_sp_UWMA_0270	0.00903862
Fuerstia_sp_UWMA_0333	Microbacterium_sp_UWMA_0270	0.00892326
Gammaproteobacteria_bacterium_UWMA_0299	Planctomycetaceae_bacterium_UWMA_0346	0.00889802
Acidimicrobiia_bacterium_UWMA_0264	Gemmatimonadetes_bacterium_UWMA_0339	0.00888585
Acidimicrobiia_bacterium_UWMA_0264	Micavibrio_sp_UWMA_0310	0.00888585
Acidimicrobiia_bacterium_UWMA_0264	candidate_division_Zixibacteria_bacterium_UWMA_0288	0.00888585
Gammaproteobacteria_bacterium_UWMA_0281	Candidatus_Lambdaproteobacteria_bacterium_UWMA_0298	0.00887311
Gammaproteobacteria_bacterium_UWMA_0281	Candidatus_Nitrosopelagicus_sp_UWMA_0359	0.00887311
Gammaproteobacteria_bacterium_UWMA_0281	Gemmatimonadetes_bacterium_UWMA_0296	0.00887311
Gammaproteobacteria_bacterium_UWMA_0281	Gemmatimonadetes_bacterium_UWMA_0308	0.00887311
Gammaproteobacteria_bacterium_UWMA_0281	Planctomycetaceae_bacterium_UWMA_0346	0.00887311
Gammaproteobacteria_bacterium_UWMA_0281	Planctomycetes_bacterium_UWMA_0329	0.00887311
Gammaproteobacteria_bacterium_UWMA_0281	Sneathiellales_bacterium_UWMA_0353	0.00887311
Gemmatimonadetes_bacterium_UWMA_0339	Acidimicrobiia_bacterium_UWMA_0264	0.008867
Gemmatimonadetes_bacterium_UWMA_0339	Acidimicrobiia_bacterium_UWMA_0319	0.008867
Gemmatimonadetes_bacterium_UWMA_0339	Bacteroidetes_bacterium_UWMA_0358	0.008867
Gemmatimonadetes_bacterium_UWMA_0339	Candidatus_Lambdaproteobacteria_bacterium_UWMA_0298	0.008867
Gemmatimonadetes_bacterium_UWMA_0339	Candidatus_Nitrosopelagicus_sp_UWMA_0359	0.008867
Gemmatimonadetes_bacterium_UWMA_0339	Candidatus_Thioglobus_sp_UWMA_0259	0.008867
Gemmatimonadetes_bacterium_UWMA_0339	Candidatus_Thioglobus_sp_UWMA_0272	0.008867
Gemmatimonadetes_bacterium_UWMA_0339	Candidatus_Thioglobus_sp_UWMA_0322	0.008867
Gemmatimonadetes_bacterium_UWMA_0339	Cycloclasticus_sp_UWMA_0316	0.008867
Gemmatimonadetes_bacterium_UWMA_0339	Flavobacteriaceae_bacterium_UWMA_0314	0.008867
Gemmatimonadetes_bacterium_UWMA_0339	Flavobacteriaceae_bacterium_UWMA_0351	0.008867
Gemmatimonadetes_bacterium_UWMA_0339	Flavobacteriales_bacterium_UWMA_0274	0.008867
Gemmatimonadetes_bacterium_UWMA_0339	Gammaproteobacteria_bacterium_UWMA_0258	0.008867
Gemmatimonadetes_bacterium_UWMA_0339	Gammaproteobacteria_bacterium_UWMA_0273	0.008867
Gemmatimonadetes_bacterium_UWMA_0339	Gammaproteobacteria_bacterium_UWMA_0302	0.008867
Gemmatimonadetes_bacterium_UWMA_0339	Gemmatimonadetes_bacterium_UWMA_0334	0.008867
Gemmatimonadetes_bacterium_UWMA_0339	Methylococcaceae_bacterium_UWMA_0325	0.008867
Gemmatimonadetes_bacterium_UWMA_0339	Methylococcaceae_bacterium_UWMA_0327	0.008867
Gemmatimonadetes_bacterium_UWMA_0339	Methyloprofundus_sp_UWMA_0312	0.008867
Gemmatimonadetes_bacterium_UWMA_0339	Nitrospinaceae_bacterium_UWMA_0271	0.008867
Gemmatimonadetes_bacterium_UWMA_0339	Oceanospirillaceae_bacterium_UWMA_0280	0.008867
Gemmatimonadetes_bacterium_UWMA_0339	Planctomycetes_bacterium_UWMA_0329	0.008867
Gemmatimonadetes_bacterium_UWMA_0339	Rhodospirillales_bacterium_UWMA_0295	0.008867
Gemmatimonadetes_bacterium_UWMA_0339	Sneathiellales_bacterium_UWMA_0353	0.008867
Gemmatimonadetes_bacterium_UWMA_0339	Thiotrichaceae_bacterium_UWMA_0311	0.008867
Gemmatimonadetes_bacterium_UWMA_0339	Verrucomicrobiales_bacterium_UWMA_0292	0.008867
Gemmatimonadetes_bacterium_UWMA_0339	Verrucomicrobiales_bacterium_UWMA_0320	0.008867
Gemmatimonadetes_bacterium_UWMA_0339	candidate_division_UBP10_bacterium_UWMA_0304	0.008867
Methylococcaceae_bacterium_UWMA_0348	Bacteroidetes_bacterium_UWMA_0358	0.00882613
Methylococcaceae_bacterium_UWMA_0348	Flavobacteriaceae_bacterium_UWMA_0351	0.00882613
Methylococcaceae_bacterium_UWMA_0348	Oceanospirillaceae_bacterium_UWMA_0280	0.00882613
Methylococcaceae_bacterium_UWMA_0348	Planctomycetes_bacterium_UWMA_0329	0.00882613
Gammaproteobacteria_bacterium_UWMA_0291	Microbacterium_sp_UWMA_0270	0.00879765
Planctomycetes_bacterium_UWMA_0345	Planctomycetaceae_bacterium_UWMA_0346	0.00878378
Oceanospirillaceae_bacterium_UWMA_0280	Planctomycetes_bacterium_UWMA_0276	0.00876552
Nitrospinaceae_bacterium_UWMA_0356	Microbacterium_sp_UWMA_0270	0.00875486
Gemmatimonadetes_bacterium_UWMA_0296	Microbacterium_sp_UWMA_0270	0.0087073
Bacteroidetes_bacterium_UWMA_0358	Bacteroidetes_bacterium_UWMA_0293	0.00864553
[truncated: 8,779 more rows]

## Sheet: MSI_marine_broth_2216
organism	in_the_presence	msi_value
[truncated: 9,506 more rows]
