# Supplementary material for: Metagenome-based metabolic modelling predicts unique microbial interactions in deep-sea hydrothermal plume microbiomes
Source: ISME Commun. 2023 Apr 29;3:42. doi: 10.1038/s43705-023-00242-8 (PMC10148797; doi:10.1038/s43705-023-00242-8)
Supplement: Supplementary file 5 — Supplementary File S4 [file 43705_2023_242_MOESM5_ESM.zip]

Archive with 28 entries (27 files):
- Supplementary File S4 Pairwise interactions/Pairwise interactions/
- Supplementary File S4 Pairwise interactions/Pairwise interactions/Supplementary Figure S0 legend.pdf
- Supplementary File S4 Pairwise interactions/Pairwise interactions/Supplementary Figure S1 Candidatus_Handelsmanbacteria_bacterium_UWMA_0286.svg
- Supplementary File S4 Pairwise interactions/Pairwise interactions/Supplementary Figure S10 Candidatus_Thioglobus_sp_UWMA_0342.svg
- Supplementary File S4 Pairwise interactions/Pairwise interactions/Supplementary Figure S11 Candidatus_Thioglobus_sp_UWMA_0360.svg
- Supplementary File S4 Pairwise interactions/Pairwise interactions/Supplementary Figure S12 Marine_Group_III_euryarchaeote_UWMA_0284.svg
- Supplementary File S4 Pairwise interactions/Pairwise interactions/Supplementary Figure S13 Marine_Group_III_euryarchaeote_UWMA_0340.svg
- Supplementary File S4 Pairwise interactions/Pairwise interactions/Supplementary Figure S14 Marine_Group_II_euryarchaeote_UWMA_0266.svg
- Supplementary File S4 Pairwise interactions/Pairwise interactions/Supplementary Figure S15 Marine_Group_II_euryarchaeote_UWMA_0275.svg
- Supplementary File S4 Pairwise interactions/Pairwise interactions/Supplementary Figure S16 Marine_Group_II_euryarchaeote_UWMA_0279.svg
- Supplementary File S4 Pairwise interactions/Pairwise interactions/Supplementary Figure S17 Marine_Group_II_euryarchaeote_UWMA_0283.svg
- Supplementary File S4 Pairwise interactions/Pairwise interactions/Supplementary Figure S18 Marine_Group_II_euryarchaeote_UWMA_0323.svg
- Supplementary File S4 Pairwise interactions/Pairwise interactions/Supplementary Figure S19 Marine_Group_II_euryarchaeote_UWMA_0328.svg
- Supplementary File S4 Pairwise interactions/Pairwise interactions/Supplementary Figure S2 Candidatus_Handelsmanbacteria_bacterium_UWMA_0300.svg
- Supplementary File S4 Pairwise interactions/Pairwise interactions/Supplementary Figure S20 Marine_Group_II_euryarchaeote_UWMA_0344.svg
- Supplementary File S4 Pairwise interactions/Pairwise interactions/Supplementary Figure S21 Marine_Group_II_euryarchaeote_UWMA_0350.svg
- Supplementary File S4 Pairwise interactions/Pairwise interactions/Supplementary Figure S22 Marine_Group_II_euryarchaeote_UWMA_0352.svg
- Supplementary File S4 Pairwise interactions/Pairwise interactions/Supplementary Figure S23 Marine_Group_II_euryarchaeote_UWMA_0357.svg
- Supplementary File S4 Pairwise interactions/Pairwise interactions/Supplementary Figure S24 Nitrosopumilus_sp_UWMA_0263.svg
- Supplementary File S4 Pairwise interactions/Pairwise interactions/Supplementary Figure S25 Sulfitobacter_sp_UWMA_0305.svg
- Supplementary File S4 Pairwise interactions/Pairwise interactions/Supplementary Figure S26 Thiotrichaceae_bacterium_UWMA_0311.svg
- Supplementary File S4 Pairwise interactions/Pairwise interactions/Supplementary Figure S3 Candidatus_Lambdaproteobacteria_bacterium_UWMA_0298.svg
- Supplementary File S4 Pairwise interactions/Pairwise interactions/Supplementary Figure S4 Candidatus_Lambdaproteobacteria_bacterium_UWMA_0318.svg
- Supplementary File S4 Pairwise interactions/Pairwise interactions/Supplementary Figure S5 Candidatus_Nitrosopelagicus_sp_UWMA_0359.svg
- Supplementary File S4 Pairwise interactions/Pairwise interactions/Supplementary Figure S6 Candidatus_Pacearchaeota_archaeon_UWMA_0287.svg
- Supplementary File S4 Pairwise interactions/Pairwise interactions/Supplementary Figure S7 Candidatus_Thioglobus_sp_UWMA_0259.svg
- Supplementary File S4 Pairwise interactions/Pairwise interactions/Supplementary Figure S8 Candidatus_Thioglobus_sp_UWMA_0272.svg
- Supplementary File S4 Pairwise interactions/Pairwise interactions/Supplementary Figure S9 Candidatus_Thioglobus_sp_UWMA_0322.svg
