# Supplementary material for: Metagenome-based metabolic modelling predicts unique microbial interactions in deep-sea hydrothermal plume microbiomes
Source: ISME Commun. 2023 Apr 29;3:42. doi: 10.1038/s43705-023-00242-8 (PMC10148797; doi:10.1038/s43705-023-00242-8)
Supplement: Supplementary file 8 — Supplementary File S7 [file 43705_2023_242_MOESM8_ESM.xlsx]

## Sheet: Sheet4
all-media				GM media				JW1 media				Marine Broth 2216
organism	in_the_presence	MSI		organism	in_the_presence	MSI		organism	in_the_presence	MSI		organism	in_the_presence	MSI
c__Gammaproteobacteria	c__Gammaproteobacteria	155		c__Gammaproteobacteria	c__Poseidoniia	70		c__Gammaproteobacteria	c__Gammaproteobacteria	258		c__Gammaproteobacteria	c__Gammaproteobacteria	93
c__Gammaproteobacteria	c__Alphaproteobacteria	113		c__Gammaproteobacteria	c__Bacteroidia	34		c__Gammaproteobacteria	c__Alphaproteobacteria	133		c__Alphaproteobacteria	c__Gammaproteobacteria	49
c__Gammaproteobacteria	c__Bacteroidia	108		c__Gammaproteobacteria	c__Gammaproteobacteria	33		c__Gammaproteobacteria	c__Bacteroidia	106		c__Gemmatimonadetes	c__Gammaproteobacteria	44
c__Gammaproteobacteria	c__Poseidoniia	79		c__Gammaproteobacteria	c__Marinisomatia	32		c__Gammaproteobacteria	c__Poseidoniia	89		c__Gammaproteobacteria	c__Bacteroidia	44
c__Gammaproteobacteria	c__UBA1135	64		c__Nanoarchaeia	c__Gammaproteobacteria	27		c__Gammaproteobacteria	c__UBA1135	77		c__UBA2968	c__Gammaproteobacteria	42
c__Poseidoniia	c__Gammaproteobacteria	64		c__Gammaproteobacteria	c__Planctomycetes	22		c__Bacteroidia	c__Gammaproteobacteria	72		c__Gammaproteobacteria	c__Acidimicrobiia	38
c__Poseidoniia	c__Alphaproteobacteria	57		c__Poseidoniia	c__Planctomycetes	16		c__Alphaproteobacteria	c__Gammaproteobacteria	68		c__Bacteroidia	c__Gammaproteobacteria	34
c__Gammaproteobacteria	c__Gemmatimonadetes	50		c__Bacteroidia	c__Planctomycetes	12		c__Gammaproteobacteria	c__Gemmatimonadetes	67		c__UBA1135	c__Gammaproteobacteria	32
c__Bacteroidia	c__Gammaproteobacteria	44		c__Nanoarchaeia	c__Poseidoniia	12		c__Poseidoniia	c__Gammaproteobacteria	64		c__Verrucomicrobiae	c__Gammaproteobacteria	31
c__Gammaproteobacteria	c__UBA2968	44		c__Gammaproteobacteria	c__Alphaproteobacteria	12		c__Poseidoniia	c__Alphaproteobacteria	57		c__Nanoarchaeia	c__Gammaproteobacteria	27
c__Gammaproteobacteria	c__Planctomycetes	42		c__Gammaproteobacteria	c__Nitrospinia	12		c__Gammaproteobacteria	c__Planctomycetes	47		c__Gammaproteobacteria	c__Planctomycetes	25
c__Gammaproteobacteria	c__Marinisomatia	39		c__Gammaproteobacteria	c__UBA1135	12		c__Gammaproteobacteria	c__Marinisomatia	46		c__Gammaproteobacteria	c__Alphaproteobacteria	23
c__Alphaproteobacteria	c__Bacteroidia	39		c__Gammaproteobacteria	c__Nitrospiria	10		c__Nitrospinia	c__Gammaproteobacteria	46		c__Alphaproteobacteria	c__Bacteroidia	18
c__Gammaproteobacteria	c__Acidimicrobiia	38		c__Alphaproteobacteria	c__Poseidoniia	10		c__Gammaproteobacteria	c__UBA2968	44		c__SAR324	c__Gammaproteobacteria	17
c__Bacteroidia	c__Alphaproteobacteria	35		c__Binatia	c__Poseidoniia	10		c__Gammaproteobacteria	c__Verrucomicrobiae	40		c__Poseidoniia	c__Planctomycetes	16
c__UBA9160	c__Gammaproteobacteria	29		c__Alphaproteobacteria	c__Planctomycetes	8		c__Bacteroidia	c__Alphaproteobacteria	38		c__Gammaproteobacteria	c__UBA9160	15
c__Alphaproteobacteria	c__Gammaproteobacteria	28		c__Poseidoniia	c__Gammaproteobacteria	8		c__Alphaproteobacteria	c__Bacteroidia	32		c__Rhodothermia	c__Gammaproteobacteria	15
c__Gammaproteobacteria	c__Actinobacteria	27		c__Bacteroidia	c__Gammaproteobacteria	7		c__Gemmatimonadetes	c__Gammaproteobacteria	31		c__UBA8108	c__Gammaproteobacteria	15
c__Poseidoniia	c__UBA1135	26		c__Nanoarchaeia	c__Bacteroidia	7		c__Gammaproteobacteria	c__UBA9160	31		c__unclassified candidate division Zixibacteria	c__Gammaproteobacteria	15
c__Gammaproteobacteria	c__unclassified candidate division Zixibacteria	26		c__Poseidoniia	c__Bacteroidia	7		c__UBA2968	c__Gammaproteobacteria	28		c__Vicinamibacteria	c__Gammaproteobacteria	15
c__Poseidoniia	c__UBA2968	24		c__Nanoarchaeia	c__Alphaproteobacteria	7		c__Nanoarchaeia	c__Gammaproteobacteria	27		c__Bacteroidia	c__Bacteroidia	14
c__Gammaproteobacteria	c__Rhodothermia	23		c__Gemmatimonadetes	c__Planctomycetes	6		c__Gammaproteobacteria	c__Actinobacteria	27		c__Gammaproteobacteria	c__Dehalococcoidia	14
c__Gemmatimonadetes	c__Gammaproteobacteria	23		c__Gammaproteobacteria	c__Dehalococcoidia	6		c__Gammaproteobacteria	c__Rhodothermia	26		c__Gemmatimonadetes	c__Bacteroidia	14
c__Marinisomatia	c__Gammaproteobacteria	22		c__Dehalococcoidia	c__Planctomycetes	6		c__UBA1135	c__Gammaproteobacteria	26		c__Gammaproteobacteria	c__UBA1135	13
c__Gammaproteobacteria	c__UBA8108	22		c__Gammaproteobacteria	c__Gemmatimonadetes	6		c__Gammaproteobacteria	c__unclassified candidate division Zixibacteria	26		c__Nanoarchaeia	c__Poseidoniia	12
c__Gammaproteobacteria	c__Verrucomicrobiae	22		c__Marinisomatia	c__Planctomycetes	6		c__Poseidoniia	c__UBA1135	26		c__UBA2968	c__Poseidoniia	12
c__Gammaproteobacteria	c__Dehalococcoidia	20		c__Bacteroidia	c__Poseidoniia	5		c__Nitrospinia	c__Poseidoniia	25		c__Gemmatimonadetes	c__Poseidoniia	12
c__Poseidoniia	c__Planctomycetes	20		c__SAR324	c__Poseidoniia	5		c__SAR324	c__Gammaproteobacteria	25		c__UBA1135	c__Bacteroidia	12
c__Dehalococcoidia	c__Gammaproteobacteria	20		c__Poseidoniia	c__Poseidoniia	5		c__Nitrososphaeria	c__Gammaproteobacteria	25		c__Bacteroidia	c__Planctomycetes	12
c__UBA9160	c__Alphaproteobacteria	19		c__SAR324	c__Gammaproteobacteria	5		c__UBA9160	c__Gammaproteobacteria	25		c__Gemmatimonadetes	c__Alphaproteobacteria	12
c__Dehalococcoidia	c__Alphaproteobacteria	19		c__UBA9160	c__Poseidoniia	5		c__Alphaproteobacteria	c__Alphaproteobacteria	24		c__Bacteroidia	c__Acidimicrobiia	12
c__UBA9160	c__Bacteroidia	19		c__UBA9160	c__Gammaproteobacteria	5		c__Poseidoniia	c__UBA2968	24		c__UBA2968	c__Bacteroidia	12
c__Marinisomatia	c__Alphaproteobacteria	19		c__Acidimicrobiia	c__Planctomycetes	4		c__Gammaproteobacteria	c__UBA8108	22		c__Alphaproteobacteria	c__Acidimicrobiia	12
c__Bacteroidia	c__Bacteroidia	18		c__Poseidoniia	c__Marinisomatia	4		c__Alphaproteobacteria	c__Poseidoniia	22		c__Verrucomicrobiae	c__Bacteroidia	11
c__Verrucomicrobiae	c__Bacteroidia	18		c__Bacteroidia	c__Marinisomatia	4		c__Gammaproteobacteria	c__Acidimicrobiia	22		c__Gammaproteobacteria	c__Nitrospinia	10
c__UBA1135	c__Gammaproteobacteria	18		c__UBA9160	c__Planctomycetes	4		c__Gammaproteobacteria	c__Nitrospinia	22		c__Gammaproteobacteria	c__Gemmatimonadetes	10
c__Nitrospinia	c__Gammaproteobacteria	18		c__Nanoarchaeia	c__UBA1135	4		c__Marinisomatia	c__Gammaproteobacteria	21		c__UBA2968	c__Alphaproteobacteria	10
c__Bacteroidia	c__UBA1135	17		c__Nitrospinia	c__Planctomycetes	4		c__Bacteroidia	c__UBA1135	21		c__Bacteroidia	c__Alphaproteobacteria	10
c__Verrucomicrobiae	c__Gammaproteobacteria	17		c__UBA9160	c__Marinisomatia	4		c__Dehalococcoidia	c__Gammaproteobacteria	20		c__Alphaproteobacteria	c__Alphaproteobacteria	10
c__Poseidoniia	c__Gemmatimonadetes	17		c__UBA1135	c__Planctomycetes	4		c__Poseidoniia	c__Planctomycetes	20		c__Gemmatimonadetes	c__Acidimicrobiia	9
c__Gemmatimonadetes	c__Alphaproteobacteria	17		c__Nanoarchaeia	c__Dehalococcoidia	4		c__Nitrospiria	c__Gammaproteobacteria	20		c__Gammaproteobacteria	c__Poseidoniia	9
c__SAR324	c__Gammaproteobacteria	16		c__Nanoarchaeia	c__UBA9160	4		c__Dehalococcoidia	c__Alphaproteobacteria	19		c__Alphaproteobacteria	c__UBA9160	9
c__Acidimicrobiia	c__Gammaproteobacteria	15		c__SAR324	c__Marinisomatia	4		c__Gammaproteobacteria	c__Dehalococcoidia	19		c__UBA9160	c__Acidimicrobiia	8
c__Alphaproteobacteria	c__Alphaproteobacteria	15		c__SAR324	c__Bacteroidia	4		c__Gammaproteobacteria	c__Nitrososphaeria	19		c__Poseidoniia	c__Alphaproteobacteria	8
c__Nitrospinia	c__Alphaproteobacteria	14		c__Nanoarchaeia	c__Gemmatimonadetes	4		c__UBA9160	c__Alphaproteobacteria	19		c__UBA1135	c__Acidimicrobiia	8
c__Acidimicrobiia	c__Alphaproteobacteria	14		c__Nanoarchaeia	c__Marinisomatia	4		c__Marinisomatia	c__Alphaproteobacteria	19		c__SAR324	c__Bacteroidia	8
c__UBA1135	c__Bacteroidia	14		c__Bacteroidia	c__Bacteroidia	3		c__Gemmatimonadetes	c__Alphaproteobacteria	19		c__Gemmatimonadetes	c__Planctomycetes	8
c__Bacteroidia	c__UBA2968	14		c__Binatia	c__Bacteroidia	3		c__Alphaproteobacteria	c__UBA1135	18		c__Nanoarchaeia	c__Alphaproteobacteria	7
c__Bacteroidia	c__Planctomycetes	13		c__Marinisomatia	c__Gammaproteobacteria	3		c__Nitrospinia	c__Alphaproteobacteria	18		c__UBA1135	c__Alphaproteobacteria	7
c__SAR324	c__Bacteroidia	12		c__Nanoarchaeia	c__Acidimicrobiia	3		c__Vicinamibacteria	c__Gammaproteobacteria	17		c__Alphaproteobacteria	c__Planctomycetes	7
c__Gammaproteobacteria	c__Nitrospinia	12		c__UBA9160	c__Bacteroidia	3		c__Poseidoniia	c__Gemmatimonadetes	17		c__Nanoarchaeia	c__Bacteroidia	7
c__Bacteroidia	c__Acidimicrobiia	12		c__Alphaproteobacteria	c__Bacteroidia	3		c__Nitrospinia	c__Bacteroidia	17		c__Gammaproteobacteria	c__Nitrososphaeria	7
c__UBA9160	c__UBA1135	12		c__Nanoarchaeia	c__Nitrospinia	3		c__Bacteroidia	c__Gemmatimonadetes	17		c__Gemmatimonadetes	c__UBA9160	7
c__Poseidoniia	c__Actinobacteria	12		c__Nanoarchaeia	c__Verrucomicrobiae	3		c__Gammaproteobacteria	c__SAR324	16		c__UBA2968	c__UBA9160	7
c__Poseidoniia	c__Rhodothermia	12		c__Rhodothermia	c__Planctomycetes	2		c__UBA9160	c__Bacteroidia	16		c__UBA2968	c__UBA1135	6
c__Poseidoniia	c__UBA8108	12		c__Poseidoniia	c__Nitrospinia	2		c__Verrucomicrobiae	c__Bacteroidia	15		c__Dehalococcoidia	c__Planctomycetes	6
c__Poseidoniia	c__Verrucomicrobiae	12		c__Binatia	c__Planctomycetes	2		c__Alphaproteobacteria	c__Gemmatimonadetes	15		c__Gemmatimonadetes	c__Dehalococcoidia	6
c__Alphaproteobacteria	c__UBA1135	12		c__UBA2968	c__Planctomycetes	2		c__Bacteroidia	c__Bacteroidia	15		c__Verrucomicrobiae	c__UBA9160	6
c__Poseidoniia	c__unclassified candidate division Zixibacteria	12		c__Poseidoniia	c__Alphaproteobacteria	2		c__Acidimicrobiia	c__Gammaproteobacteria	15		c__Verrucomicrobiae	c__Alphaproteobacteria	6
c__Alphaproteobacteria	c__Acidimicrobiia	12		c__Poseidoniia	c__UBA1135	2		c__Rhodothermia	c__Gammaproteobacteria	14		c__Bacteroidia	c__UBA9160	6
c__UBA2968	c__Bacteroidia	12		c__Vicinamibacteria	c__Planctomycetes	2		c__Acidimicrobiia	c__Alphaproteobacteria	14		c__Verrucomicrobiae	c__Acidimicrobiia	6
c__UBA9160	c__Gemmatimonadetes	11		c__SAR324	c__Alphaproteobacteria	2		c__unclassified candidate division Zixibacteria	c__Gammaproteobacteria	14		c__Marinisomatia	c__Planctomycetes	6
c__UBA1135	c__Alphaproteobacteria	11		c__UBA9160	c__Alphaproteobacteria	2		c__Bacteroidia	c__UBA2968	14		c__UBA1135	c__UBA9160	6
c__Alphaproteobacteria	c__Planctomycetes	11		c__SAR324	c__Planctomycetes	2		c__Verrucomicrobiae	c__Gammaproteobacteria	14		c__Alphaproteobacteria	c__Gemmatimonadetes	6
c__Alphaproteobacteria	c__Poseidoniia	10		c__Bacteroidia	c__UBA1135	2		c__UBA8108	c__Gammaproteobacteria	14		c__Alphaproteobacteria	c__Nitrospinia	6
c__Gemmatimonadetes	c__UBA1135	10		c__UBA9160	c__Nitrospinia	2		c__Bacteroidia	c__Verrucomicrobiae	13		c__Gemmatimonadetes	c__UBA1135	6
c__SAR324	c__Alphaproteobacteria	10		c__Bacteroidia	c__Nitrospinia	2		c__Gammaproteobacteria	c__Nitrospiria	13		c__Alphaproteobacteria	c__UBA1135	6
c__Nitrososphaeria	c__Gammaproteobacteria	10		c__SAR324	c__Nitrospinia	2		c__Bacteroidia	c__Planctomycetes	13		c__UBA9160	c__Bacteroidia	6
c__Binatia	c__Poseidoniia	10		c__Nanoarchaeia	c__UBA2968	2		c__UBA1135	c__Alphaproteobacteria	13		c__Gammaproteobacteria	c__Binatia	5
c__Nitrososphaeria	c__Poseidoniia	10		c__Verrucomicrobiae	c__Gammaproteobacteria	2		c__Poseidoniia	c__UBA8108	12		c__Gammaproteobacteria	c__Marinisomatia	5
c__Bacteroidia	c__Gemmatimonadetes	10		c__Alphaproteobacteria	c__Marinisomatia	2		c__Poseidoniia	c__Rhodothermia	12		c__Gammaproteobacteria	c__Nitrospiria	5
c__Gammaproteobacteria	c__Nitrospiria	10		c__Verrucomicrobiae	c__Planctomycetes	2		c__Nitrospiria	c__Poseidoniia	12		c__Gammaproteobacteria	c__SAR324	5
c__Nitrososphaeria	c__Alphaproteobacteria	9		c__Nanoarchaeia	c__Planctomycetes	2		c__Nitrososphaeria	c__Poseidoniia	12		c__Gammaproteobacteria	c__Verrucomicrobiae	5
c__Verrucomicrobiae	c__Alphaproteobacteria	9		c__Nanoarchaeia	c__Nitrososphaeria	2		c__Poseidoniia	c__Verrucomicrobiae	12		c__UBA2968	c__Acidimicrobiia	5
c__Marinisomatia	c__UBA1135	9		c__Nanoarchaeia	c__SAR324	2		c__UBA9160	c__UBA1135	12		c__UBA1135	c__Planctomycetes	5
c__Dehalococcoidia	c__UBA1135	8		c__UBA9160	c__UBA1135	2		c__Alphaproteobacteria	c__Planctomycetes	12		c__unclassified candidate division Zixibacteria	c__Bacteroidia	5
c__UBA1135	c__Acidimicrobiia	8		c__Nitrososphaeria	c__Planctomycetes	2		c__Nanoarchaeia	c__Poseidoniia	12		c__Rhodothermia	c__Bacteroidia	5
c__UBA9160	c__Acidimicrobiia	8		c__Binatia	c__Marinisomatia	2		c__Poseidoniia	c__Actinobacteria	12		c__Vicinamibacteria	c__Bacteroidia	5
c__Planctomycetes	c__Gammaproteobacteria	8		c__SAR324	c__UBA1135	2		c__Poseidoniia	c__unclassified candidate division Zixibacteria	12		c__UBA9160	c__Gammaproteobacteria	5
c__Gemmatimonadetes	c__Planctomycetes	8		c__Bacteroidia	c__Alphaproteobacteria	2		c__Gemmatimonadetes	c__UBA1135	11		c__Gemmatimonadetes	c__Nitrospinia	5
c__UBA9160	c__UBA2968	8		c__Nitrospiria	c__Planctomycetes	2		c__UBA9160	c__Gemmatimonadetes	11		c__UBA9160	c__Planctomycetes	5
c__Acidimicrobiia	c__UBA1135	8		c__Binatia	c__Nitrospiria	1		c__Alphaproteobacteria	c__Verrucomicrobiae	11		c__Gemmatimonadetes	c__Gemmatimonadetes	5
c__UBA9160	c__Poseidoniia	8		c__UBA9160	c__Gemmatimonadetes	1		c__Gammaproteobacteria	c__Vicinamibacteria	11		c__Gemmatimonadetes	c__Marinisomatia	5
c__Gemmatimonadetes	c__Acidimicrobiia	8		c__Verrucomicrobiae	c__Bacteroidia	1		c__SAR324	c__Bacteroidia	11		c__UBA2968	c__Marinisomatia	5
c__Marinisomatia	c__UBA2968	8		c__UBA9160	c__Dehalococcoidia	1		c__Nitrososphaeria	c__Alphaproteobacteria	11		c__UBA2968	c__Gemmatimonadetes	5
c__UBA9160	c__Planctomycetes	8		c__Nitrososphaeria	c__Bacteroidia	1		c__Nitrospinia	c__UBA1135	11		c__UBA2968	c__Nitrospinia	5
c__Dehalococcoidia	c__UBA2968	8		c__UBA9160	c__Nitrospiria	1		c__SAR324	c__Alphaproteobacteria	11		c__UBA8108	c__Bacteroidia	5
c__SAR324	c__Poseidoniia	8		c__Acidimicrobiia	c__Bacteroidia	1		c__UBA1135	c__Gemmatimonadetes	10		c__Nanoarchaeia	c__Dehalococcoidia	4
c__Gammaproteobacteria	c__Nitrososphaeria	8		c__Poseidoniia	c__Nitrospiria	1		c__Alphaproteobacteria	c__UBA9160	10		c__Verrucomicrobiae	c__Gemmatimonadetes	4
c__Nitrospinia	c__UBA1135	8		c__Nanoarchaeia	c__Nitrospiria	1		c__Binatia	c__Poseidoniia	10		c__Nanoarchaeia	c__Gemmatimonadetes	4
c__Verrucomicrobiae	c__UBA1135	7		c__UBA2968	c__Gammaproteobacteria	1		c__Gammaproteobacteria	c__Binatia	9		c__Verrucomicrobiae	c__UBA1135	4
c__Gammaproteobacteria	c__Vicinamibacteria	7		c__SAR324	c__Dehalococcoidia	1		c__Marinisomatia	c__UBA1135	9		c__Nanoarchaeia	c__UBA9160	4
c__Bacteroidia	c__Verrucomicrobiae	7		c__SAR324	c__Gemmatimonadetes	1		c__Nitrospinia	c__Gemmatimonadetes	9		c__Nanoarchaeia	c__UBA1135	4
c__UBA1135	c__UBA1135	7		c__SAR324	c__Nitrospiria	1		c__Verrucomicrobiae	c__Alphaproteobacteria	9		c__Verrucomicrobiae	c__Nitrospinia	4
c__Gammaproteobacteria	c__SAR324	7		c__Marinisomatia	c__Bacteroidia	1		c__UBA1135	c__Bacteroidia	9		c__Bacteroidia	c__Nitrospinia	4
c__Bacteroidia	c__UBA8108	7		c__Nanoarchaeia	c__Vicinamibacteria	1		c__UBA1135	c__UBA1135	9		c__UBA1135	c__UBA1135	4
c__Bacteroidia	c__Actinobacteria	7		c__Nanoarchaeia	c__Rhodothermia	1		c__Bacteroidia	c__UBA9160	9		c__UBA1135	c__Nitrospinia	4
c__Bacteroidia	c__Rhodothermia	7		c__Nanoarchaeia	c__Actinobacteria	1		c__SAR324	c__Poseidoniia	8		c__UBA1135	c__Gemmatimonadetes	4
c__Gemmatimonadetes	c__Gemmatimonadetes	7		c__Nanoarchaeia	c__UBA8108	1		c__Bacteroidia	c__Nitrospinia	8		c__Bacteroidia	c__UBA1135	4
c__Binatia	c__Gammaproteobacteria	7		c__Poseidoniia	c__Gemmatimonadetes	1		c__UBA9160	c__Poseidoniia	8		c__Nitrospinia	c__Acidimicrobiia	4
c__Marinisomatia	c__Planctomycetes	7		c__Nanoarchaeia	c__Binatia	1		c__Dehalococcoidia	c__UBA2968	8		c__Nitrospinia	c__Planctomycetes	4
c__Dehalococcoidia	c__Planctomycetes	7		c__Nanoarchaeia	c__unclassified candidate division Zixibacteria	1		c__UBA9160	c__UBA2968	8		c__Gemmatimonadetes	c__Verrucomicrobiae	4
c__Nitrospinia	c__Bacteroidia	7		c__Alphaproteobacteria	c__Nitrospiria	1		c__Bacteroidia	c__Marinisomatia	8		c__Nanoarchaeia	c__Marinisomatia	4
c__Acidimicrobiia	c__Gemmatimonadetes	7		c__Bacteroidia	c__Dehalococcoidia	1		c__Marinisomatia	c__UBA2968	8		c__Acidimicrobiia	c__Planctomycetes	4
c__Binatia	c__Bacteroidia	7		c__Bacteroidia	c__Gemmatimonadetes	1		c__Nitrospinia	c__UBA9160	8		c__Bacteroidia	c__Gemmatimonadetes	4
c__Bacteroidia	c__unclassified candidate division Zixibacteria	7		c__Bacteroidia	c__Nitrospiria	1		c__Acidimicrobiia	c__UBA1135	8		c__Bacteroidia	c__Dehalococcoidia	4
c__UBA1135	c__Gemmatimonadetes	7		c__Gemmatimonadetes	c__Gammaproteobacteria	1		c__Dehalococcoidia	c__UBA1135	8		c__UBA2968	c__Verrucomicrobiae	4
c__Poseidoniia	c__Bacteroidia	7		c__Poseidoniia	c__Dehalococcoidia	1		c__Alphaproteobacteria	c__UBA2968	8		c__UBA2968	c__Dehalococcoidia	4
c__Nitrospiria	c__Gammaproteobacteria	6		c__unclassified candidate division Zixibacteria	c__Bacteroidia	1		c__Alphaproteobacteria	c__Marinisomatia	8		c__SAR324	c__Acidimicrobiia	4
c__Nanoarchaeia	c__Gammaproteobacteria	6						c__Gemmatimonadetes	c__Planctomycetes	8		c__Gemmatimonadetes	c__SAR324	3
c__Nitrospinia	c__UBA2968	6						c__UBA2968	c__Bacteroidia	8		c__Alphaproteobacteria	c__Binatia	3
c__Gemmatimonadetes	c__UBA2968	6						c__Gemmatimonadetes	c__Gemmatimonadetes	8		c__Verrucomicrobiae	c__Planctomycetes	3
c__Nanoarchaeia	c__Alphaproteobacteria	6						c__UBA9160	c__Planctomycetes	8		c__SAR324	c__UBA1135	3
c__Marinisomatia	c__Gemmatimonadetes	6						c__Nitrospiria	c__Alphaproteobacteria	7		c__SAR324	c__Poseidoniia	3
c__unclassified candidate division Zixibacteria	c__Bacteroidia	6						c__Poseidoniia	c__Bacteroidia	7		c__SAR324	c__Planctomycetes	3
c__Vicinamibacteria	c__Gammaproteobacteria	6						c__Acidimicrobiia	c__Gemmatimonadetes	7		c__Gemmatimonadetes	c__Nitrososphaeria	3
c__SAR324	c__UBA1135	6						c__Marinisomatia	c__Planctomycetes	7		c__Vicinamibacteria	c__Alphaproteobacteria	3
c__UBA9160	c__Marinisomatia	6						c__Alphaproteobacteria	c__Acidimicrobiia	7		c__Alphaproteobacteria	c__Dehalococcoidia	3
c__Acidimicrobiia	c__Planctomycetes	6						c__Alphaproteobacteria	c__Nitrososphaeria	7		c__UBA9160	c__Poseidoniia	3
c__UBA8108	c__Bacteroidia	6						c__Bacteroidia	c__UBA8108	7		c__SAR324	c__Alphaproteobacteria	3
c__Verrucomicrobiae	c__Acidimicrobiia	6						c__Nanoarchaeia	c__Alphaproteobacteria	7		c__UBA2968	c__Nitrososphaeria	3
c__Alphaproteobacteria	c__UBA2968	6						c__Nanoarchaeia	c__Bacteroidia	7		c__Vicinamibacteria	c__UBA9160	3
c__UBA1135	c__Planctomycetes	6						c__Bacteroidia	c__Actinobacteria	7		c__UBA2968	c__Planctomycetes	3
c__Alphaproteobacteria	c__Dehalococcoidia	6						c__SAR324	c__UBA1135	7		c__Gammaproteobacteria	c__Rhodothermia	3
c__Bacteroidia	c__Dehalococcoidia	6						c__Dehalococcoidia	c__Planctomycetes	7		c__Dehalococcoidia	c__Alphaproteobacteria	3
c__Acidimicrobiia	c__UBA2968	6						c__Verrucomicrobiae	c__UBA1135	7		c__UBA2968	c__SAR324	3
c__Alphaproteobacteria	c__Actinobacteria	5						c__Bacteroidia	c__Rhodothermia	7		c__SAR324	c__UBA9160	3
c__Poseidoniia	c__Marinisomatia	5						c__Bacteroidia	c__unclassified candidate division Zixibacteria	7		c__unclassified candidate division Zixibacteria	c__UBA9160	3
c__Bacteroidia	c__Marinisomatia	5						c__Alphaproteobacteria	c__Actinobacteria	6		c__Nanoarchaeia	c__Acidimicrobiia	3
c__Nitrospinia	c__Gemmatimonadetes	5						c__Binatia	c__Gammaproteobacteria	6		c__UBA8108	c__Alphaproteobacteria	3
c__Binatia	c__Alphaproteobacteria	5						c__Nitrospiria	c__Bacteroidia	6		c__Nanoarchaeia	c__Nitrospinia	3
c__Vicinamibacteria	c__Alphaproteobacteria	5						c__UBA2968	c__Alphaproteobacteria	6		c__Rhodothermia	c__Alphaproteobacteria	3
c__Poseidoniia	c__Poseidoniia	5						c__Nitrososphaeria	c__UBA1135	6		c__Rhodothermia	c__UBA9160	3
c__Alphaproteobacteria	c__Gemmatimonadetes	5						c__UBA1135	c__Planctomycetes	6		c__unclassified candidate division Zixibacteria	c__Alphaproteobacteria	3
c__Nitrospinia	c__Planctomycetes	5						c__Acidimicrobiia	c__Planctomycetes	6		c__Nanoarchaeia	c__Verrucomicrobiae	3
c__Actinobacteria	c__Bacteroidia	5						c__Alphaproteobacteria	c__Nitrospinia	6		c__UBA8108	c__UBA9160	3
c__Nitrososphaeria	c__UBA1135	5						c__Acidimicrobiia	c__UBA2968	6		c__Alphaproteobacteria	c__SAR324	3
c__Nanoarchaeia	c__Poseidoniia	5						c__Binatia	c__Bacteroidia	6		c__Alphaproteobacteria	c__Marinisomatia	3
c__Bacteroidia	c__Poseidoniia	5						c__Gemmatimonadetes	c__Verrucomicrobiae	6		c__Alphaproteobacteria	c__Nitrososphaeria	3
c__Nitrospiria	c__Alphaproteobacteria	5						c__Bacteroidia	c__Nitrososphaeria	6		c__Marinisomatia	c__Alphaproteobacteria	3
c__Planctomycetes	c__Alphaproteobacteria	5						c__UBA2968	c__Gemmatimonadetes	6		c__Alphaproteobacteria	c__Nitrospiria	3
c__Planctomycetes	c__Gemmatimonadetes	4						c__Vicinamibacteria	c__Alphaproteobacteria	6		c__Alphaproteobacteria	c__Verrucomicrobiae	3
c__UBA9160	c__Rhodothermia	4						c__Planctomycetes	c__Gammaproteobacteria	6		c__UBA9160	c__Dehalococcoidia	3
c__Alphaproteobacteria	c__Rhodothermia	4						c__Gemmatimonadetes	c__UBA2968	6		c__Nitrososphaeria	c__Planctomycetes	2
c__UBA9160	c__Dehalococcoidia	4						c__UBA2968	c__Verrucomicrobiae	6		c__Rhodothermia	c__Nitrospinia	2
c__Dehalococcoidia	c__UBA8108	4						c__UBA2968	c__UBA1135	6		c__UBA9160	c__Alphaproteobacteria	2
c__Planctomycetes	c__Acidimicrobiia	4						c__UBA9160	c__Marinisomatia	6		c__Rhodothermia	c__Gemmatimonadetes	2
c__UBA9160	c__Nitrososphaeria	4						c__Bacteroidia	c__Acidimicrobiia	6		c__Rhodothermia	c__Planctomycetes	2
c__Dehalococcoidia	c__Rhodothermia	4						c__Gammaproteobacteria	c__Nanoarchaeia	6		c__Verrucomicrobiae	c__Nitrososphaeria	2
c__Dehalococcoidia	c__unclassified candidate division Zixibacteria	4						c__Nitrososphaeria	c__Bacteroidia	6		c__Nanoarchaeia	c__Nitrososphaeria	2
c__Dehalococcoidia	c__Verrucomicrobiae	4						c__UBA2968	c__UBA9160	6		c__Vicinamibacteria	c__Gemmatimonadetes	2
c__Dehalococcoidia	c__Gemmatimonadetes	4						c__Nitrospinia	c__Acidimicrobiia	6		c__Verrucomicrobiae	c__Marinisomatia	2
c__Dehalococcoidia	c__Actinobacteria	4						c__Nitrospinia	c__UBA2968	6		c__Nanoarchaeia	c__SAR324	2
c__Nitrososphaeria	c__UBA2968	4						c__Nitrospinia	c__Marinisomatia	6		c__Nitrospinia	c__Alphaproteobacteria	2
c__Verrucomicrobiae	c__UBA2968	4						c__Marinisomatia	c__Gemmatimonadetes	6		c__UBA8108	c__Nitrospinia	2
c__Verrucomicrobiae	c__Planctomycetes	4						c__Nitrospinia	c__Dehalococcoidia	6		c__UBA8108	c__Gemmatimonadetes	2
c__Nitrospinia	c__Acidimicrobiia	4						c__Actinobacteria	c__Bacteroidia	5		c__Vicinamibacteria	c__UBA1135	2
c__UBA1135	c__Dehalococcoidia	4						c__Poseidoniia	c__Poseidoniia	5		c__UBA8108	c__Acidimicrobiia	2
c__Gemmatimonadetes	c__Verrucomicrobiae	4						c__Nitrospinia	c__Verrucomicrobiae	5		c__UBA1135	c__Binatia	2
c__Gemmatimonadetes	c__unclassified candidate division Zixibacteria	4						c__Poseidoniia	c__Marinisomatia	5		c__UBA1135	c__Verrucomicrobiae	2
c__UBA9160	c__unclassified candidate division Zixibacteria	4						c__Nitrospinia	c__Planctomycetes	5		c__UBA1135	c__Nitrospiria	2
c__Gemmatimonadetes	c__Actinobacteria	4						c__Bacteroidia	c__Poseidoniia	5		c__UBA1135	c__Nitrososphaeria	2
c__Nanoarchaeia	c__Marinisomatia	4						c__Planctomycetes	c__Alphaproteobacteria	5		c__UBA1135	c__Marinisomatia	2
c__Marinisomatia	c__unclassified candidate division Zixibacteria	4						c__UBA1135	c__Verrucomicrobiae	5		c__UBA1135	c__SAR324	2
c__Marinisomatia	c__Verrucomicrobiae	4						c__Alphaproteobacteria	c__Rhodothermia	5		c__Rhodothermia	c__Acidimicrobiia	2
c__Marinisomatia	c__UBA8108	4						c__Binatia	c__Alphaproteobacteria	5		c__Verrucomicrobiae	c__SAR324	2
c__Marinisomatia	c__Actinobacteria	4						c__Nitrososphaeria	c__Gemmatimonadetes	5		c__UBA8108	c__UBA1135	2
c__Gemmatimonadetes	c__Bacteroidia	4						c__SAR324	c__Gemmatimonadetes	5		c__Planctomycetes	c__Acidimicrobiia	2
c__Gemmatimonadetes	c__Dehalococcoidia	4						c__Alphaproteobacteria	c__SAR324	5		c__Nitrospiria	c__Planctomycetes	2
c__UBA2968	c__Acidimicrobiia	4						c__Nanoarchaeia	c__Dehalococcoidia	4		c__Vicinamibacteria	c__Planctomycetes	2
c__UBA9160	c__Verrucomicrobiae	4						c__Nitrospiria	c__Gemmatimonadetes	4		c__Vicinamibacteria	c__Nitrospinia	2
c__Marinisomatia	c__Rhodothermia	4						c__Dehalococcoidia	c__UBA8108	4		c__Nitrospiria	c__Acidimicrobiia	2
c__UBA9160	c__UBA8108	4						c__Dehalococcoidia	c__Actinobacteria	4		c__Nitrospinia	c__Gammaproteobacteria	2
c__SAR324	c__Marinisomatia	4						c__Dehalococcoidia	c__Gemmatimonadetes	4		c__Nitrospinia	c__Bacteroidia	2
c__Gemmatimonadetes	c__UBA9160	4						c__SAR324	c__Verrucomicrobiae	4		c__Nitrospinia	c__Dehalococcoidia	2
c__UBA9160	c__Actinobacteria	4						c__Dehalococcoidia	c__unclassified candidate division Zixibacteria	4		c__UBA1135	c__Dehalococcoidia	2
c__SAR324	c__Planctomycetes	4						c__Nitrospinia	c__SAR324	4		c__Gemmatimonadetes	c__Nitrospiria	2
c__UBA1135	c__UBA2968	4						c__Dehalococcoidia	c__Rhodothermia	4		c__Bacteroidia	c__Nitrososphaeria	2
c__SAR324	c__UBA2968	4						c__Bacteroidia	c__Nitrospiria	4		c__Planctomycetes	c__Rhodothermia	2
c__SAR324	c__Acidimicrobiia	4						c__Verrucomicrobiae	c__UBA2968	4		c__unclassified candidate division Zixibacteria	c__Acidimicrobiia	2
c__UBA2968	c__Gammaproteobacteria	4						c__Nitrospiria	c__UBA9160	4		c__Bacteroidia	c__SAR324	2
c__Nitrososphaeria	c__Gemmatimonadetes	4						c__Vicinamibacteria	c__UBA1135	4		c__Bacteroidia	c__Marinisomatia	2
c__Gemmatimonadetes	c__Marinisomatia	3						c__Dehalococcoidia	c__Verrucomicrobiae	4		c__Marinisomatia	c__Acidimicrobiia	2
c__Gemmatimonadetes	c__Rhodothermia	3						c__SAR324	c__UBA2968	4		c__Vicinamibacteria	c__Acidimicrobiia	2
c__UBA9160	c__SAR324	3						c__SAR324	c__Planctomycetes	4		c__SAR324	c__Nitrososphaeria	2
c__Gemmatimonadetes	c__UBA8108	3						c__Nitrososphaeria	c__UBA9160	4		c__Acidimicrobiia	c__Alphaproteobacteria	2
c__Acidimicrobiia	c__Rhodothermia	3						c__Planctomycetes	c__Gemmatimonadetes	4		c__unclassified candidate division Zixibacteria	c__Gemmatimonadetes	2
c__UBA9160	c__Vicinamibacteria	3						c__Vicinamibacteria	c__Gemmatimonadetes	4		c__UBA2968	c__Binatia	2
c__SAR324	c__Gemmatimonadetes	3						c__unclassified candidate division Zixibacteria	c__Bacteroidia	4		c__Bacteroidia	c__Nitrospiria	2
c__Acidimicrobiia	c__Verrucomicrobiae	3						c__UBA2968	c__Acidimicrobiia	4		c__Bacteroidia	c__Verrucomicrobiae	2
c__Alphaproteobacteria	c__Verrucomicrobiae	3						c__Alphaproteobacteria	c__Dehalococcoidia	4		c__Bacteroidia	c__Binatia	2
c__Verrucomicrobiae	c__Dehalococcoidia	3						c__Vicinamibacteria	c__Bacteroidia	4		c__Binatia	c__Planctomycetes	2
c__UBA2968	c__Planctomycetes	3						c__UBA2968	c__Nitrospinia	4		c__SAR324	c__Gemmatimonadetes	2
c__Alphaproteobacteria	c__UBA8108	3						c__Gemmatimonadetes	c__UBA9160	4		c__unclassified candidate division Zixibacteria	c__Nitrospinia	2
c__Planctomycetes	c__UBA1135	3						c__Verrucomicrobiae	c__Planctomycetes	4		c__UBA2968	c__Nitrospiria	2
c__UBA1135	c__unclassified candidate division Zixibacteria	3						c__Gemmatimonadetes	c__Actinobacteria	4		c__Nanoarchaeia	c__Planctomycetes	2
c__UBA1135	c__Actinobacteria	3						c__Gemmatimonadetes	c__Bacteroidia	4		c__Verrucomicrobiae	c__Nitrospiria	2
c__Binatia	c__UBA1135	3						c__UBA2968	c__Nitrososphaeria	4		c__Nanoarchaeia	c__UBA2968	2
c__Acidimicrobiia	c__unclassified candidate division Zixibacteria	3						c__Gemmatimonadetes	c__unclassified candidate division Zixibacteria	4		c__Verrucomicrobiae	c__Verrucomicrobiae	2
c__Alphaproteobacteria	c__unclassified candidate division Zixibacteria	3						c__SAR324	c__Marinisomatia	4		c__Verrucomicrobiae	c__Binatia	2
c__Nitrospiria	c__UBA1135	3						c__Nitrospiria	c__UBA1135	4		c__Rhodothermia	c__UBA1135	2
c__Nitrospiria	c__Gemmatimonadetes	3						c__UBA9160	c__Nitrososphaeria	4		c__Gemmatimonadetes	c__Binatia	2
c__Nitrososphaeria	c__Planctomycetes	3						c__Marinisomatia	c__unclassified candidate division Zixibacteria	4		c__unclassified candidate division Zixibacteria	c__UBA1135	2
c__Nanoarchaeia	c__Bacteroidia	3						c__UBA9160	c__Actinobacteria	4		c__Binatia	c__Acidimicrobiia	2
c__Acidimicrobiia	c__UBA8108	3						c__UBA1135	c__Actinobacteria	4		c__UBA2968	c__Rhodothermia	2
c__Nitrososphaeria	c__Bacteroidia	3						c__UBA1135	c__Nitrososphaeria	4		c__Gemmatimonadetes	c__Rhodothermia	2
c__Nitrospinia	c__Rhodothermia	3						c__Alphaproteobacteria	c__unclassified candidate division Zixibacteria	4		c__SAR324	c__Nitrospinia	2
c__Nitrospinia	c__Actinobacteria	3						c__UBA9160	c__UBA8108	4		c__unclassified candidate division Zixibacteria	c__Verrucomicrobiae	1
c__Nitrospinia	c__UBA8108	3						c__Nitrososphaeria	c__UBA2968	4		c__unclassified candidate division Zixibacteria	c__Nitrospiria	1
c__Alphaproteobacteria	c__Marinisomatia	3						c__Rhodothermia	c__Bacteroidia	4		c__unclassified candidate division Zixibacteria	c__Nitrososphaeria	1
c__Nitrospinia	c__Verrucomicrobiae	3						c__UBA9160	c__Verrucomicrobiae	4		c__unclassified candidate division Zixibacteria	c__Marinisomatia	1
c__Nitrospinia	c__unclassified candidate division Zixibacteria	3						c__Alphaproteobacteria	c__Nitrospiria	4		c__unclassified candidate division Zixibacteria	c__SAR324	1
c__Nanoarchaeia	c__UBA1135	3						c__Nanoarchaeia	c__UBA1135	4		c__Vicinamibacteria	c__Rhodothermia	1
c__Acidimicrobiia	c__Actinobacteria	3						c__UBA9160	c__Rhodothermia	4		c__unclassified candidate division Zixibacteria	c__Planctomycetes	1
c__Verrucomicrobiae	c__Actinobacteria	3						c__Marinisomatia	c__Verrucomicrobiae	4		c__Vicinamibacteria	c__Nitrososphaeria	1
c__Binatia	c__UBA2968	2						c__Marinisomatia	c__Rhodothermia	4		c__unclassified candidate division Zixibacteria	c__Rhodothermia	1
c__Binatia	c__Acidimicrobiia	2						c__Nanoarchaeia	c__Gemmatimonadetes	4		c__Binatia	c__Alphaproteobacteria	1
c__Binatia	c__Marinisomatia	2						c__UBA8108	c__Bacteroidia	4		c__UBA8108	c__Nitrospiria	1
c__Binatia	c__Planctomycetes	2						c__Nanoarchaeia	c__Marinisomatia	4		c__UBA8108	c__Planctomycetes	1
c__Verrucomicrobiae	c__unclassified candidate division Zixibacteria	2						c__UBA1135	c__UBA2968	4		c__UBA8108	c__Verrucomicrobiae	1
c__Verrucomicrobiae	c__Verrucomicrobiae	2						c__Nanoarchaeia	c__UBA9160	4		c__UBA8108	c__Binatia	1
c__Verrucomicrobiae	c__UBA8108	2						c__UBA9160	c__unclassified candidate division Zixibacteria	4		c__Vicinamibacteria	c__Marinisomatia	1
c__unclassified candidate division Zixibacteria	c__Acidimicrobiia	2						c__Marinisomatia	c__Actinobacteria	4		c__Binatia	c__Gammaproteobacteria	1
c__unclassified candidate division Zixibacteria	c__Gammaproteobacteria	2						c__Marinisomatia	c__UBA8108	4		c__Binatia	c__Bacteroidia	1
c__UBA9160	c__Nitrospinia	2						c__Alphaproteobacteria	c__UBA8108	4		c__Binatia	c__Dehalococcoidia	1
c__Verrucomicrobiae	c__Gemmatimonadetes	2						c__Gemmatimonadetes	c__Nitrospinia	3		c__Binatia	c__Rhodothermia	1
c__UBA8108	c__Gammaproteobacteria	2						c__Nitrospinia	c__UBA8108	3		c__Verrucomicrobiae	c__Dehalococcoidia	1
c__Nitrososphaeria	c__Marinisomatia	2						c__Nitrospinia	c__Actinobacteria	3		c__UBA8108	c__Nitrososphaeria	1
c__Nitrospinia	c__Dehalococcoidia	2						c__Rhodothermia	c__Verrucomicrobiae	3		c__Verrucomicrobiae	c__Rhodothermia	1
c__Nitrospiria	c__Acidimicrobiia	2						c__Rhodothermia	c__UBA1135	3		c__Vicinamibacteria	c__SAR324	1
c__Nitrospiria	c__UBA2968	2						c__Alphaproteobacteria	c__Nanoarchaeia	3		c__Vicinamibacteria	c__Nitrospiria	1
c__Nitrospiria	c__Planctomycetes	2						c__Nitrososphaeria	c__Dehalococcoidia	3		c__Rhodothermia	c__Marinisomatia	1
c__UBA8108	c__Acidimicrobiia	2						c__Alphaproteobacteria	c__Binatia	3		c__UBA8108	c__Marinisomatia	1
c__UBA1135	c__Vicinamibacteria	2						c__UBA9160	c__Vicinamibacteria	3		c__SAR324	c__Verrucomicrobiae	1
c__Verrucomicrobiae	c__Rhodothermia	2						c__Nitrososphaeria	c__Marinisomatia	3		c__UBA2968	c__Vicinamibacteria	1
c__UBA1135	c__SAR324	2						c__UBA8108	c__Verrucomicrobiae	3		c__UBA2968	c__UBA2968	1
c__UBA1135	c__Marinisomatia	2						c__unclassified candidate division Zixibacteria	c__Alphaproteobacteria	3		c__UBA2968	c__Actinobacteria	1
c__UBA1135	c__Nitrososphaeria	2						c__Gemmatimonadetes	c__Marinisomatia	3		c__Bacteroidia	c__Rhodothermia	1
c__UBA1135	c__Rhodothermia	2						c__UBA1135	c__unclassified candidate division Zixibacteria	3		c__UBA2968	c__UBA8108	1
c__UBA1135	c__UBA8108	2						c__Nitrospinia	c__Rhodothermia	3		c__UBA2968	c__unclassified candidate division Zixibacteria	1
c__UBA1135	c__Verrucomicrobiae	2						c__Vicinamibacteria	c__UBA9160	3		c__SAR324	c__Dehalococcoidia	1
c__Acidimicrobiia	c__Vicinamibacteria	2						c__Rhodothermia	c__UBA9160	3		c__SAR324	c__SAR324	1
c__Planctomycetes	c__unclassified candidate division Zixibacteria	2						c__unclassified candidate division Zixibacteria	c__Gemmatimonadetes	3		c__SAR324	c__Marinisomatia	1
c__Vicinamibacteria	c__UBA1135	2						c__UBA9160	c__SAR324	3		c__SAR324	c__Nitrospiria	1
c__Planctomycetes	c__Dehalococcoidia	2						c__Rhodothermia	c__Gemmatimonadetes	3		c__SAR324	c__Binatia	1
c__Vicinamibacteria	c__UBA2968	2						c__Vicinamibacteria	c__Verrucomicrobiae	3		c__Rhodothermia	c__Verrucomicrobiae	1
c__Vicinamibacteria	c__Planctomycetes	2						c__Rhodothermia	c__Alphaproteobacteria	3		c__Marinisomatia	c__Dehalococcoidia	1
c__Bacteroidia	c__Nitrospinia	2						c__unclassified candidate division Zixibacteria	c__UBA9160	3		c__Nanoarchaeia	c__unclassified candidate division Zixibacteria	1
c__Rhodothermia	c__Acidimicrobiia	2						c__Gemmatimonadetes	c__Nitrososphaeria	3		c__Nanoarchaeia	c__Binatia	1
c__Nanoarchaeia	c__Nitrospinia	2						c__Verrucomicrobiae	c__Actinobacteria	3		c__Nanoarchaeia	c__UBA8108	1
c__Rhodothermia	c__Planctomycetes	2						c__Nitrososphaeria	c__Acidimicrobiia	3		c__Marinisomatia	c__Bacteroidia	1
c__Nanoarchaeia	c__Gemmatimonadetes	2						c__UBA8108	c__UBA9160	3		c__Nanoarchaeia	c__Nitrospiria	1
c__UBA2968	c__Dehalococcoidia	2						c__unclassified candidate division Zixibacteria	c__Verrucomicrobiae	3		c__Marinisomatia	c__Gammaproteobacteria	1
c__Nanoarchaeia	c__Planctomycetes	2						c__Acidimicrobiia	c__Actinobacteria	3		c__Nanoarchaeia	c__Actinobacteria	1
c__UBA2968	c__Actinobacteria	2						c__Bacteroidia	c__Binatia	3		c__Nanoarchaeia	c__Vicinamibacteria	1
c__UBA2968	c__UBA1135	2						c__Nanoarchaeia	c__Acidimicrobiia	3		c__Nanoarchaeia	c__Rhodothermia	1
c__Nanoarchaeia	c__UBA2968	2						c__Bacteroidia	c__Nanoarchaeia	3		c__Rhodothermia	c__Binatia	1
c__Nitrososphaeria	c__unclassified candidate division Zixibacteria	2						c__Acidimicrobiia	c__UBA8108	3		c__Gemmatimonadetes	c__Vicinamibacteria	1
c__SAR324	c__Rhodothermia	2						c__Bacteroidia	c__SAR324	3		c__UBA8108	c__SAR324	1
c__SAR324	c__Dehalococcoidia	2						c__Nitrososphaeria	c__Verrucomicrobiae	3		c__Nitrospinia	c__Poseidoniia	1
c__SAR324	c__Actinobacteria	2						c__Acidimicrobiia	c__Rhodothermia	3		c__Vicinamibacteria	c__Verrucomicrobiae	1
c__SAR324	c__UBA8108	2						c__SAR324	c__UBA9160	3		c__Vicinamibacteria	c__Binatia	1
c__SAR324	c__Verrucomicrobiae	2						c__UBA8108	c__Alphaproteobacteria	3		c__UBA1135	c__Rhodothermia	1
c__Nitrososphaeria	c__Verrucomicrobiae	2						c__Binatia	c__UBA1135	3		c__Planctomycetes	c__Gammaproteobacteria	1
c__Nitrososphaeria	c__UBA8108	2						c__Nitrososphaeria	c__Planctomycetes	3		c__Planctomycetes	c__Bacteroidia	1
c__Nitrososphaeria	c__Actinobacteria	2						c__UBA8108	c__Gemmatimonadetes	3		c__Planctomycetes	c__Dehalococcoidia	1
c__Nitrososphaeria	c__Rhodothermia	2						c__Acidimicrobiia	c__unclassified candidate division Zixibacteria	3		c__Nitrospiria	c__Alphaproteobacteria	1
c__SAR324	c__unclassified candidate division Zixibacteria	2						c__UBA1135	c__Marinisomatia	3		c__Nitrospiria	c__Gammaproteobacteria	1
c__SAR324	c__Nitrospinia	2						c__Acidimicrobiia	c__Verrucomicrobiae	3		c__Nitrospiria	c__Bacteroidia	1
c__Marinisomatia	c__Bacteroidia	2						c__Nitrospiria	c__Dehalococcoidia	3		c__Nitrospiria	c__Dehalococcoidia	1
c__Planctomycetes	c__UBA2968	2						c__UBA1135	c__UBA9160	3		c__Rhodothermia	c__SAR324	1
c__Marinisomatia	c__Acidimicrobiia	2						c__UBA1135	c__Rhodothermia	3		c__Gemmatimonadetes	c__UBA2968	1
c__Actinobacteria	c__Planctomycetes	2						c__Gemmatimonadetes	c__UBA8108	3		c__Nitrososphaeria	c__Alphaproteobacteria	1
c__Gemmatimonadetes	c__Nitrospinia	2						c__Nitrospinia	c__unclassified candidate division Zixibacteria	3		c__UBA9160	c__UBA1135	1
c__Poseidoniia	c__Vicinamibacteria	2						c__UBA2968	c__Planctomycetes	3		c__UBA9160	c__Nitrososphaeria	1
c__Poseidoniia	c__SAR324	2						c__Nitrospiria	c__Acidimicrobiia	3		c__UBA9160	c__Rhodothermia	1
c__Planctomycetes	c__Planctomycetes	2						c__UBA8108	c__UBA1135	3		c__Rhodothermia	c__Nitrososphaeria	1
c__Poseidoniia	c__Nitrososphaeria	2						c__Gemmatimonadetes	c__Rhodothermia	3		c__Alphaproteobacteria	c__Rhodothermia	1
c__Acidimicrobiia	c__Nitrososphaeria	2						c__unclassified candidate division Zixibacteria	c__UBA1135	3		c__Gemmatimonadetes	c__unclassified candidate division Zixibacteria	1
c__Poseidoniia	c__Nitrospinia	2						c__UBA1135	c__SAR324	3		c__Gemmatimonadetes	c__UBA8108	1
c__Acidimicrobiia	c__SAR324	2						c__Nanoarchaeia	c__Nitrospinia	3		c__Gemmatimonadetes	c__Actinobacteria	1
c__Acidimicrobiia	c__Marinisomatia	2						c__Planctomycetes	c__UBA1135	3		c__Rhodothermia	c__Nitrospiria	1
c__Actinobacteria	c__Gemmatimonadetes	2						c__Nanoarchaeia	c__Verrucomicrobiae	3		c__unclassified candidate division Zixibacteria	c__Binatia	1
c__Vicinamibacteria	c__Acidimicrobiia	2						c__Nitrospiria	c__Marinisomatia	3
c__Gemmatimonadetes	c__Nitrososphaeria	2						c__SAR324	c__Nitrososphaeria	3
c__Planctomycetes	c__Bacteroidia	2						c__Acidimicrobiia	c__Marinisomatia	2
c__UBA2968	c__Alphaproteobacteria	1						c__UBA1135	c__Vicinamibacteria	2
c__unclassified candidate division Zixibacteria	c__Rhodothermia	1						c__UBA1135	c__Nitrospinia	2
c__Alphaproteobacteria	c__Vicinamibacteria	1						c__Acidimicrobiia	c__Nitrososphaeria	2
c__Alphaproteobacteria	c__SAR324	1						c__Acidimicrobiia	c__SAR324	2
c__Binatia	c__Dehalococcoidia	1						c__Vicinamibacteria	c__UBA2968	2
c__unclassified candidate division Zixibacteria	c__Dehalococcoidia	1						c__UBA1135	c__Acidimicrobiia	2
c__SAR324	c__Nitrososphaeria	1						c__UBA8108	c__Nitrososphaeria	2
c__unclassified candidate division Zixibacteria	c__Actinobacteria	1						c__Nitrososphaeria	c__SAR324	2
c__SAR324	c__Nitrospiria	1						c__Nitrospiria	c__Verrucomicrobiae	2
c__unclassified candidate division Zixibacteria	c__Planctomycetes	1						c__Nitrospinia	c__Binatia	2
c__UBA8108	c__UBA1135	1						c__UBA8108	c__Nitrospinia	2
c__UBA8108	c__Planctomycetes	1						c__Vicinamibacteria	c__Nitrospinia	2
c__Alphaproteobacteria	c__Nitrososphaeria	1						c__Nitrospiria	c__Planctomycetes	2
c__Binatia	c__Verrucomicrobiae	1						c__Nitrospinia	c__Nitrososphaeria	2
c__Binatia	c__unclassified candidate division Zixibacteria	1						c__Vicinamibacteria	c__Acidimicrobiia	2
c__Vicinamibacteria	c__Verrucomicrobiae	1						c__Nitrospiria	c__SAR324	2
c__Vicinamibacteria	c__Dehalococcoidia	1						c__Nitrospiria	c__UBA2968	2
c__Vicinamibacteria	c__Bacteroidia	1						c__Vicinamibacteria	c__Planctomycetes	2
c__Binatia	c__Gemmatimonadetes	1						c__unclassified candidate division Zixibacteria	c__Nitrospinia	2
c__Vicinamibacteria	c__Gemmatimonadetes	1						c__Vicinamibacteria	c__Nitrososphaeria	2
c__Binatia	c__Rhodothermia	1						c__Nitrospinia	c__Vicinamibacteria	2
c__Vicinamibacteria	c__Actinobacteria	1						c__Poseidoniia	c__Vicinamibacteria	2
c__Verrucomicrobiae	c__Poseidoniia	1						c__UBA9160	c__Nitrospinia	2
c__UBA8108	c__Actinobacteria	1						c__Verrucomicrobiae	c__Gemmatimonadetes	2
c__Vicinamibacteria	c__UBA8108	1						c__UBA2968	c__Actinobacteria	2
c__Vicinamibacteria	c__unclassified candidate division Zixibacteria	1						c__UBA2968	c__Nitrospiria	2
c__Vicinamibacteria	c__Rhodothermia	1						c__UBA2968	c__Binatia	2
c__Binatia	c__Actinobacteria	1						c__Planctomycetes	c__unclassified candidate division Zixibacteria	2
c__Rhodothermia	c__Dehalococcoidia	1						c__Planctomycetes	c__Planctomycetes	2
c__Rhodothermia	c__Bacteroidia	1						c__Verrucomicrobiae	c__UBA8108	2
c__Binatia	c__Nitrospiria	1						c__Planctomycetes	c__UBA2968	2
c__Rhodothermia	c__Gammaproteobacteria	1						c__Verrucomicrobiae	c__Verrucomicrobiae	2
c__Acidimicrobiia	c__Bacteroidia	1						c__SAR324	c__Actinobacteria	2
c__Rhodothermia	c__Alphaproteobacteria	1						c__SAR324	c__UBA8108	2
c__UBA2968	c__Rhodothermia	1						c__SAR324	c__unclassified candidate division Zixibacteria	2
c__Binatia	c__UBA8108	1						c__SAR324	c__Acidimicrobiia	2
c__Actinobacteria	c__unclassified candidate division Zixibacteria	1						c__Verrucomicrobiae	c__unclassified candidate division Zixibacteria	2
c__Planctomycetes	c__Nitrososphaeria	1						c__SAR324	c__Nitrospinia	2
c__UBA8108	c__Dehalococcoidia	1						c__Binatia	c__Planctomycetes	2
c__Marinisomatia	c__Vicinamibacteria	1						c__UBA8108	c__Acidimicrobiia	2
c__Bacteroidia	c__Vicinamibacteria	1						c__Nitrososphaeria	c__Rhodothermia	2
c__Bacteroidia	c__SAR324	1						c__Nitrososphaeria	c__Actinobacteria	2
c__Bacteroidia	c__Nitrososphaeria	1						c__Nitrososphaeria	c__UBA8108	2
c__Bacteroidia	c__Nitrospiria	1						c__Nitrososphaeria	c__unclassified candidate division Zixibacteria	2
c__Planctomycetes	c__Rhodothermia	1						c__Binatia	c__Marinisomatia	2
c__Nitrospinia	c__Nitrososphaeria	1						c__Nanoarchaeia	c__UBA2968	2
c__Nitrospinia	c__Marinisomatia	1						c__Nanoarchaeia	c__SAR324	2
c__Nitrospinia	c__SAR324	1						c__Binatia	c__UBA2968	2
c__Nitrospinia	c__Vicinamibacteria	1						c__Nanoarchaeia	c__Nitrososphaeria	2
c__Nitrososphaeria	c__Nitrospiria	1						c__UBA2968	c__Nanoarchaeia	2
c__Planctomycetes	c__Actinobacteria	1						c__SAR324	c__Rhodothermia	2
c__Nitrososphaeria	c__Nitrososphaeria	1						c__Gemmatimonadetes	c__SAR324	2
c__Nitrososphaeria	c__SAR324	1						c__Nanoarchaeia	c__Planctomycetes	2
c__Nitrososphaeria	c__Vicinamibacteria	1						c__Rhodothermia	c__Acidimicrobiia	2
c__UBA9160	c__Nitrospiria	1						c__UBA1135	c__UBA8108	2
c__Planctomycetes	c__UBA8108	1						c__Actinobacteria	c__Gemmatimonadetes	2
c__Planctomycetes	c__Verrucomicrobiae	1						c__Actinobacteria	c__Planctomycetes	2
c__Gemmatimonadetes	c__Vicinamibacteria	1						c__Verrucomicrobiae	c__Rhodothermia	2
c__Gemmatimonadetes	c__SAR324	1						c__Alphaproteobacteria	c__Vicinamibacteria	2
c__Gemmatimonadetes	c__Nanoarchaeia	1						c__unclassified candidate division Zixibacteria	c__Nitrososphaeria	2
c__Gemmatimonadetes	c__Nitrospiria	1						c__Poseidoniia	c__Nitrospinia	2
c__Poseidoniia	c__Dehalococcoidia	1						c__Rhodothermia	c__Nitrososphaeria	2
c__Poseidoniia	c__Nitrospiria	1						c__Gemmatimonadetes	c__Acidimicrobiia	2
c__Actinobacteria	c__Marinisomatia	1						c__Poseidoniia	c__SAR324	2
c__Actinobacteria	c__Gammaproteobacteria	1						c__Poseidoniia	c__Nitrososphaeria	2
c__Alphaproteobacteria	c__Nitrospiria	1						c__Rhodothermia	c__Planctomycetes	2
c__Nanoarchaeia	c__unclassified candidate division Zixibacteria	1						c__Rhodothermia	c__Nitrospinia	2
c__Nanoarchaeia	c__Verrucomicrobiae	1						c__UBA2968	c__Marinisomatia	2
c__Nitrospiria	c__Actinobacteria	1						c__UBA2968	c__SAR324	2
c__Marinisomatia	c__SAR324	1						c__unclassified candidate division Zixibacteria	c__Acidimicrobiia	2
c__Marinisomatia	c__Marinisomatia	1						c__Acidimicrobiia	c__Vicinamibacteria	2
c__Marinisomatia	c__Nitrososphaeria	1						c__unclassified candidate division Zixibacteria	c__Actinobacteria	1
c__Marinisomatia	c__Dehalococcoidia	1						c__UBA8108	c__Actinobacteria	1
c__Actinobacteria	c__UBA1135	1						c__unclassified candidate division Zixibacteria	c__Planctomycetes	1
c__Planctomycetes	c__Marinisomatia	1						c__unclassified candidate division Zixibacteria	c__Nitrospiria	1
c__Planctomycetes	c__SAR324	1						c__Binatia	c__Rhodothermia	1
c__Planctomycetes	c__Vicinamibacteria	1						c__Verrucomicrobiae	c__Poseidoniia	1
c__Nitrospiria	c__unclassified candidate division Zixibacteria	1						c__Verrucomicrobiae	c__Dehalococcoidia	1
c__Nitrospiria	c__Verrucomicrobiae	1						c__unclassified candidate division Zixibacteria	c__Marinisomatia	1
c__Nitrospiria	c__UBA8108	1						c__UBA8108	c__Binatia	1
c__Nanoarchaeia	c__Rhodothermia	1						c__UBA8108	c__Planctomycetes	1
c__Nanoarchaeia	c__UBA8108	1						c__Binatia	c__unclassified candidate division Zixibacteria	1
c__Nitrospiria	c__Bacteroidia	1						c__UBA8108	c__SAR324	1
c__Nitrospiria	c__Dehalococcoidia	1						c__unclassified candidate division Zixibacteria	c__Nanoarchaeia	1
c__Nanoarchaeia	c__Dehalococcoidia	1						c__UBA1135	c__Dehalococcoidia	1
c__Nitrospiria	c__Nitrososphaeria	1						c__Binatia	c__Verrucomicrobiae	1
c__Nitrospiria	c__Marinisomatia	1						c__unclassified candidate division Zixibacteria	c__SAR324	1
c__Nitrospiria	c__SAR324	1						c__UBA8108	c__Nitrospiria	1
c__Nitrospiria	c__Rhodothermia	1						c__UBA8108	c__Marinisomatia	1
c__Nitrospiria	c__Vicinamibacteria	1						c__Binatia	c__Gemmatimonadetes	1
c__Nanoarchaeia	c__Actinobacteria	1						c__UBA8108	c__Nanoarchaeia	1
c__Nitrospinia	c__Poseidoniia	1						c__Binatia	c__Actinobacteria	1
c__Nanoarchaeia	c__Nitrospiria	1						c__Binatia	c__Nitrospiria	1
c__unclassified candidate division Zixibacteria	c__UBA1135	1						c__Binatia	c__UBA8108	1
								c__unclassified candidate division Zixibacteria	c__Rhodothermia	1
								c__Planctomycetes	c__Rhodothermia	1
								c__UBA1135	c__Binatia	1
								c__Marinisomatia	c__SAR324	1
								c__SAR324	c__Nanoarchaeia	1
								c__SAR324	c__Dehalococcoidia	1
								c__SAR324	c__Nitrospiria	1
								c__SAR324	c__Binatia	1
								c__Marinisomatia	c__Bacteroidia	1
								c__Marinisomatia	c__Vicinamibacteria	1
								c__Marinisomatia	c__Marinisomatia	1
								c__UBA2968	c__Rhodothermia	1
								c__Marinisomatia	c__Nitrososphaeria	1
								c__Nanoarchaeia	c__Vicinamibacteria	1
								c__Nanoarchaeia	c__Rhodothermia	1
								c__Nanoarchaeia	c__Actinobacteria	1
								c__Nanoarchaeia	c__Nitrospiria	1
								c__Nanoarchaeia	c__UBA8108	1
								c__SAR324	c__SAR324	1
								c__Rhodothermia	c__Binatia	1
								c__UBA1135	c__Nitrospiria	1
								c__Vicinamibacteria	c__Nitrospiria	1
								c__Acidimicrobiia	c__Bacteroidia	1
								c__Vicinamibacteria	c__Rhodothermia	1
								c__Vicinamibacteria	c__SAR324	1
								c__Vicinamibacteria	c__Marinisomatia	1
								c__Vicinamibacteria	c__Nanoarchaeia	1
								c__Vicinamibacteria	c__Actinobacteria	1
								c__Vicinamibacteria	c__UBA8108	1
								c__Rhodothermia	c__Nitrospiria	1
								c__Vicinamibacteria	c__Binatia	1
								c__Vicinamibacteria	c__unclassified candidate division Zixibacteria	1
								c__Rhodothermia	c__SAR324	1
								c__Rhodothermia	c__Marinisomatia	1
								c__Rhodothermia	c__Nanoarchaeia	1
								c__Rhodothermia	c__Actinobacteria	1
								c__Nanoarchaeia	c__Binatia	1
								c__Nanoarchaeia	c__unclassified candidate division Zixibacteria	1
								c__Bacteroidia	c__Vicinamibacteria	1
								c__Nitrospiria	c__Binatia	1
								c__Nitrososphaeria	c__Binatia	1
								c__Nitrospiria	c__Vicinamibacteria	1
								c__Nitrospiria	c__Rhodothermia	1
								c__Nitrospiria	c__Nitrososphaeria	1
								c__Nitrospiria	c__Actinobacteria	1
								c__Nitrospiria	c__UBA8108	1
								c__Nitrospiria	c__unclassified candidate division Zixibacteria	1
								c__Bacteroidia	c__Dehalococcoidia	1
								c__Planctomycetes	c__Vicinamibacteria	1
								c__Planctomycetes	c__SAR324	1
								c__Planctomycetes	c__Marinisomatia	1
								c__Planctomycetes	c__Nitrososphaeria	1
								c__Planctomycetes	c__Dehalococcoidia	1
								c__UBA1135	c__Nanoarchaeia	1
								c__Nitrososphaeria	c__Nitrososphaeria	1
								c__Nitrososphaeria	c__Vicinamibacteria	1
								c__UBA9160	c__Nitrospiria	1
								c__UBA9160	c__Dehalococcoidia	1
								c__Actinobacteria	c__unclassified candidate division Zixibacteria	1
								c__Actinobacteria	c__UBA1135	1
								c__Actinobacteria	c__Gammaproteobacteria	1
								c__Actinobacteria	c__Marinisomatia	1
								c__Poseidoniia	c__Nitrospiria	1
								c__Poseidoniia	c__Dehalococcoidia	1
								c__Gemmatimonadetes	c__Binatia	1
								c__Gemmatimonadetes	c__Nitrospiria	1
								c__Gemmatimonadetes	c__Nanoarchaeia	1
								c__Gemmatimonadetes	c__Vicinamibacteria	1
								c__Planctomycetes	c__Verrucomicrobiae	1
								c__Planctomycetes	c__UBA8108	1
								c__Planctomycetes	c__Actinobacteria	1
								c__unclassified candidate division Zixibacteria	c__Binatia	1
