# Supplementary material for: Metagenome-based metabolic modelling predicts unique microbial interactions in deep-sea hydrothermal plume microbiomes
Source: ISME Commun. 2023 Apr 29;3:42. doi: 10.1038/s43705-023-00242-8 (PMC10148797; doi:10.1038/s43705-023-00242-8)
Supplement: Supplementary file 11 — Supplementary File S10 [file 43705_2023_242_MOESM11_ESM.xlsx]

## Sheet: Sheet1
allmedia	GMglc	JW1	marine broth 2216
c__Alphaproteobacteria		c__Alphaproteobacteria
		c__Dehalococcoidia
c__Gammaproteobacteria		c__Gammaproteobacteria	c__Gammaproteobacteria
			c__Nitrososphaeria
c__UBA8108 (c__Planctomycetes)	c__Planctomycetes	c__UBA8108 (c__Planctomycetes)
c__Poseidoniia	c__Poseidoniia	c__Poseidoniia	c__Poseidoniia
			c__Rhodothermia
