# Supplementary material for: Metagenome-based metabolic modelling predicts unique microbial interactions in deep-sea hydrothermal plume microbiomes
Source: ISME Commun. 2023 Apr 29;3:42. doi: 10.1038/s43705-023-00242-8 (PMC10148797; doi:10.1038/s43705-023-00242-8)
Supplement: Supplementary file 12 — Supplementary File S11 [file 43705_2023_242_MOESM12_ESM.zip]

Archive with 153 entries (149 files):
- clusterKO_24clusters_allmedia/community_without_C0.csv
- clusterKO_24clusters_allmedia/community_without_C1.csv
- clusterKO_24clusters_allmedia/community_without_C10.csv
- clusterKO_24clusters_allmedia/community_without_C11.csv
- clusterKO_24clusters_allmedia/community_without_C12.csv
- clusterKO_24clusters_allmedia/community_without_C13.csv
- clusterKO_24clusters_allmedia/community_without_C14.csv
- clusterKO_24clusters_allmedia/community_without_C15.csv
- clusterKO_24clusters_allmedia/community_without_C16.csv
- clusterKO_24clusters_allmedia/community_without_C17.csv
- clusterKO_24clusters_allmedia/community_without_C18.csv
- clusterKO_24clusters_allmedia/community_without_C19.csv
- clusterKO_24clusters_allmedia/community_without_C2.csv
- clusterKO_24clusters_allmedia/community_without_C20.csv
- clusterKO_24clusters_allmedia/community_without_C21.csv
- clusterKO_24clusters_allmedia/community_without_C22.csv
- clusterKO_24clusters_allmedia/community_without_C23.csv
- clusterKO_24clusters_allmedia/community_without_C3.csv
- clusterKO_24clusters_allmedia/community_without_C4.csv
- clusterKO_24clusters_allmedia/community_without_C5.csv
- clusterKO_24clusters_allmedia/community_without_C6.csv
- clusterKO_24clusters_allmedia/community_without_C7.csv
- clusterKO_24clusters_allmedia/community_without_C8.csv
- clusterKO_24clusters_allmedia/community_without_C9.csv
- clusterKO_24clusters_allmedia/communityALL.csv
- clusterKO_24clusters_allmedia/data_analysis/
- clusterKO_24clusters_allmedia/data_analysis/clus14.csv
- clusterKO_24clusters_allmedia/data_analysis/clus19.csv
- clusterKO_24clusters_allmedia/data_analysis/clus2.csv
- clusterKO_24clusters_allmedia/data_analysis/clus6.csv
- clusterKO_24clusters_allmedia/data_analysis/relieved_rxns_14.tsv
- clusterKO_24clusters_allmedia/data_analysis/relieved_rxns_14_exc_mets.csv
- clusterKO_24clusters_allmedia/data_analysis/relieved_rxns_19.tsv
- clusterKO_24clusters_allmedia/data_analysis/relieved_rxns_19_exc_mets.csv
- clusterKO_24clusters_allmedia/data_analysis/relieved_rxns_2.tsv
- clusterKO_24clusters_allmedia/data_analysis/relieved_rxns_2_exc_mets.csv
- clusterKO_24clusters_allmedia/data_analysis/relieved_rxns_6.tsv
- clusterKO_24clusters_allmedia/data_analysis/relieved_rxns_6_exc_mets.csv
- clusterKO_24clusters_allmedia/higher_order_msi.csv
- clusterKO_24clusters_GM_media/community_without_C0.csv
- clusterKO_24clusters_GM_media/community_without_C1.csv
- clusterKO_24clusters_GM_media/community_without_C10.csv
- clusterKO_24clusters_GM_media/community_without_C11.csv
- clusterKO_24clusters_GM_media/community_without_C12.csv
- clusterKO_24clusters_GM_media/community_without_C13.csv
- clusterKO_24clusters_GM_media/community_without_C14.csv
- clusterKO_24clusters_GM_media/community_without_C15.csv
- clusterKO_24clusters_GM_media/community_without_C16.csv
- clusterKO_24clusters_GM_media/community_without_C17.csv
- clusterKO_24clusters_GM_media/community_without_C18.csv
- clusterKO_24clusters_GM_media/community_without_C19.csv
- clusterKO_24clusters_GM_media/community_without_C2.csv
- clusterKO_24clusters_GM_media/community_without_C20.csv
- clusterKO_24clusters_GM_media/community_without_C21.csv
- clusterKO_24clusters_GM_media/community_without_C22.csv
- clusterKO_24clusters_GM_media/community_without_C23.csv
- clusterKO_24clusters_GM_media/community_without_C3.csv
- clusterKO_24clusters_GM_media/community_without_C4.csv
- clusterKO_24clusters_GM_media/community_without_C5.csv
- clusterKO_24clusters_GM_media/community_without_C6.csv
- clusterKO_24clusters_GM_media/community_without_C7.csv
- clusterKO_24clusters_GM_media/community_without_C8.csv
- clusterKO_24clusters_GM_media/community_without_C9.csv
- clusterKO_24clusters_GM_media/communityALL.csv
- clusterKO_24clusters_GM_media/data_analysis/
- clusterKO_24clusters_GM_media/data_analysis/clus13.csv
- clusterKO_24clusters_GM_media/data_analysis/clus14.csv
- clusterKO_24clusters_GM_media/data_analysis/relieved_rxns_13.tsv
- clusterKO_24clusters_GM_media/data_analysis/relieved_rxns_13_exc_mets.csv
- clusterKO_24clusters_GM_media/data_analysis/relieved_rxns_14.tsv
- clusterKO_24clusters_GM_media/data_analysis/relieved_rxns_14_exc_mets.csv
- clusterKO_24clusters_GM_media/higher_order_msi.csv
- clusterKO_24clusters_JW1_media/community_without_C0.csv
- clusterKO_24clusters_JW1_media/community_without_C1.csv
- clusterKO_24clusters_JW1_media/community_without_C10.csv
- clusterKO_24clusters_JW1_media/community_without_C11.csv
- clusterKO_24clusters_JW1_media/community_without_C12.csv
- clusterKO_24clusters_JW1_media/community_without_C13.csv
- clusterKO_24clusters_JW1_media/community_without_C14.csv
- clusterKO_24clusters_JW1_media/community_without_C15.csv
- clusterKO_24clusters_JW1_media/community_without_C16.csv
- clusterKO_24clusters_JW1_media/community_without_C17.csv
- clusterKO_24clusters_JW1_media/community_without_C18.csv
- clusterKO_24clusters_JW1_media/community_without_C19.csv
- clusterKO_24clusters_JW1_media/community_without_C2.csv
- clusterKO_24clusters_JW1_media/community_without_C20.csv
- clusterKO_24clusters_JW1_media/community_without_C21.csv
- clusterKO_24clusters_JW1_media/community_without_C22.csv
- clusterKO_24clusters_JW1_media/community_without_C23.csv
- clusterKO_24clusters_JW1_media/community_without_C3.csv
- clusterKO_24clusters_JW1_media/community_without_C4.csv
- clusterKO_24clusters_JW1_media/community_without_C5.csv
- clusterKO_24clusters_JW1_media/community_without_C6.csv
- clusterKO_24clusters_JW1_media/community_without_C7.csv
- clusterKO_24clusters_JW1_media/community_without_C8.csv
- clusterKO_24clusters_JW1_media/community_without_C9.csv
- clusterKO_24clusters_JW1_media/communityALL.csv
- clusterKO_24clusters_JW1_media/data_analysis/
- clusterKO_24clusters_JW1_media/data_analysis/clus14.csv
- clusterKO_24clusters_JW1_media/data_analysis/clus19.csv
- clusterKO_24clusters_JW1_media/data_analysis/clus2.csv
- clusterKO_24clusters_JW1_media/data_analysis/clus5.csv
- clusterKO_24clusters_JW1_media/data_analysis/clus6.csv
- clusterKO_24clusters_JW1_media/data_analysis/relieved_rxns_14.tsv
- clusterKO_24clusters_JW1_media/data_analysis/relieved_rxns_14_exc_mets.csv
- clusterKO_24clusters_JW1_media/data_analysis/relieved_rxns_19.tsv
- clusterKO_24clusters_JW1_media/data_analysis/relieved_rxns_19_exc_mets.csv
- clusterKO_24clusters_JW1_media/data_analysis/relieved_rxns_2.tsv
- clusterKO_24clusters_JW1_media/data_analysis/relieved_rxns_2_exc_mets.csv
- clusterKO_24clusters_JW1_media/data_analysis/relieved_rxns_5.tsv
- clusterKO_24clusters_JW1_media/data_analysis/relieved_rxns_5_exc_mets.csv
- clusterKO_24clusters_JW1_media/data_analysis/relieved_rxns_6.tsv
- clusterKO_24clusters_JW1_media/data_analysis/relieved_rxns_6_exc_mets.csv
- clusterKO_24clusters_JW1_media/higher_order_msi.csv
- clusterKO_24clusters_marine_broth_2216/community_without_C0.csv
- clusterKO_24clusters_marine_broth_2216/community_without_C1.csv
- clusterKO_24clusters_marine_broth_2216/community_without_C10.csv
- clusterKO_24clusters_marine_broth_2216/community_without_C11.csv
- clusterKO_24clusters_marine_broth_2216/community_without_C12.csv
- clusterKO_24clusters_marine_broth_2216/community_without_C13.csv
- clusterKO_24clusters_marine_broth_2216/community_without_C14.csv
- clusterKO_24clusters_marine_broth_2216/community_without_C15.csv
- clusterKO_24clusters_marine_broth_2216/community_without_C16.csv
- clusterKO_24clusters_marine_broth_2216/community_without_C17.csv
- clusterKO_24clusters_marine_broth_2216/community_without_C18.csv
- clusterKO_24clusters_marine_broth_2216/community_without_C19.csv
- clusterKO_24clusters_marine_broth_2216/community_without_C2.csv
- clusterKO_24clusters_marine_broth_2216/community_without_C20.csv
- clusterKO_24clusters_marine_broth_2216/community_without_C21.csv
- clusterKO_24clusters_marine_broth_2216/community_without_C22.csv
- clusterKO_24clusters_marine_broth_2216/community_without_C23.csv
- clusterKO_24clusters_marine_broth_2216/community_without_C3.csv
- clusterKO_24clusters_marine_broth_2216/community_without_C4.csv
- clusterKO_24clusters_marine_broth_2216/community_without_C5.csv
- clusterKO_24clusters_marine_broth_2216/community_without_C6.csv
- clusterKO_24clusters_marine_broth_2216/community_without_C7.csv
- clusterKO_24clusters_marine_broth_2216/community_without_C8.csv
- clusterKO_24clusters_marine_broth_2216/community_without_C9.csv
- clusterKO_24clusters_marine_broth_2216/communityALL.csv
- clusterKO_24clusters_marine_broth_2216/data_analysis/
- clusterKO_24clusters_marine_broth_2216/data_analysis/clus10.csv
- clusterKO_24clusters_marine_broth_2216/data_analysis/clus14.csv
- clusterKO_24clusters_marine_broth_2216/data_analysis/clus15.csv
- clusterKO_24clusters_marine_broth_2216/data_analysis/clus6.csv
- clusterKO_24clusters_marine_broth_2216/data_analysis/relieved_rxns_10.tsv
- clusterKO_24clusters_marine_broth_2216/data_analysis/relieved_rxns_10_exc_mets.csv
- clusterKO_24clusters_marine_broth_2216/data_analysis/relieved_rxns_14.tsv
- clusterKO_24clusters_marine_broth_2216/data_analysis/relieved_rxns_14_exc_mets.csv
- clusterKO_24clusters_marine_broth_2216/data_analysis/relieved_rxns_15.tsv
- clusterKO_24clusters_marine_broth_2216/data_analysis/relieved_rxns_15_exc_mets.csv
- clusterKO_24clusters_marine_broth_2216/data_analysis/relieved_rxns_6.tsv
- clusterKO_24clusters_marine_broth_2216/data_analysis/relieved_rxns_6_exc_mets.csv
- clusterKO_24clusters_marine_broth_2216/higher_order_msi.csv
