# Supplementary material for: Metagenome-based metabolic modelling predicts unique microbial interactions in deep-sea hydrothermal plume microbiomes
Source: ISME Commun. 2023 Apr 29;3:42. doi: 10.1038/s43705-023-00242-8 (PMC10148797; doi:10.1038/s43705-023-00242-8)
Supplement: Supplementary file 12 — Supplementary File S11 [file 43705_2023_242_MOESM12_ESM.zip › clusterKO_24clusters_allmedia/data_analysis/clus2.csv]

clus2
Alphaproteobacteria_bacterium_UWMA_0321
Candidatus_Pelagibacter_sp_UWMA_0307
Henriciella_sp_UWMA_0297
Micavibrio_sp_UWMA_0310
Rhodospirillales_bacterium_UWMA_0295
Sneathiellales_bacterium_UWMA_0353
Sulfitobacter_sp_UWMA_0305
num of rxns relieved in the below orgs in the presence of clust2
org	unpert	clust_2KO	rxns relieved	cluster it belongs to	tot num of orgs in that cluster
Candidatus_Marinimicrobia_bacterium_UWMA_0306	928	929	1	8	4
Candidatus_Marinimicrobia_bacterium_UWMA_0309	1222	1223	1	8	4
Gammaproteobacteria_bacterium_UWMA_0281	1086	1087	1	6	27
Gammaproteobacteria_bacterium_UWMA_0343	1222	1227	5	6	27
Gemmatimonadetes_bacterium_UWMA_0339	995	996	1	7	4
Oceanospirillaceae_bacterium_UWMA_0280	1337	1338	1	6	27
