# Supplementary material for: Metagenome-based metabolic modelling predicts unique microbial interactions in deep-sea hydrothermal plume microbiomes
Source: ISME Commun. 2023 Apr 29;3:42. doi: 10.1038/s43705-023-00242-8 (PMC10148797; doi:10.1038/s43705-023-00242-8)
Supplement: Supplementary file 12 — Supplementary File S11 [file 43705_2023_242_MOESM12_ESM.zip › clusterKO_24clusters_allmedia/data_analysis/relieved_rxns_14.tsv]

acceptor	relieved reactions
Acidimicrobiia_bacterium_UWMA_0264	RIBtex	RIBt
	D-ribose transport via diffusion	Ribose transport via diffusion (extracellular to periplasm)
	rib__D_e <=> rib__D_c	rib__D_e <=> rib__D_p
Acidimicrobiia_bacterium_UWMA_0303	RIBtex
	Ribose transport via diffusion (extracellular to periplasm)
	rib__D_e <=> rib__D_p
Acidimicrobiia_bacterium_UWMA_0319	RIBtex
	Ribose transport via diffusion (extracellular to periplasm)
	rib__D_e <=> rib__D_p
Acidobacteria_bacterium_UWMA_0355	AKGt2r
	2 oxoglutarate reversible transport via symport
	akg_e + h_e --> akg_c + h_c
Alphaproteobacteria_bacterium_UWMA_0321	RIBtex
	Ribose transport via diffusion (extracellular to periplasm)
	rib__D_e <=> rib__D_p
Bacteroidetes_bacterium_UWMA_0293	RIBtex
	Ribose transport via diffusion (extracellular to periplasm)
	rib__D_e <=> rib__D_p
Bacteroidetes_bacterium_UWMA_0358	RIBtex	RIBt
	D-ribose transport via diffusion	Ribose transport via diffusion (extracellular to periplasm)
	rib__D_e <=> rib__D_c	rib__D_e <=> rib__D_p
Candidatus_Handelsmanbacteria_bacterium_UWMA_0286	RIBtex	DARBtex
	D-arabinose transport via diffusion (extracellular to periplasm)	Ribose transport via diffusion (extracellular to periplasm)
	rib__D_e <=> rib__D_p	arab__D_e <=> arab__D_p
Candidatus_Handelsmanbacteria_bacterium_UWMA_0300	RIBtex
	Ribose transport via diffusion (extracellular to periplasm)
	rib__D_e <=> rib__D_p
Candidatus_Lambdaproteobacteria_bacterium_UWMA_0298	RIBtex
	Ribose transport via diffusion (extracellular to periplasm)
	rib__D_e <=> rib__D_p
Candidatus_Lambdaproteobacteria_bacterium_UWMA_0318	RIBtex
	Ribose transport via diffusion (extracellular to periplasm)
	rib__D_e <=> rib__D_p
Candidatus_Marinimicrobia_bacterium_UWMA_0285	ALKP	DHAt	QULNS	DHAPtr	MGSA
	Alkaline phosphatase	Quinolinate synthase	Methylglyoxal synthase	Transport of Dihydroxyacetone Phosphate	Dihydroxyacetone transport via facilitated diffusion
	dhap_c + h2o_c --> dha_c + pi_c	dhap_e <=> dhap_c	dhap_c + iasp_c --> 2.0 h2o_c + pi_c + quln_c	dha_e <=> dha_c	dhap_c --> mthgxl_c + pi_c
Candidatus_Marinimicrobia_bacterium_UWMA_0306	RIBtex	AKGt2r
	2 oxoglutarate reversible transport via symport	Ribose transport via diffusion (extracellular to periplasm)
	akg_e + h_e --> akg_c + h_c	rib__D_e <=> rib__D_p
Candidatus_Marinimicrobia_bacterium_UWMA_0309
Candidatus_Marinimicrobia_bacterium_UWMA_0347
Candidatus_Nitrosopelagicus_sp_UWMA_0359	ALKP	DHAPtr
	Alkaline phosphatase	Transport of Dihydroxyacetone Phosphate
	dhap_c + h2o_c --> dha_c + pi_c	dhap_e <=> dhap_c
Candidatus_Pacearchaeota_archaeon_UWMA_0287
Candidatus_Pelagibacter_sp_UWMA_0307	RIBt
	D-ribose transport via diffusion
	rib__D_e <=> rib__D_c
Candidatus_Thioglobus_sp_UWMA_0259	RIBtex
	Ribose transport via diffusion (extracellular to periplasm)
	rib__D_e <=> rib__D_p
Candidatus_Thioglobus_sp_UWMA_0272
Candidatus_Thioglobus_sp_UWMA_0322
Candidatus_Thioglobus_sp_UWMA_0342	RIBtex	DHAt
	Ribose transport via diffusion (extracellular to periplasm)	Dihydroxyacetone transport via facilitated diffusion
	dha_e <=> dha_c	rib__D_e <=> rib__D_p
Candidatus_Thioglobus_sp_UWMA_0360
Cycloclasticus_sp_UWMA_0316	RIBt
	D-ribose transport via diffusion
	rib__D_e <=> rib__D_c
Cycloclasticus_sp_UWMA_0335
Cytophagales_bacterium_UWMA_0338	DHAt
	Dihydroxyacetone transport via facilitated diffusion
	dha_e <=> dha_c
Dehalococcoidia_bacterium_UWMA_0267	RIBtex	ARAB_Dt
	D arabinose reversible transport	Ribose transport via diffusion (extracellular to periplasm)
	arab__D_e <=> arab__D_c	rib__D_e <=> rib__D_p
Dehalococcoidia_bacterium_UWMA_0331	RIBtex
	Ribose transport via diffusion (extracellular to periplasm)
	rib__D_e <=> rib__D_p
Dehalococcoidia_bacterium_UWMA_0337	RIBtex
	Ribose transport via diffusion (extracellular to periplasm)
	rib__D_e <=> rib__D_p
Dehalococcoidia_bacterium_UWMA_0354	RIBtex
	Ribose transport via diffusion (extracellular to periplasm)
	rib__D_e <=> rib__D_p
Flavobacteriaceae_bacterium_UWMA_0314
Flavobacteriaceae_bacterium_UWMA_0351	RIBt	DHAt
	D-ribose transport via diffusion	Dihydroxyacetone transport via facilitated diffusion
	dha_e <=> dha_c	rib__D_e <=> rib__D_c
Flavobacteriales_bacterium_UWMA_0274
Flavobacteriales_bacterium_UWMA_0277	RIBtex
	Ribose transport via diffusion (extracellular to periplasm)
	rib__D_e <=> rib__D_p
Flavobacteriales_bacterium_UWMA_0289
Fuerstia_sp_UWMA_0333	RIBtex
	Ribose transport via diffusion (extracellular to periplasm)
	rib__D_e <=> rib__D_p
Gammaproteobacteria_bacterium_UWMA_0258	DARBtex
	D-arabinose transport via diffusion (extracellular to periplasm)
	arab__D_e <=> arab__D_p
Gammaproteobacteria_bacterium_UWMA_0260	RIBtex	DHAt
	Ribose transport via diffusion (extracellular to periplasm)	Dihydroxyacetone transport via facilitated diffusion
	dha_e <=> dha_c	rib__D_e <=> rib__D_p
Gammaproteobacteria_bacterium_UWMA_0261	RIBt2
	Ribose transport in via proton symporter
	h_e + rib__D_e --> h_c + rib__D_c
Gammaproteobacteria_bacterium_UWMA_0273	RIBtex	DHAt
	Ribose transport via diffusion (extracellular to periplasm)	Dihydroxyacetone transport via facilitated diffusion
	dha_e <=> dha_c	rib__D_e <=> rib__D_p
Gammaproteobacteria_bacterium_UWMA_0278	RIBtex
	Ribose transport via diffusion (extracellular to periplasm)
	rib__D_e <=> rib__D_p
Gammaproteobacteria_bacterium_UWMA_0281	DHAt
	Dihydroxyacetone transport via facilitated diffusion
	dha_e <=> dha_c
Gammaproteobacteria_bacterium_UWMA_0282	DARBtex
	D-arabinose transport via diffusion (extracellular to periplasm)
	arab__D_e <=> arab__D_p
Gammaproteobacteria_bacterium_UWMA_0291	RIBtex
	Ribose transport via diffusion (extracellular to periplasm)
	rib__D_e <=> rib__D_p
Gammaproteobacteria_bacterium_UWMA_0299
Gammaproteobacteria_bacterium_UWMA_0301	RIBtex	DHAt
	Ribose transport via diffusion (extracellular to periplasm)	Dihydroxyacetone transport via facilitated diffusion
	dha_e <=> dha_c	rib__D_e <=> rib__D_p
Gammaproteobacteria_bacterium_UWMA_0302	RIBtex
	Ribose transport via diffusion (extracellular to periplasm)
	rib__D_e <=> rib__D_p
Gammaproteobacteria_bacterium_UWMA_0343	RIBt
	D-ribose transport via diffusion
	rib__D_e <=> rib__D_c
Gemmatimonadetes_bacterium_UWMA_0296	RIBtex	DARBtex
	D-arabinose transport via diffusion (extracellular to periplasm)	Ribose transport via diffusion (extracellular to periplasm)
	rib__D_e <=> rib__D_p	arab__D_e <=> arab__D_p
Gemmatimonadetes_bacterium_UWMA_0308	RIBtex
	Ribose transport via diffusion (extracellular to periplasm)
	rib__D_e <=> rib__D_p
Gemmatimonadetes_bacterium_UWMA_0334	RIBtex
	Ribose transport via diffusion (extracellular to periplasm)
	rib__D_e <=> rib__D_p
Gemmatimonadetes_bacterium_UWMA_0339	RIBtex
	Ribose transport via diffusion (extracellular to periplasm)
	rib__D_e <=> rib__D_p
Henriciella_sp_UWMA_0297	RIBtex
	Ribose transport via diffusion (extracellular to periplasm)
	rib__D_e <=> rib__D_p
Methylococcaceae_bacterium_UWMA_0325	RIBtex
	Ribose transport via diffusion (extracellular to periplasm)
	rib__D_e <=> rib__D_p
Methylococcaceae_bacterium_UWMA_0327
Methylococcaceae_bacterium_UWMA_0348	RIBtex
	Ribose transport via diffusion (extracellular to periplasm)
	rib__D_e <=> rib__D_p
Methylophilaceae_bacterium_UWMA_0326
Methyloprofundus_sp_UWMA_0312	RIBtex	RIBt
	D-ribose transport via diffusion	Ribose transport via diffusion (extracellular to periplasm)
	rib__D_e <=> rib__D_c	rib__D_e <=> rib__D_p
Micavibrio_sp_UWMA_0310	RIBt2
	Ribose transport in via proton symporter
	h_e + rib__D_e --> h_c + rib__D_c
Microbacterium_sp_UWMA_0270	RIBtex
	Ribose transport via diffusion (extracellular to periplasm)
	rib__D_e <=> rib__D_p
Myxococcales_bacterium_UWMA_0315
Myxococcales_bacterium_UWMA_0324	ARAB_Dt
	D arabinose reversible transport
	arab__D_e <=> arab__D_c
Myxococcales_bacterium_UWMA_0330	RIBtex
	Ribose transport via diffusion (extracellular to periplasm)
	rib__D_e <=> rib__D_p
Myxococcales_bacterium_UWMA_0336	DHAt
	Dihydroxyacetone transport via facilitated diffusion
	dha_e <=> dha_c
Nitrosopumilus_sp_UWMA_0263	ARAB_Dt	RIBt2
	D arabinose reversible transport	Ribose transport in via proton symporter
	h_e + rib__D_e --> h_c + rib__D_c	arab__D_e <=> arab__D_c
Nitrospinaceae_bacterium_UWMA_0262	RIBtex
	Ribose transport via diffusion (extracellular to periplasm)
	rib__D_e <=> rib__D_p
Nitrospinaceae_bacterium_UWMA_0271	AKGt2r
	2 oxoglutarate reversible transport via symport
	akg_e + h_e --> akg_c + h_c
Nitrospinaceae_bacterium_UWMA_0356	RIBt	DHAt
	D-ribose transport via diffusion	Dihydroxyacetone transport via facilitated diffusion
	dha_e <=> dha_c	rib__D_e <=> rib__D_c
Nitrospira_sp_UWMA_0268
Oceanospirillaceae_bacterium_UWMA_0280	RIBtex
	Ribose transport via diffusion (extracellular to periplasm)
	rib__D_e <=> rib__D_p
Planctomycetaceae_bacterium_UWMA_0346	RIBtex	AKGt2r
	2 oxoglutarate reversible transport via symport	Ribose transport via diffusion (extracellular to periplasm)
	akg_e + h_e --> akg_c + h_c	rib__D_e <=> rib__D_p
Planctomycetes_bacterium_UWMA_0265	RIBtex	DARBtex
	D-arabinose transport via diffusion (extracellular to periplasm)	Ribose transport via diffusion (extracellular to periplasm)
	rib__D_e <=> rib__D_p	arab__D_e <=> arab__D_p
Planctomycetes_bacterium_UWMA_0276	RIBtex
	Ribose transport via diffusion (extracellular to periplasm)
	rib__D_e <=> rib__D_p
Planctomycetes_bacterium_UWMA_0294	DHAt
	Dihydroxyacetone transport via facilitated diffusion
	dha_e <=> dha_c
Planctomycetes_bacterium_UWMA_0329	RIBtex	RIBt
	D-ribose transport via diffusion	Ribose transport via diffusion (extracellular to periplasm)
	rib__D_e <=> rib__D_c	rib__D_e <=> rib__D_p
Planctomycetes_bacterium_UWMA_0345
Porticoccaceae_bacterium_UWMA_0313	RIBt
	D-ribose transport via diffusion
	rib__D_e <=> rib__D_c
Rhodospirillales_bacterium_UWMA_0295	RIBtex
	Ribose transport via diffusion (extracellular to periplasm)
	rib__D_e <=> rib__D_p
Sneathiellales_bacterium_UWMA_0353	RIBtex	DHAt
	Ribose transport via diffusion (extracellular to periplasm)	Dihydroxyacetone transport via facilitated diffusion
	dha_e <=> dha_c	rib__D_e <=> rib__D_p
Sulfitobacter_sp_UWMA_0305	RIBtex
	Ribose transport via diffusion (extracellular to periplasm)
	rib__D_e <=> rib__D_p
Thiotrichaceae_bacterium_UWMA_0311
Verrucomicrobiales_bacterium_UWMA_0292	RIBtex	AKGt2r
	2 oxoglutarate reversible transport via symport	Ribose transport via diffusion (extracellular to periplasm)
	akg_e + h_e --> akg_c + h_c	rib__D_e <=> rib__D_p
Verrucomicrobiales_bacterium_UWMA_0320	RIBtex
	Ribose transport via diffusion (extracellular to periplasm)
	rib__D_e <=> rib__D_p
Verrucomicrobiales_bacterium_UWMA_0332	ALATA_L	G5SADs	AMPEP14	AMPEP13	2ACLMM	PTRCTA	ALAR	TRPTA	RIBtex	ORNTA	ASPTA	AKGt2r	ARUH	ALAtpp	OAADC	AMPEP5	CYSTA	ACLS
	Cysteine transaminase	L-alanine export via facilited diffusion	L-glutamate 5-semialdehyde dehydratase (spontaneous)	Putrescine Transaminase	Aspartate transaminase	L-alanine transaminase	Tryptophan transaminase	Ornithine transaminase	2-Acetolactate methylmutase	Ribose transport via diffusion (extracellular to periplasm)	2 oxoglutarate reversible transport via symport	Oxaloacetate decarboxylase	Alanine racemase	L Arginine pyruvate transaminase	Acetolactate synthase	Aminopeptidase
	arg__L_c + pyr_c <=> 5g2oxpt_c + ala__L_c	h_c + 2.0 pyr_c --> alac__S_c + co2_c	akg_e + h_e --> akg_c + h_c	h2o_c + h_c + met_L_ala__L_c <=> ala__L_c + met__L_c	glu5sa_c --> 1pyr5c_c + h2o_c + h_c	akg_c + ala__L_c <=> glu__L_c + pyr_c	akg_c + ptrc_c --> 4abutn_c + glu__L_c	rib__D_e <=> rib__D_p	akg_c + orn_c <=> glu5sa_c + glu__L_c	akg_c + cys__L_c --> glu__L_c + mercppyr_c	ala_L_asp__L_c + h2o_c <=> ala__L_c + asp__L_c	akg_c + trp__L_c <=> glu__L_c + indpyr_c	ala__L_c --> ala__L_p	akg_c + asp__L_c <=> glu__L_c + oaa_c	h_c + oaa_c --> co2_c + pyr_c	ala_L_glu__L_c + h2o_c <=> ala__L_c + glu__L_c	ala__L_c <=> ala__D_c	alac__S_c --> 33hmeoxobut_c
candidate_division_UBP10_bacterium_UWMA_0304	RIBtex
	Ribose transport via diffusion (extracellular to periplasm)
	rib__D_e <=> rib__D_p
candidate_division_Zixibacteria_bacterium_UWMA_0288	RIBtex
	Ribose transport via diffusion (extracellular to periplasm)
	rib__D_e <=> rib__D_p
