# Supplementary material for: Metagenome-based metabolic modelling predicts unique microbial interactions in deep-sea hydrothermal plume microbiomes
Source: ISME Commun. 2023 Apr 29;3:42. doi: 10.1038/s43705-023-00242-8 (PMC10148797; doi:10.1038/s43705-023-00242-8)
Supplement: Supplementary file 12 — Supplementary File S11 [file 43705_2023_242_MOESM12_ESM.zip › clusterKO_24clusters_allmedia/data_analysis/relieved_rxns_19_exc_mets.csv]

	0
Bacteroidetes_bacterium_UWMA_0358.xml,r0817.xml	citr__L_e
Candidatus_Thioglobus_sp_UWMA_0272.xml,r0817.xml	citr__L_e
Gammaproteobacteria_bacterium_UWMA_0278.xml,r0817.xml	citr__L_e
Marine_Group_II_euryarchaeote_UWMA_0279.xml,CITRt2r.xml	citr__L_e
Methylococcaceae_bacterium_UWMA_0325.xml,DHORDfum.xml	citr__L_e
Oceanospirillaceae_bacterium_UWMA_0280.xml,ASPCT.xml	citr__L_e
