# Supplementary material for: Metagenome-based metabolic modelling predicts unique microbial interactions in deep-sea hydrothermal plume microbiomes
Source: ISME Commun. 2023 Apr 29;3:42. doi: 10.1038/s43705-023-00242-8 (PMC10148797; doi:10.1038/s43705-023-00242-8)
Supplement: Supplementary file 12 — Supplementary File S11 [file 43705_2023_242_MOESM12_ESM.zip › clusterKO_24clusters_allmedia/data_analysis/relieved_rxns_6.tsv]

acceptor	relieved reactions
Acidimicrobiia_bacterium_UWMA_0264	4HPRO_LT_Et	CBPAH	PTRCTA	AGMtex	ARGAGMt7pp	AGMT	PTRCTA2	AGMDA	AGMPTRCtpp
	Trans-4-Hydroxy-L-proline transport (transport mechanism unknown - evidence from biolog data)	N-carbamoylputrescine amidohydrolase	Putrescine Transaminase	Agmatine deaminase	Putrescine Transaminase pyruvate	Agmatine/putrescine antiporter (periplasm)	Agmatine transport via diffusion (extracellular to periplasm)	Arginine/agmatine antiport (periplasm)	Agmatinase
	Ncbmpts_c + 2.0 h2o_c + h_c --> hco3_c + nh4_c + ptrc_c	agm_c + h2o_c --> ptrc_c + urea_c	agm_e <=> agm_p	ptrc_c + pyr_c --> 4abutn_c + ala__L_c	agm_c + arg__L_p <=> agm_p + arg__L_c	agm_c + h2o_c --> Ncbmpts_c + nh4_c	agm_p + ptrc_c <=> agm_c + ptrc_p	4hpro_LT_e <=> 4hpro_LT_c	akg_c + ptrc_c --> 4abutn_c + glu__L_c
Acidimicrobiia_bacterium_UWMA_0303	4HPRO_LT_Et	CBPAH	PTRCTA	AGMtex	ARGAGMt7pp	PTRCTA2	AGMDA
	Trans-4-Hydroxy-L-proline transport (transport mechanism unknown - evidence from biolog data)	N-carbamoylputrescine amidohydrolase	Putrescine Transaminase	Agmatine deaminase	Putrescine Transaminase pyruvate	Agmatine transport via diffusion (extracellular to periplasm)	Arginine/agmatine antiport (periplasm)
	Ncbmpts_c + 2.0 h2o_c + h_c --> hco3_c + nh4_c + ptrc_c	agm_e <=> agm_p	ptrc_c + pyr_c --> 4abutn_c + ala__L_c	agm_c + arg__L_p <=> agm_p + arg__L_c	agm_c + h2o_c --> Ncbmpts_c + nh4_c	4hpro_LT_e <=> 4hpro_LT_c	akg_c + ptrc_c --> 4abutn_c + glu__L_c
Acidimicrobiia_bacterium_UWMA_0319	AGMtex	4HPRO_LT_Et
	Trans-4-Hydroxy-L-proline transport (transport mechanism unknown - evidence from biolog data)	Agmatine transport via diffusion (extracellular to periplasm)
	agm_e <=> agm_p	4hpro_LT_e <=> 4hpro_LT_c
Acidobacteria_bacterium_UWMA_0355	4HPROLTtex
	Trans 4 hydroxy L proline transport extracellular
	4hpro_LT_e <=> 4hpro_LT_p
Alphaproteobacteria_bacterium_UWMA_0321	4HPRO_LT_Et
	Trans-4-Hydroxy-L-proline transport (transport mechanism unknown - evidence from biolog data)
	4hpro_LT_e <=> 4hpro_LT_c
Bacteroidetes_bacterium_UWMA_0293	4HPRO_LT_Et
	Trans-4-Hydroxy-L-proline transport (transport mechanism unknown - evidence from biolog data)
	4hpro_LT_e <=> 4hpro_LT_c
Bacteroidetes_bacterium_UWMA_0358
Candidatus_Handelsmanbacteria_bacterium_UWMA_0286	AGMtex	4HPRO_LT_Et
	Trans-4-Hydroxy-L-proline transport (transport mechanism unknown - evidence from biolog data)	Agmatine transport via diffusion (extracellular to periplasm)
	agm_e <=> agm_p	4hpro_LT_e <=> 4hpro_LT_c
Candidatus_Handelsmanbacteria_bacterium_UWMA_0300	4HPRO_LT_Et
	Trans-4-Hydroxy-L-proline transport (transport mechanism unknown - evidence from biolog data)
	4hpro_LT_e <=> 4hpro_LT_c
Candidatus_Lambdaproteobacteria_bacterium_UWMA_0298	4HPRO_LT_Et
	Trans-4-Hydroxy-L-proline transport (transport mechanism unknown - evidence from biolog data)
	4hpro_LT_e <=> 4hpro_LT_c
Candidatus_Lambdaproteobacteria_bacterium_UWMA_0318	AGMtex	4HPRO_LT_Et
	Trans-4-Hydroxy-L-proline transport (transport mechanism unknown - evidence from biolog data)	Agmatine transport via diffusion (extracellular to periplasm)
	agm_e <=> agm_p	4hpro_LT_e <=> 4hpro_LT_c
Candidatus_Marinimicrobia_bacterium_UWMA_0285	4HPRO_LT_Et
	Trans-4-Hydroxy-L-proline transport (transport mechanism unknown - evidence from biolog data)
	4hpro_LT_e <=> 4hpro_LT_c
Candidatus_Marinimicrobia_bacterium_UWMA_0306
Candidatus_Marinimicrobia_bacterium_UWMA_0309	4HPRO_LT_Et
	Trans-4-Hydroxy-L-proline transport (transport mechanism unknown - evidence from biolog data)
	4hpro_LT_e <=> 4hpro_LT_c
Candidatus_Marinimicrobia_bacterium_UWMA_0347
Candidatus_Nitrosopelagicus_sp_UWMA_0359
Candidatus_Pacearchaeota_archaeon_UWMA_0287
Candidatus_Pelagibacter_sp_UWMA_0307	AGMtex	4HPRO_LT_Et
	Trans-4-Hydroxy-L-proline transport (transport mechanism unknown - evidence from biolog data)	Agmatine transport via diffusion (extracellular to periplasm)
	agm_e <=> agm_p	4hpro_LT_e <=> 4hpro_LT_c
Cytophagales_bacterium_UWMA_0338	4HPRO_LT_Et
	Trans-4-Hydroxy-L-proline transport (transport mechanism unknown - evidence from biolog data)
	4hpro_LT_e <=> 4hpro_LT_c
Dehalococcoidia_bacterium_UWMA_0267	AGMtex	4HPRO_LT_Et
	Trans-4-Hydroxy-L-proline transport (transport mechanism unknown - evidence from biolog data)	Agmatine transport via diffusion (extracellular to periplasm)
	agm_e <=> agm_p	4hpro_LT_e <=> 4hpro_LT_c
Dehalococcoidia_bacterium_UWMA_0331	4HPRO_LT_Et
	Trans-4-Hydroxy-L-proline transport (transport mechanism unknown - evidence from biolog data)
	4hpro_LT_e <=> 4hpro_LT_c
Dehalococcoidia_bacterium_UWMA_0337
Dehalococcoidia_bacterium_UWMA_0354
Flavobacteriaceae_bacterium_UWMA_0314	4HPRO_LT_Et
	Trans-4-Hydroxy-L-proline transport (transport mechanism unknown - evidence from biolog data)
	4hpro_LT_e <=> 4hpro_LT_c
Flavobacteriaceae_bacterium_UWMA_0351	4HPRO_LT_Et
	Trans-4-Hydroxy-L-proline transport (transport mechanism unknown - evidence from biolog data)
	4hpro_LT_e <=> 4hpro_LT_c
Flavobacteriales_bacterium_UWMA_0274
Flavobacteriales_bacterium_UWMA_0277	4HPRO_LT_Et
	Trans-4-Hydroxy-L-proline transport (transport mechanism unknown - evidence from biolog data)
	4hpro_LT_e <=> 4hpro_LT_c
Flavobacteriales_bacterium_UWMA_0289	4HPRO_LT_Et
	Trans-4-Hydroxy-L-proline transport (transport mechanism unknown - evidence from biolog data)
	4hpro_LT_e <=> 4hpro_LT_c
Fuerstia_sp_UWMA_0333	4HPROE	4HPRO_LT_Et
	Trans-4-Hydroxy-L-proline transport (transport mechanism unknown - evidence from biolog data)	4 hydroxyproline epimerase
	4hpro_LT_c <=> 4hpro_DC_c	4hpro_LT_e <=> 4hpro_LT_c
Gemmatimonadetes_bacterium_UWMA_0296	4HPRO_LT_Et
	Trans-4-Hydroxy-L-proline transport (transport mechanism unknown - evidence from biolog data)
	4hpro_LT_e <=> 4hpro_LT_c
Gemmatimonadetes_bacterium_UWMA_0308	AGMtex	4HPRO_LT_Et	AGMPTRCtpp
	Trans-4-Hydroxy-L-proline transport (transport mechanism unknown - evidence from biolog data)	Agmatine/putrescine antiporter (periplasm)	Agmatine transport via diffusion (extracellular to periplasm)
	agm_p + ptrc_c <=> agm_c + ptrc_p	agm_e <=> agm_p	4hpro_LT_e <=> 4hpro_LT_c
Gemmatimonadetes_bacterium_UWMA_0334	CBPAH	AGMtex	ARGAGMt7pp	AGMDA	4HPROLTtex
	N-carbamoylputrescine amidohydrolase	Agmatine deaminase	Agmatine transport via diffusion (extracellular to periplasm)	Arginine/agmatine antiport (periplasm)	Trans 4 hydroxy L proline transport extracellular
	Ncbmpts_c + 2.0 h2o_c + h_c --> hco3_c + nh4_c + ptrc_c	agm_e <=> agm_p	agm_c + arg__L_p <=> agm_p + arg__L_c	agm_c + h2o_c --> Ncbmpts_c + nh4_c	4hpro_LT_e <=> 4hpro_LT_p
Gemmatimonadetes_bacterium_UWMA_0339	4HPRO_LT_Et
	Trans-4-Hydroxy-L-proline transport (transport mechanism unknown - evidence from biolog data)
	4hpro_LT_e <=> 4hpro_LT_c
Henriciella_sp_UWMA_0297	4HPRO_LT_Et
	Trans-4-Hydroxy-L-proline transport (transport mechanism unknown - evidence from biolog data)
	4hpro_LT_e <=> 4hpro_LT_c
Marine_Group_III_euryarchaeote_UWMA_0284	4HPRO_LT_Et
	Trans-4-Hydroxy-L-proline transport (transport mechanism unknown - evidence from biolog data)
	4hpro_LT_e <=> 4hpro_LT_c
Marine_Group_III_euryarchaeote_UWMA_0340	AGMtex	ARGAGMt7pp	AGMT
	Arginine/agmatine antiport (periplasm)	Agmatinase	Agmatine transport via diffusion (extracellular to periplasm)
	agm_c + h2o_c --> ptrc_c + urea_c	agm_c + arg__L_p <=> agm_p + arg__L_c	agm_e <=> agm_p
Marine_Group_II_euryarchaeote_UWMA_0266	AGMtex	4HPRO_LT_Et
	Trans-4-Hydroxy-L-proline transport (transport mechanism unknown - evidence from biolog data)	Agmatine transport via diffusion (extracellular to periplasm)
	agm_e <=> agm_p	4hpro_LT_e <=> 4hpro_LT_c
Marine_Group_II_euryarchaeote_UWMA_0275	4HPRO_LT_Et	AGMtex	ARGAGMt7pp
	Trans-4-Hydroxy-L-proline transport (transport mechanism unknown - evidence from biolog data)	Arginine/agmatine antiport (periplasm)	Agmatine transport via diffusion (extracellular to periplasm)
	agm_c + arg__L_p <=> agm_p + arg__L_c	agm_e <=> agm_p	4hpro_LT_e <=> 4hpro_LT_c
Marine_Group_II_euryarchaeote_UWMA_0279	AGMtex	AGMPTRCtpp	4HPRO_LT_Et	AGMT
	Agmatine/putrescine antiporter (periplasm)	Trans-4-Hydroxy-L-proline transport (transport mechanism unknown - evidence from biolog data)	Agmatinase	Agmatine transport via diffusion (extracellular to periplasm)
	agm_p + ptrc_c <=> agm_c + ptrc_p	agm_c + h2o_c --> ptrc_c + urea_c	agm_e <=> agm_p	4hpro_LT_e <=> 4hpro_LT_c
Marine_Group_II_euryarchaeote_UWMA_0283	4HPRO_LT_Et	AGMtex	ARGAGMt7pp	AGMT
	Trans-4-Hydroxy-L-proline transport (transport mechanism unknown - evidence from biolog data)	Arginine/agmatine antiport (periplasm)	Agmatinase	Agmatine transport via diffusion (extracellular to periplasm)
	agm_c + h2o_c --> ptrc_c + urea_c	agm_c + arg__L_p <=> agm_p + arg__L_c	agm_e <=> agm_p	4hpro_LT_e <=> 4hpro_LT_c
Marine_Group_II_euryarchaeote_UWMA_0323	4HPRO_LT_Et
	Trans-4-Hydroxy-L-proline transport (transport mechanism unknown - evidence from biolog data)
	4hpro_LT_e <=> 4hpro_LT_c
Marine_Group_II_euryarchaeote_UWMA_0328	AGMtex	4HPRO_LT_Et
	Trans-4-Hydroxy-L-proline transport (transport mechanism unknown - evidence from biolog data)	Agmatine transport via diffusion (extracellular to periplasm)
	agm_e <=> agm_p	4hpro_LT_e <=> 4hpro_LT_c
Marine_Group_II_euryarchaeote_UWMA_0344	AGMtex
	Agmatine transport via diffusion (extracellular to periplasm)
	agm_e <=> agm_p
Marine_Group_II_euryarchaeote_UWMA_0350	AGMtex	4HPRO_LT_Et
	Trans-4-Hydroxy-L-proline transport (transport mechanism unknown - evidence from biolog data)	Agmatine transport via diffusion (extracellular to periplasm)
	agm_e <=> agm_p	4hpro_LT_e <=> 4hpro_LT_c
Marine_Group_II_euryarchaeote_UWMA_0352	AGMtex	AGMPTRCtpp	4HPRO_LT_Et	AGMT
	Agmatine/putrescine antiporter (periplasm)	Trans-4-Hydroxy-L-proline transport (transport mechanism unknown - evidence from biolog data)	Agmatinase	Agmatine transport via diffusion (extracellular to periplasm)
	agm_p + ptrc_c <=> agm_c + ptrc_p	agm_c + h2o_c --> ptrc_c + urea_c	agm_e <=> agm_p	4hpro_LT_e <=> 4hpro_LT_c
Marine_Group_II_euryarchaeote_UWMA_0357
Micavibrio_sp_UWMA_0310	AGMtex	AGMT	AGMPTRCtpp
	Agmatine/putrescine antiporter (periplasm)	Agmatinase	Agmatine transport via diffusion (extracellular to periplasm)
	agm_p + ptrc_c <=> agm_c + ptrc_p	agm_c + h2o_c --> ptrc_c + urea_c	agm_e <=> agm_p
Microbacterium_sp_UWMA_0270	AGMtex	AGMT	4HPRO_LT_Et	AGMPTRCtpp
	Agmatine/putrescine antiporter (periplasm)	Trans-4-Hydroxy-L-proline transport (transport mechanism unknown - evidence from biolog data)	Agmatinase	Agmatine transport via diffusion (extracellular to periplasm)
	agm_p + ptrc_c <=> agm_c + ptrc_p	agm_c + h2o_c --> ptrc_c + urea_c	agm_e <=> agm_p	4hpro_LT_e <=> 4hpro_LT_c
Myxococcales_bacterium_UWMA_0315
Myxococcales_bacterium_UWMA_0324
Myxococcales_bacterium_UWMA_0330
Myxococcales_bacterium_UWMA_0336
Nitrosopumilus_sp_UWMA_0263	4HPRO_LT_Et
	Trans-4-Hydroxy-L-proline transport (transport mechanism unknown - evidence from biolog data)
	4hpro_LT_e <=> 4hpro_LT_c
Nitrospinaceae_bacterium_UWMA_0262	4HPRO_LT_Et
	Trans-4-Hydroxy-L-proline transport (transport mechanism unknown - evidence from biolog data)
	4hpro_LT_e <=> 4hpro_LT_c
Nitrospinaceae_bacterium_UWMA_0271
Nitrospinaceae_bacterium_UWMA_0356	4HPRO_LT_Et
	Trans-4-Hydroxy-L-proline transport (transport mechanism unknown - evidence from biolog data)
	4hpro_LT_e <=> 4hpro_LT_c
Nitrospira_sp_UWMA_0268	4HPRO_LT_Et
	Trans-4-Hydroxy-L-proline transport (transport mechanism unknown - evidence from biolog data)
	4hpro_LT_e <=> 4hpro_LT_c
Planctomycetaceae_bacterium_UWMA_0346	4HPROE	4HPRO_LT_Et
	Trans-4-Hydroxy-L-proline transport (transport mechanism unknown - evidence from biolog data)	4 hydroxyproline epimerase
	4hpro_LT_c <=> 4hpro_DC_c	4hpro_LT_e <=> 4hpro_LT_c
Planctomycetes_bacterium_UWMA_0265	4HPROE	4HPRO_LT_Et
	Trans-4-Hydroxy-L-proline transport (transport mechanism unknown - evidence from biolog data)	4 hydroxyproline epimerase
	4hpro_LT_c <=> 4hpro_DC_c	4hpro_LT_e <=> 4hpro_LT_c
Planctomycetes_bacterium_UWMA_0276	AGMtex	AGMT	AGMPTRCtpp
	Agmatine/putrescine antiporter (periplasm)	Agmatinase	Agmatine transport via diffusion (extracellular to periplasm)
	agm_p + ptrc_c <=> agm_c + ptrc_p	agm_c + h2o_c --> ptrc_c + urea_c	agm_e <=> agm_p
Planctomycetes_bacterium_UWMA_0294	4HPROE	4HPRO_LT_Et
	Trans-4-Hydroxy-L-proline transport (transport mechanism unknown - evidence from biolog data)	4 hydroxyproline epimerase
	4hpro_LT_c <=> 4hpro_DC_c	4hpro_LT_e <=> 4hpro_LT_c
Planctomycetes_bacterium_UWMA_0329	AGMtex	4HPRO_LT_Et	AGMPTRCtpp
	Trans-4-Hydroxy-L-proline transport (transport mechanism unknown - evidence from biolog data)	Agmatine/putrescine antiporter (periplasm)	Agmatine transport via diffusion (extracellular to periplasm)
	agm_p + ptrc_c <=> agm_c + ptrc_p	agm_e <=> agm_p	4hpro_LT_e <=> 4hpro_LT_c
Planctomycetes_bacterium_UWMA_0345	4HPRO_LT_Et
	Trans-4-Hydroxy-L-proline transport (transport mechanism unknown - evidence from biolog data)
	4hpro_LT_e <=> 4hpro_LT_c
Rhodospirillales_bacterium_UWMA_0295	4HPRO_LT_Et	CBPAH	AGMtex	AGMDA	AGMPTRCtpp
	Trans-4-Hydroxy-L-proline transport (transport mechanism unknown - evidence from biolog data)	N-carbamoylputrescine amidohydrolase	Agmatine deaminase	Agmatine/putrescine antiporter (periplasm)	Agmatine transport via diffusion (extracellular to periplasm)
	Ncbmpts_c + 2.0 h2o_c + h_c --> hco3_c + nh4_c + ptrc_c	agm_e <=> agm_p	agm_c + h2o_c --> Ncbmpts_c + nh4_c	agm_p + ptrc_c <=> agm_c + ptrc_p	4hpro_LT_e <=> 4hpro_LT_c
Sneathiellales_bacterium_UWMA_0353	4HPRO_LT_Et
	Trans-4-Hydroxy-L-proline transport (transport mechanism unknown - evidence from biolog data)
	4hpro_LT_e <=> 4hpro_LT_c
Sulfitobacter_sp_UWMA_0305	4HPROE	4HPRO_LT_Et
	Trans-4-Hydroxy-L-proline transport (transport mechanism unknown - evidence from biolog data)	4 hydroxyproline epimerase
	4hpro_LT_c <=> 4hpro_DC_c	4hpro_LT_e <=> 4hpro_LT_c
Verrucomicrobiales_bacterium_UWMA_0292	4HPROE	4HPRO_LT_Et
	Trans-4-Hydroxy-L-proline transport (transport mechanism unknown - evidence from biolog data)	4 hydroxyproline epimerase
	4hpro_LT_c <=> 4hpro_DC_c	4hpro_LT_e <=> 4hpro_LT_c
Verrucomicrobiales_bacterium_UWMA_0320	4HPROE	4HPRO_LT_Et
	Trans-4-Hydroxy-L-proline transport (transport mechanism unknown - evidence from biolog data)	4 hydroxyproline epimerase
	4hpro_LT_c <=> 4hpro_DC_c	4hpro_LT_e <=> 4hpro_LT_c
Verrucomicrobiales_bacterium_UWMA_0332	4HPRO_LT_Et
	Trans-4-Hydroxy-L-proline transport (transport mechanism unknown - evidence from biolog data)
	4hpro_LT_e <=> 4hpro_LT_c
candidate_division_UBP10_bacterium_UWMA_0304	4HPRO_LT_Et
	Trans-4-Hydroxy-L-proline transport (transport mechanism unknown - evidence from biolog data)
	4hpro_LT_e <=> 4hpro_LT_c
candidate_division_Zixibacteria_bacterium_UWMA_0288	4HPRO_LT_Et
	Trans-4-Hydroxy-L-proline transport (transport mechanism unknown - evidence from biolog data)
	4hpro_LT_e <=> 4hpro_LT_c
