# Supplementary material for: Metagenome-based metabolic modelling predicts unique microbial interactions in deep-sea hydrothermal plume microbiomes
Source: ISME Commun. 2023 Apr 29;3:42. doi: 10.1038/s43705-023-00242-8 (PMC10148797; doi:10.1038/s43705-023-00242-8)
Supplement: Supplementary file 12 — Supplementary File S11 [file 43705_2023_242_MOESM12_ESM.zip › clusterKO_24clusters_allmedia/data_analysis/relieved_rxns_6_exc_mets.csv]

	0	1
Acidimicrobiia_bacterium_UWMA_0264.xml,4HPRO_LT_Et.xml	agm_e	4hpro_LT_e
Acidimicrobiia_bacterium_UWMA_0303.xml,4HPRO_LT_Et.xml	agm_e	4hpro_LT_e
Acidimicrobiia_bacterium_UWMA_0319.xml,AGMtex.xml	agm_e	4hpro_LT_e
Acidobacteria_bacterium_UWMA_0355.xml,4HPROLTtex.xml	4hpro_LT_e
Alphaproteobacteria_bacterium_UWMA_0321.xml,4HPRO_LT_Et.xml	4hpro_LT_e
Bacteroidetes_bacterium_UWMA_0293.xml,4HPRO_LT_Et.xml	4hpro_LT_e
Candidatus_Handelsmanbacteria_bacterium_UWMA_0286.xml,AGMtex.xml	agm_e	4hpro_LT_e
Candidatus_Handelsmanbacteria_bacterium_UWMA_0300.xml,4HPRO_LT_Et.xml	4hpro_LT_e
Candidatus_Lambdaproteobacteria_bacterium_UWMA_0298.xml,4HPRO_LT_Et.xml	4hpro_LT_e
Candidatus_Lambdaproteobacteria_bacterium_UWMA_0318.xml,AGMtex.xml	agm_e	4hpro_LT_e
Candidatus_Marinimicrobia_bacterium_UWMA_0285.xml,4HPRO_LT_Et.xml	4hpro_LT_e
Candidatus_Marinimicrobia_bacterium_UWMA_0309.xml,4HPRO_LT_Et.xml	4hpro_LT_e
Candidatus_Pelagibacter_sp_UWMA_0307.xml,AGMtex.xml	agm_e	4hpro_LT_e
Cytophagales_bacterium_UWMA_0338.xml,4HPRO_LT_Et.xml	4hpro_LT_e
Dehalococcoidia_bacterium_UWMA_0267.xml,AGMtex.xml	agm_e	4hpro_LT_e
Dehalococcoidia_bacterium_UWMA_0331.xml,4HPRO_LT_Et.xml	4hpro_LT_e
Flavobacteriaceae_bacterium_UWMA_0314.xml,4HPRO_LT_Et.xml	4hpro_LT_e
Flavobacteriaceae_bacterium_UWMA_0351.xml,4HPRO_LT_Et.xml	4hpro_LT_e
Flavobacteriales_bacterium_UWMA_0277.xml,4HPRO_LT_Et.xml	4hpro_LT_e
Flavobacteriales_bacterium_UWMA_0289.xml,4HPRO_LT_Et.xml	4hpro_LT_e
Fuerstia_sp_UWMA_0333.xml,4HPROE.xml	4hpro_LT_e
Gemmatimonadetes_bacterium_UWMA_0296.xml,4HPRO_LT_Et.xml	4hpro_LT_e
Gemmatimonadetes_bacterium_UWMA_0308.xml,AGMtex.xml	agm_e	4hpro_LT_e
Gemmatimonadetes_bacterium_UWMA_0334.xml,CBPAH.xml	agm_e	4hpro_LT_e
Gemmatimonadetes_bacterium_UWMA_0339.xml,4HPRO_LT_Et.xml	4hpro_LT_e
Henriciella_sp_UWMA_0297.xml,4HPRO_LT_Et.xml	4hpro_LT_e
Marine_Group_III_euryarchaeote_UWMA_0284.xml,4HPRO_LT_Et.xml	4hpro_LT_e
Marine_Group_III_euryarchaeote_UWMA_0340.xml,AGMtex.xml	agm_e
Marine_Group_II_euryarchaeote_UWMA_0266.xml,AGMtex.xml	agm_e	4hpro_LT_e
Marine_Group_II_euryarchaeote_UWMA_0275.xml,4HPRO_LT_Et.xml	agm_e	4hpro_LT_e
Marine_Group_II_euryarchaeote_UWMA_0279.xml,AGMtex.xml	agm_e	4hpro_LT_e
Marine_Group_II_euryarchaeote_UWMA_0283.xml,4HPRO_LT_Et.xml	agm_e	4hpro_LT_e
Marine_Group_II_euryarchaeote_UWMA_0323.xml,4HPRO_LT_Et.xml	4hpro_LT_e
Marine_Group_II_euryarchaeote_UWMA_0328.xml,AGMtex.xml	agm_e	4hpro_LT_e
Marine_Group_II_euryarchaeote_UWMA_0344.xml,AGMtex.xml	agm_e
Marine_Group_II_euryarchaeote_UWMA_0350.xml,AGMtex.xml	agm_e	4hpro_LT_e
Marine_Group_II_euryarchaeote_UWMA_0352.xml,AGMtex.xml	agm_e	4hpro_LT_e
Micavibrio_sp_UWMA_0310.xml,AGMtex.xml	agm_e
Microbacterium_sp_UWMA_0270.xml,AGMtex.xml	agm_e	4hpro_LT_e
Nitrosopumilus_sp_UWMA_0263.xml,4HPRO_LT_Et.xml	4hpro_LT_e
Nitrospinaceae_bacterium_UWMA_0262.xml,4HPRO_LT_Et.xml	4hpro_LT_e
Nitrospinaceae_bacterium_UWMA_0356.xml,4HPRO_LT_Et.xml	4hpro_LT_e
Nitrospira_sp_UWMA_0268.xml,4HPRO_LT_Et.xml	4hpro_LT_e
Planctomycetaceae_bacterium_UWMA_0346.xml,4HPROE.xml	4hpro_LT_e
Planctomycetes_bacterium_UWMA_0265.xml,4HPROE.xml	4hpro_LT_e
Planctomycetes_bacterium_UWMA_0276.xml,AGMtex.xml	agm_e
Planctomycetes_bacterium_UWMA_0294.xml,4HPROE.xml	4hpro_LT_e
Planctomycetes_bacterium_UWMA_0329.xml,AGMtex.xml	agm_e	4hpro_LT_e
Planctomycetes_bacterium_UWMA_0345.xml,4HPRO_LT_Et.xml	4hpro_LT_e
Rhodospirillales_bacterium_UWMA_0295.xml,4HPRO_LT_Et.xml	agm_e	4hpro_LT_e
Sneathiellales_bacterium_UWMA_0353.xml,4HPRO_LT_Et.xml	4hpro_LT_e
Sulfitobacter_sp_UWMA_0305.xml,4HPROE.xml	4hpro_LT_e
Verrucomicrobiales_bacterium_UWMA_0292.xml,4HPROE.xml	4hpro_LT_e
Verrucomicrobiales_bacterium_UWMA_0320.xml,4HPROE.xml	4hpro_LT_e
Verrucomicrobiales_bacterium_UWMA_0332.xml,4HPRO_LT_Et.xml	4hpro_LT_e
candidate_division_UBP10_bacterium_UWMA_0304.xml,4HPRO_LT_Et.xml	4hpro_LT_e
candidate_division_Zixibacteria_bacterium_UWMA_0288.xml,4HPRO_LT_Et.xml	4hpro_LT_e
