# Supplementary material for: Metagenome-based metabolic modelling predicts unique microbial interactions in deep-sea hydrothermal plume microbiomes
Source: ISME Commun. 2023 Apr 29;3:42. doi: 10.1038/s43705-023-00242-8 (PMC10148797; doi:10.1038/s43705-023-00242-8)
Supplement: Supplementary file 12 — Supplementary File S11 [file 43705_2023_242_MOESM12_ESM.zip › clusterKO_24clusters_GM_media/community_without_C13.csv]

Acidimicrobiia_bacterium_UWMA_0264	1484
Acidimicrobiia_bacterium_UWMA_0303	1475
Acidimicrobiia_bacterium_UWMA_0319	1495
Acidobacteria_bacterium_UWMA_0355	1494
Alphaproteobacteria_bacterium_UWMA_0321	1415
Bacteroidetes_bacterium_UWMA_0293	1659
Bacteroidetes_bacterium_UWMA_0358	1059
Candidatus_Handelsmanbacteria_bacterium_UWMA_0286	1440
Candidatus_Handelsmanbacteria_bacterium_UWMA_0300	1368
Candidatus_Lambdaproteobacteria_bacterium_UWMA_0298	1751
Candidatus_Lambdaproteobacteria_bacterium_UWMA_0318	1642
Candidatus_Marinimicrobia_bacterium_UWMA_0285	936
Candidatus_Marinimicrobia_bacterium_UWMA_0306	957
Candidatus_Marinimicrobia_bacterium_UWMA_0309	1262
Candidatus_Marinimicrobia_bacterium_UWMA_0347	726
Candidatus_Nitrosopelagicus_sp_UWMA_0359	644
Candidatus_Pacearchaeota_archaeon_UWMA_0287	242
Candidatus_Pelagibacter_sp_UWMA_0307	923
Candidatus_Thioglobus_sp_UWMA_0259	1233
Candidatus_Thioglobus_sp_UWMA_0272	911
Candidatus_Thioglobus_sp_UWMA_0322	1430
Candidatus_Thioglobus_sp_UWMA_0342	1304
Candidatus_Thioglobus_sp_UWMA_0360	1002
Cycloclasticus_sp_UWMA_0316	1303
Cycloclasticus_sp_UWMA_0335	1283
Cytophagales_bacterium_UWMA_0338	1127
Dehalococcoidia_bacterium_UWMA_0267	1249
Dehalococcoidia_bacterium_UWMA_0331	1262
Dehalococcoidia_bacterium_UWMA_0337	1365
Dehalococcoidia_bacterium_UWMA_0354	1240
Flavobacteriaceae_bacterium_UWMA_0314	1156
Flavobacteriaceae_bacterium_UWMA_0351	1021
Flavobacteriales_bacterium_UWMA_0274	1051
Flavobacteriales_bacterium_UWMA_0277	987
Flavobacteriales_bacterium_UWMA_0289	738
Gammaproteobacteria_bacterium_UWMA_0258	1740
Gammaproteobacteria_bacterium_UWMA_0260	1568
Gammaproteobacteria_bacterium_UWMA_0261	1248
Gammaproteobacteria_bacterium_UWMA_0273	1669
Gammaproteobacteria_bacterium_UWMA_0278	1304
Gammaproteobacteria_bacterium_UWMA_0281	1146
Gammaproteobacteria_bacterium_UWMA_0282	1805
Gammaproteobacteria_bacterium_UWMA_0291	1737
Gammaproteobacteria_bacterium_UWMA_0299	1482
Gammaproteobacteria_bacterium_UWMA_0301	1716
Gammaproteobacteria_bacterium_UWMA_0302	1607
Gammaproteobacteria_bacterium_UWMA_0343	1257
Gemmatimonadetes_bacterium_UWMA_0296	1535
Gemmatimonadetes_bacterium_UWMA_0308	1205
Gemmatimonadetes_bacterium_UWMA_0334	1439
Gemmatimonadetes_bacterium_UWMA_0339	1054
Henriciella_sp_UWMA_0297	1663
Marine_Group_III_euryarchaeote_UWMA_0284	746
Marine_Group_III_euryarchaeote_UWMA_0340	612
Marine_Group_II_euryarchaeote_UWMA_0266	866
Marine_Group_II_euryarchaeote_UWMA_0275	968
Marine_Group_II_euryarchaeote_UWMA_0279	824
Marine_Group_II_euryarchaeote_UWMA_0283	862
Marine_Group_II_euryarchaeote_UWMA_0323	774
Marine_Group_II_euryarchaeote_UWMA_0328	806
Marine_Group_II_euryarchaeote_UWMA_0344	1058
Marine_Group_II_euryarchaeote_UWMA_0350	792
Marine_Group_II_euryarchaeote_UWMA_0352	910
Marine_Group_II_euryarchaeote_UWMA_0357	815
Methylococcaceae_bacterium_UWMA_0325	1142
Methylococcaceae_bacterium_UWMA_0327	1348
Methylococcaceae_bacterium_UWMA_0348	1145
Methylophilaceae_bacterium_UWMA_0326	826
Methyloprofundus_sp_UWMA_0312	1240
Micavibrio_sp_UWMA_0310	1299
Microbacterium_sp_UWMA_0270	1639
Myxococcales_bacterium_UWMA_0315	1550
Myxococcales_bacterium_UWMA_0324	1648
Myxococcales_bacterium_UWMA_0330	1477
Myxococcales_bacterium_UWMA_0336	1528
Nitrosopumilus_sp_UWMA_0263	566
Nitrospinaceae_bacterium_UWMA_0262	1007
Nitrospinaceae_bacterium_UWMA_0271	1106
Nitrospinaceae_bacterium_UWMA_0356	1040
Nitrospira_sp_UWMA_0268	1154
Oceanospirillaceae_bacterium_UWMA_0280	1389
Planctomycetes_bacterium_UWMA_0265	1563
Planctomycetes_bacterium_UWMA_0276	1363
Planctomycetes_bacterium_UWMA_0294	1436
Planctomycetes_bacterium_UWMA_0329	1582
Planctomycetes_bacterium_UWMA_0345	1505
Porticoccaceae_bacterium_UWMA_0313	1620
Rhodospirillales_bacterium_UWMA_0295	1656
Sneathiellales_bacterium_UWMA_0353	1754
Sulfitobacter_sp_UWMA_0305	1657
Thiotrichaceae_bacterium_UWMA_0311	1319
Verrucomicrobiales_bacterium_UWMA_0292	1108
Verrucomicrobiales_bacterium_UWMA_0320	1595
Verrucomicrobiales_bacterium_UWMA_0332	1191
candidate_division_UBP10_bacterium_UWMA_0304	1518
candidate_division_Zixibacteria_bacterium_UWMA_0288	1514
