# Supplementary material for: Metagenome-based metabolic modelling predicts unique microbial interactions in deep-sea hydrothermal plume microbiomes
Source: ISME Commun. 2023 Apr 29;3:42. doi: 10.1038/s43705-023-00242-8 (PMC10148797; doi:10.1038/s43705-023-00242-8)
Supplement: Supplementary file 12 — Supplementary File S11 [file 43705_2023_242_MOESM12_ESM.zip › clusterKO_24clusters_GM_media/data_analysis/clus13.csv]

clus13
Fuerstia_sp_UWMA_0333
Planctomycetaceae_bacterium_UWMA_0346
num of rxns relieved in the below orgs in the presence of clust13
org	unpert	clust_13KO	rxns relieved	cluster it belongs to	tot num of orgs in that cluster
Acidimicrobiia_bacterium_UWMA_0303	1474	1475	1	0	3
Acidimicrobiia_bacterium_UWMA_0319	1494	1495	1	0	3
Acidobacteria_bacterium_UWMA_0355	1493	1494	1	23	1
Alphaproteobacteria_bacterium_UWMA_0321	1414	1415	1	2	7
Bacteroidetes_bacterium_UWMA_0293	1658	1659	1	15	1
Candidatus_Handelsmanbacteria_bacterium_UWMA_0286	1439	1440	1	18	2
Candidatus_Lambdaproteobacteria_bacterium_UWMA_0318	1641	1642	1	16	2
Candidatus_Marinimicrobia_bacterium_UWMA_0306	956	957	1	8	4
Candidatus_Marinimicrobia_bacterium_UWMA_0309	1259	1262	3	8	4
Candidatus_Marinimicrobia_bacterium_UWMA_0347	725	726	1	8	4
Candidatus_Pacearchaeota_archaeon_UWMA_0287	241	242	1	9	1
Candidatus_Pelagibacter_sp_UWMA_0307	922	923	1	2	7
Candidatus_Thioglobus_sp_UWMA_0322	1429	1430	1	6	27
Cytophagales_bacterium_UWMA_0338	1126	1127	1	3	7
Dehalococcoidia_bacterium_UWMA_0267	1248	1249	1	5	4
Dehalococcoidia_bacterium_UWMA_0337	1364	1365	1	5	4
Dehalococcoidia_bacterium_UWMA_0354	1239	1240	1	5	4
Flavobacteriaceae_bacterium_UWMA_0314	1155	1156	1	3	7
Flavobacteriaceae_bacterium_UWMA_0351	1020	1021	1	3	7
Flavobacteriales_bacterium_UWMA_0274	1050	1051	1	3	7
Flavobacteriales_bacterium_UWMA_0277	986	987	1	3	7
Flavobacteriales_bacterium_UWMA_0289	737	738	1	3	7
Gammaproteobacteria_bacterium_UWMA_0258	1739	1740	1	6	27
Gammaproteobacteria_bacterium_UWMA_0260	1567	1568	1	6	27
Gammaproteobacteria_bacterium_UWMA_0273	1668	1669	1	6	27
Gammaproteobacteria_bacterium_UWMA_0281	1143	1146	3	6	27
Gammaproteobacteria_bacterium_UWMA_0282	1804	1805	1	6	27
Gammaproteobacteria_bacterium_UWMA_0299	1481	1482	1	6	27
Gammaproteobacteria_bacterium_UWMA_0301	1715	1716	1	6	27
Gammaproteobacteria_bacterium_UWMA_0302	1606	1607	1	6	27
Gemmatimonadetes_bacterium_UWMA_0296	1534	1535	1	7	4
Gemmatimonadetes_bacterium_UWMA_0308	1204	1205	1	7	4
Gemmatimonadetes_bacterium_UWMA_0334	1438	1439	1	7	4
Marine_Group_III_euryarchaeote_UWMA_0340	611	612	1	14	12
Marine_Group_II_euryarchaeote_UWMA_0266	865	866	1	14	12
Marine_Group_II_euryarchaeote_UWMA_0275	967	968	1	14	12
Marine_Group_II_euryarchaeote_UWMA_0283	861	862	1	14	12
Marine_Group_II_euryarchaeote_UWMA_0323	773	774	1	14	12
Marine_Group_II_euryarchaeote_UWMA_0344	1057	1058	1	14	12
Marine_Group_II_euryarchaeote_UWMA_0350	791	792	1	14	12
Marine_Group_II_euryarchaeote_UWMA_0352	909	910	1	14	12
Myxococcales_bacterium_UWMA_0315	1549	1550	1	20	4
Myxococcales_bacterium_UWMA_0336	1527	1528	1	20	4
Nitrosopumilus_sp_UWMA_0263	565	566	1	10	2
Nitrospinaceae_bacterium_UWMA_0262	1006	1007	1	11	3
Nitrospinaceae_bacterium_UWMA_0356	1039	1040	1	11	3
Nitrospira_sp_UWMA_0268	1153	1154	1	12	1
Oceanospirillaceae_bacterium_UWMA_0280	1388	1389	1	6	27
Planctomycetes_bacterium_UWMA_0265	1562	1563	1	17	4
Planctomycetes_bacterium_UWMA_0345	1504	1505	1	17	4
Sneathiellales_bacterium_UWMA_0353	1752	1754	2	2	7
Sulfitobacter_sp_UWMA_0305	1655	1657	2	2	7
Thiotrichaceae_bacterium_UWMA_0311	1318	1319	1	6	27
Verrucomicrobiales_bacterium_UWMA_0292	1107	1108	1	22	3
candidate_division_UBP10_bacterium_UWMA_0304	1516	1518	2	4	1
