# Supplementary material for: Metagenome-based metabolic modelling predicts unique microbial interactions in deep-sea hydrothermal plume microbiomes
Source: ISME Commun. 2023 Apr 29;3:42. doi: 10.1038/s43705-023-00242-8 (PMC10148797; doi:10.1038/s43705-023-00242-8)
Supplement: Supplementary file 12 — Supplementary File S11 [file 43705_2023_242_MOESM12_ESM.zip › clusterKO_24clusters_GM_media/data_analysis/relieved_rxns_13.tsv]

acceptor	relieved reactions
Acidimicrobiia_bacterium_UWMA_0264	ACALDt
	Acetaldehyde reversible transport
	acald_e <=> acald_c
Acidimicrobiia_bacterium_UWMA_0303	ACALDtpp	ACALDt
	Acetaldehyde reversible transport (periplasm)	Acetaldehyde reversible transport
	acald_p <=> acald_c	acald_e <=> acald_c
Acidimicrobiia_bacterium_UWMA_0319	ACALDt	MSADC
		Acetaldehyde reversible transport
	h_c + msa_c <=> acald_c + co2_c	acald_e <=> acald_c
Acidobacteria_bacterium_UWMA_0355	ACALDtpp	ACALDt
	Acetaldehyde reversible transport (periplasm)	Acetaldehyde reversible transport
	acald_p <=> acald_c	acald_e <=> acald_c
Alphaproteobacteria_bacterium_UWMA_0321	ACALDtpp	ACALDt
	Acetaldehyde reversible transport (periplasm)	Acetaldehyde reversible transport
	acald_p <=> acald_c	acald_e <=> acald_c
Bacteroidetes_bacterium_UWMA_0293	ACALDtpp	ACALDt
	Acetaldehyde reversible transport (periplasm)	Acetaldehyde reversible transport
	acald_p <=> acald_c	acald_e <=> acald_c
Bacteroidetes_bacterium_UWMA_0358	ACALDt
	Acetaldehyde reversible transport
	acald_e <=> acald_c
Candidatus_Handelsmanbacteria_bacterium_UWMA_0286	ACALDtpp	ACALDt
	Acetaldehyde reversible transport (periplasm)	Acetaldehyde reversible transport
	acald_p <=> acald_c	acald_e <=> acald_c
Candidatus_Handelsmanbacteria_bacterium_UWMA_0300	ACALDt
	Acetaldehyde reversible transport
	acald_e <=> acald_c
Candidatus_Lambdaproteobacteria_bacterium_UWMA_0298	ACALDt
	Acetaldehyde reversible transport
	acald_e <=> acald_c
Candidatus_Lambdaproteobacteria_bacterium_UWMA_0318	ACALDtpp	ACALDt
	Acetaldehyde reversible transport (periplasm)	Acetaldehyde reversible transport
	acald_p <=> acald_c	acald_e <=> acald_c
Candidatus_Marinimicrobia_bacterium_UWMA_0285	ACALDt
	Acetaldehyde reversible transport
	acald_e <=> acald_c
Candidatus_Marinimicrobia_bacterium_UWMA_0306	ACALDt	ACALDtpp
	Acetaldehyde reversible transport (periplasm)	Acetaldehyde reversible transport
	acald_p <=> acald_c	acald_e <=> acald_c
Candidatus_Marinimicrobia_bacterium_UWMA_0309	APATr	ACALDtpp	ACALDt	MSADC
		Acetaldehyde reversible transport (periplasm)	Acetaldehyde reversible transport	B alanine pyruvate aminotransferase
	acald_p <=> acald_c	ala_B_c + pyr_c <=> ala__L_c + msa_c	h_c + msa_c <=> acald_c + co2_c	acald_e <=> acald_c
Candidatus_Marinimicrobia_bacterium_UWMA_0347	ACALDt	ACALDtpp
	Acetaldehyde reversible transport (periplasm)	Acetaldehyde reversible transport
	acald_p <=> acald_c	acald_e <=> acald_c
Candidatus_Nitrosopelagicus_sp_UWMA_0359	ACALDt
	Acetaldehyde reversible transport
	acald_e <=> acald_c
Candidatus_Pacearchaeota_archaeon_UWMA_0287	ACALDt	ACALDtpp
	Acetaldehyde reversible transport (periplasm)	Acetaldehyde reversible transport
	acald_p <=> acald_c	acald_e <=> acald_c
Candidatus_Pelagibacter_sp_UWMA_0307	ACALDt	MSADC
		Acetaldehyde reversible transport
	h_c + msa_c <=> acald_c + co2_c	acald_e <=> acald_c
Candidatus_Thioglobus_sp_UWMA_0259	ACALDt
	Acetaldehyde reversible transport
	acald_e <=> acald_c
Candidatus_Thioglobus_sp_UWMA_0272	ACALDt
	Acetaldehyde reversible transport
	acald_e <=> acald_c
Candidatus_Thioglobus_sp_UWMA_0322	ACALDtpp	ACALDt
	Acetaldehyde reversible transport (periplasm)	Acetaldehyde reversible transport
	acald_p <=> acald_c	acald_e <=> acald_c
Candidatus_Thioglobus_sp_UWMA_0342	ACALDt
	Acetaldehyde reversible transport
	acald_e <=> acald_c
Candidatus_Thioglobus_sp_UWMA_0360
Cycloclasticus_sp_UWMA_0316	ACALDt
	Acetaldehyde reversible transport
	acald_e <=> acald_c
Cycloclasticus_sp_UWMA_0335	ACALDt
	Acetaldehyde reversible transport
	acald_e <=> acald_c
Cytophagales_bacterium_UWMA_0338	ACALDtpp	ACALDt
	Acetaldehyde reversible transport (periplasm)	Acetaldehyde reversible transport
	acald_p <=> acald_c	acald_e <=> acald_c
Dehalococcoidia_bacterium_UWMA_0267	ACALDtpp	ACALDt
	Acetaldehyde reversible transport (periplasm)	Acetaldehyde reversible transport
	acald_p <=> acald_c	acald_e <=> acald_c
Dehalococcoidia_bacterium_UWMA_0331	ACALDt
	Acetaldehyde reversible transport
	acald_e <=> acald_c
Dehalococcoidia_bacterium_UWMA_0337	ACALDtpp	ACALDt
	Acetaldehyde reversible transport (periplasm)	Acetaldehyde reversible transport
	acald_p <=> acald_c	acald_e <=> acald_c
Dehalococcoidia_bacterium_UWMA_0354	ACALDtpp	ACALDt
	Acetaldehyde reversible transport (periplasm)	Acetaldehyde reversible transport
	acald_p <=> acald_c	acald_e <=> acald_c
Flavobacteriaceae_bacterium_UWMA_0314	ACALDtpp	ACALDt
	Acetaldehyde reversible transport (periplasm)	Acetaldehyde reversible transport
	acald_p <=> acald_c	acald_e <=> acald_c
Flavobacteriaceae_bacterium_UWMA_0351	ACALDt	ACALDtpp
	Acetaldehyde reversible transport (periplasm)	Acetaldehyde reversible transport
	acald_p <=> acald_c	acald_e <=> acald_c
Flavobacteriales_bacterium_UWMA_0274	ACALDt	ACALDtpp
	Acetaldehyde reversible transport (periplasm)	Acetaldehyde reversible transport
	acald_p <=> acald_c	acald_e <=> acald_c
Flavobacteriales_bacterium_UWMA_0277	ACALDt	ACALDtpp
	Acetaldehyde reversible transport (periplasm)	Acetaldehyde reversible transport
	acald_p <=> acald_c	acald_e <=> acald_c
Flavobacteriales_bacterium_UWMA_0289	ACALDt	ACALDtpp
	Acetaldehyde reversible transport (periplasm)	Acetaldehyde reversible transport
	acald_p <=> acald_c	acald_e <=> acald_c
Gammaproteobacteria_bacterium_UWMA_0258	ACALDtpp	ACALDt
	Acetaldehyde reversible transport (periplasm)	Acetaldehyde reversible transport
	acald_p <=> acald_c	acald_e <=> acald_c
Gammaproteobacteria_bacterium_UWMA_0260	ACALDtpp	ACALDt
	Acetaldehyde reversible transport (periplasm)	Acetaldehyde reversible transport
	acald_p <=> acald_c	acald_e <=> acald_c
Gammaproteobacteria_bacterium_UWMA_0261	ACALDt
	Acetaldehyde reversible transport
	acald_e <=> acald_c
Gammaproteobacteria_bacterium_UWMA_0273	ACALDtpp	ACALDt
	Acetaldehyde reversible transport (periplasm)	Acetaldehyde reversible transport
	acald_p <=> acald_c	acald_e <=> acald_c
Gammaproteobacteria_bacterium_UWMA_0278	ACALDt
	Acetaldehyde reversible transport
	acald_e <=> acald_c
Gammaproteobacteria_bacterium_UWMA_0281	APATr	ACALDtpp	ACALDt	MSADC
		Acetaldehyde reversible transport (periplasm)	Acetaldehyde reversible transport	B alanine pyruvate aminotransferase
	acald_p <=> acald_c	ala_B_c + pyr_c <=> ala__L_c + msa_c	h_c + msa_c <=> acald_c + co2_c	acald_e <=> acald_c
Gammaproteobacteria_bacterium_UWMA_0282	ACALDtpp	ACALDt
	Acetaldehyde reversible transport (periplasm)	Acetaldehyde reversible transport
	acald_p <=> acald_c	acald_e <=> acald_c
Gammaproteobacteria_bacterium_UWMA_0291	ACALDt
	Acetaldehyde reversible transport
	acald_e <=> acald_c
Gammaproteobacteria_bacterium_UWMA_0299	ACALDtpp	ACALDt
	Acetaldehyde reversible transport (periplasm)	Acetaldehyde reversible transport
	acald_p <=> acald_c	acald_e <=> acald_c
Gammaproteobacteria_bacterium_UWMA_0301	ACALDtpp	ACALDt
	Acetaldehyde reversible transport (periplasm)	Acetaldehyde reversible transport
	acald_p <=> acald_c	acald_e <=> acald_c
Gammaproteobacteria_bacterium_UWMA_0302	ACALDtpp	ACALDt
	Acetaldehyde reversible transport (periplasm)	Acetaldehyde reversible transport
	acald_p <=> acald_c	acald_e <=> acald_c
Gammaproteobacteria_bacterium_UWMA_0343	ACALDt
	Acetaldehyde reversible transport
	acald_e <=> acald_c
Gemmatimonadetes_bacterium_UWMA_0296	ACALDtpp	ACALDt
	Acetaldehyde reversible transport (periplasm)	Acetaldehyde reversible transport
	acald_p <=> acald_c	acald_e <=> acald_c
Gemmatimonadetes_bacterium_UWMA_0308	ACALDtpp	ACALDt
	Acetaldehyde reversible transport (periplasm)	Acetaldehyde reversible transport
	acald_p <=> acald_c	acald_e <=> acald_c
Gemmatimonadetes_bacterium_UWMA_0334	ACALDtpp	ACALDt
	Acetaldehyde reversible transport (periplasm)	Acetaldehyde reversible transport
	acald_p <=> acald_c	acald_e <=> acald_c
Gemmatimonadetes_bacterium_UWMA_0339	ACALDt
	Acetaldehyde reversible transport
	acald_e <=> acald_c
Henriciella_sp_UWMA_0297	ACALDt
	Acetaldehyde reversible transport
	acald_e <=> acald_c
Marine_Group_III_euryarchaeote_UWMA_0284	ACALDt
	Acetaldehyde reversible transport
	acald_e <=> acald_c
Marine_Group_III_euryarchaeote_UWMA_0340	ACALDt	ACALDtpp
	Acetaldehyde reversible transport (periplasm)	Acetaldehyde reversible transport
	acald_p <=> acald_c	acald_e <=> acald_c
Marine_Group_II_euryarchaeote_UWMA_0266	ACALDt	ACALDtpp
	Acetaldehyde reversible transport (periplasm)	Acetaldehyde reversible transport
	acald_p <=> acald_c	acald_e <=> acald_c
Marine_Group_II_euryarchaeote_UWMA_0275	ACALDt	ACALDtpp
	Acetaldehyde reversible transport (periplasm)	Acetaldehyde reversible transport
	acald_p <=> acald_c	acald_e <=> acald_c
Marine_Group_II_euryarchaeote_UWMA_0279	ACALDt
	Acetaldehyde reversible transport
	acald_e <=> acald_c
Marine_Group_II_euryarchaeote_UWMA_0283	ACALDt	ACALDtpp
	Acetaldehyde reversible transport (periplasm)	Acetaldehyde reversible transport
	acald_p <=> acald_c	acald_e <=> acald_c
Marine_Group_II_euryarchaeote_UWMA_0323	ACALDt	ACALDtpp
	Acetaldehyde reversible transport (periplasm)	Acetaldehyde reversible transport
	acald_p <=> acald_c	acald_e <=> acald_c
Marine_Group_II_euryarchaeote_UWMA_0328	ACALDt
	Acetaldehyde reversible transport
	acald_e <=> acald_c
Marine_Group_II_euryarchaeote_UWMA_0344	ACALDtpp	ACALDt
	Acetaldehyde reversible transport (periplasm)	Acetaldehyde reversible transport
	acald_p <=> acald_c	acald_e <=> acald_c
Marine_Group_II_euryarchaeote_UWMA_0350	ACALDt	ACALDtpp
	Acetaldehyde reversible transport (periplasm)	Acetaldehyde reversible transport
	acald_p <=> acald_c	acald_e <=> acald_c
Marine_Group_II_euryarchaeote_UWMA_0352	ACALDt	ACALDtpp
	Acetaldehyde reversible transport (periplasm)	Acetaldehyde reversible transport
	acald_p <=> acald_c	acald_e <=> acald_c
Marine_Group_II_euryarchaeote_UWMA_0357	ACALDt
	Acetaldehyde reversible transport
	acald_e <=> acald_c
Methylococcaceae_bacterium_UWMA_0325	ACALDt
	Acetaldehyde reversible transport
	acald_e <=> acald_c
Methylococcaceae_bacterium_UWMA_0327	ACALDt
	Acetaldehyde reversible transport
	acald_e <=> acald_c
Methylococcaceae_bacterium_UWMA_0348	ACALDt
	Acetaldehyde reversible transport
	acald_e <=> acald_c
Methylophilaceae_bacterium_UWMA_0326	ACALDt
	Acetaldehyde reversible transport
	acald_e <=> acald_c
Methyloprofundus_sp_UWMA_0312	ACALDt
	Acetaldehyde reversible transport
	acald_e <=> acald_c
Micavibrio_sp_UWMA_0310	ACALDt
	Acetaldehyde reversible transport
	acald_e <=> acald_c
Microbacterium_sp_UWMA_0270	ACALDt
	Acetaldehyde reversible transport
	acald_e <=> acald_c
Myxococcales_bacterium_UWMA_0315	ACALDtpp	ACALDt
	Acetaldehyde reversible transport (periplasm)	Acetaldehyde reversible transport
	acald_p <=> acald_c	acald_e <=> acald_c
Myxococcales_bacterium_UWMA_0324	ACALDt
	Acetaldehyde reversible transport
	acald_e <=> acald_c
Myxococcales_bacterium_UWMA_0330	ACALDt
	Acetaldehyde reversible transport
	acald_e <=> acald_c
Myxococcales_bacterium_UWMA_0336	ACALDtpp	ACALDt
	Acetaldehyde reversible transport (periplasm)	Acetaldehyde reversible transport
	acald_p <=> acald_c	acald_e <=> acald_c
Nitrosopumilus_sp_UWMA_0263	ACALDt	MSADC
		Acetaldehyde reversible transport
	h_c + msa_c <=> acald_c + co2_c	acald_e <=> acald_c
Nitrospinaceae_bacterium_UWMA_0262	ACALDt	ACALDtpp
	Acetaldehyde reversible transport (periplasm)	Acetaldehyde reversible transport
	acald_p <=> acald_c	acald_e <=> acald_c
Nitrospinaceae_bacterium_UWMA_0271	ACALDt
	Acetaldehyde reversible transport
	acald_e <=> acald_c
Nitrospinaceae_bacterium_UWMA_0356	ACALDt	MSADC
		Acetaldehyde reversible transport
	h_c + msa_c <=> acald_c + co2_c	acald_e <=> acald_c
Nitrospira_sp_UWMA_0268	ACALDtpp	ACALDt
	Acetaldehyde reversible transport (periplasm)	Acetaldehyde reversible transport
	acald_p <=> acald_c	acald_e <=> acald_c
Oceanospirillaceae_bacterium_UWMA_0280	ACALDtpp	ACALDt
	Acetaldehyde reversible transport (periplasm)	Acetaldehyde reversible transport
	acald_p <=> acald_c	acald_e <=> acald_c
Planctomycetes_bacterium_UWMA_0265	ACALDtpp	ACALDt
	Acetaldehyde reversible transport (periplasm)	Acetaldehyde reversible transport
	acald_p <=> acald_c	acald_e <=> acald_c
Planctomycetes_bacterium_UWMA_0276	ACALDt
	Acetaldehyde reversible transport
	acald_e <=> acald_c
Planctomycetes_bacterium_UWMA_0294	ACALDt
	Acetaldehyde reversible transport
	acald_e <=> acald_c
Planctomycetes_bacterium_UWMA_0329	ACALDt
	Acetaldehyde reversible transport
	acald_e <=> acald_c
Planctomycetes_bacterium_UWMA_0345	ACALDtpp	ACALDt
	Acetaldehyde reversible transport (periplasm)	Acetaldehyde reversible transport
	acald_p <=> acald_c	acald_e <=> acald_c
Porticoccaceae_bacterium_UWMA_0313	ACALDt
	Acetaldehyde reversible transport
	acald_e <=> acald_c
Rhodospirillales_bacterium_UWMA_0295	ACALDt
	Acetaldehyde reversible transport
	acald_e <=> acald_c
Sneathiellales_bacterium_UWMA_0353	ACALDtpp	ACALDt	MSADC
		Acetaldehyde reversible transport (periplasm)	Acetaldehyde reversible transport
	acald_p <=> acald_c	h_c + msa_c <=> acald_c + co2_c	acald_e <=> acald_c
Sulfitobacter_sp_UWMA_0305	ACALDtpp	ACALDt	MSADC
		Acetaldehyde reversible transport (periplasm)	Acetaldehyde reversible transport
	acald_p <=> acald_c	h_c + msa_c <=> acald_c + co2_c	acald_e <=> acald_c
Thiotrichaceae_bacterium_UWMA_0311	ACALDtpp	ACALDt
	Acetaldehyde reversible transport (periplasm)	Acetaldehyde reversible transport
	acald_p <=> acald_c	acald_e <=> acald_c
Verrucomicrobiales_bacterium_UWMA_0292	ACALDtpp	ACALDt
	Acetaldehyde reversible transport (periplasm)	Acetaldehyde reversible transport
	acald_p <=> acald_c	acald_e <=> acald_c
Verrucomicrobiales_bacterium_UWMA_0320	ACALDt
	Acetaldehyde reversible transport
	acald_e <=> acald_c
Verrucomicrobiales_bacterium_UWMA_0332	ACALDt
	Acetaldehyde reversible transport
	acald_e <=> acald_c
candidate_division_UBP10_bacterium_UWMA_0304	ACALDtpp	ACALDt	MSADC
		Acetaldehyde reversible transport (periplasm)	Acetaldehyde reversible transport
	acald_p <=> acald_c	h_c + msa_c <=> acald_c + co2_c	acald_e <=> acald_c
candidate_division_Zixibacteria_bacterium_UWMA_0288	ACALDt
	Acetaldehyde reversible transport
	acald_e <=> acald_c
