# Supplementary material for: Metagenome-based metabolic modelling predicts unique microbial interactions in deep-sea hydrothermal plume microbiomes
Source: ISME Commun. 2023 Apr 29;3:42. doi: 10.1038/s43705-023-00242-8 (PMC10148797; doi:10.1038/s43705-023-00242-8)
Supplement: Supplementary file 12 — Supplementary File S11 [file 43705_2023_242_MOESM12_ESM.zip › clusterKO_24clusters_GM_media/higher_order_msi.csv]

all	C_0#Acidimicrobiia_bacterium_UWMA_0264	0.0
all	C_0#Acidimicrobiia_bacterium_UWMA_0303	0.0
all	C_0#Acidimicrobiia_bacterium_UWMA_0319	0.0
all	C_1#Microbacterium_sp_UWMA_0270	0.0
all	C_2#Alphaproteobacteria_bacterium_UWMA_0321	0.0
all	C_2#Candidatus_Pelagibacter_sp_UWMA_0307	0.0
all	C_2#Henriciella_sp_UWMA_0297	0.0
all	C_2#Micavibrio_sp_UWMA_0310	0.0
all	C_2#Rhodospirillales_bacterium_UWMA_0295	0.0
all	C_2#Sneathiellales_bacterium_UWMA_0353	0.0
all	C_2#Sulfitobacter_sp_UWMA_0305	0.0
all	C_3#Bacteroidetes_bacterium_UWMA_0358	0.0
all	C_3#Cytophagales_bacterium_UWMA_0338	0.0
all	C_3#Flavobacteriaceae_bacterium_UWMA_0314	0.0
all	C_3#Flavobacteriaceae_bacterium_UWMA_0351	0.0
all	C_3#Flavobacteriales_bacterium_UWMA_0274	0.0
all	C_3#Flavobacteriales_bacterium_UWMA_0277	0.0
all	C_3#Flavobacteriales_bacterium_UWMA_0289	0.0
all	C_4#candidate_division_UBP10_bacterium_UWMA_0304	0.0
all	C_5#Dehalococcoidia_bacterium_UWMA_0267	0.0
all	C_5#Dehalococcoidia_bacterium_UWMA_0331	0.0
all	C_5#Dehalococcoidia_bacterium_UWMA_0337	0.0
all	C_5#Dehalococcoidia_bacterium_UWMA_0354	0.0
all	C_6#Candidatus_Thioglobus_sp_UWMA_0259	0.0
all	C_6#Candidatus_Thioglobus_sp_UWMA_0272	0.0
all	C_6#Candidatus_Thioglobus_sp_UWMA_0322	0.0
all	C_6#Candidatus_Thioglobus_sp_UWMA_0342	0.0
all	C_6#Candidatus_Thioglobus_sp_UWMA_0360	0.0
all	C_6#Cycloclasticus_sp_UWMA_0316	0.0
all	C_6#Cycloclasticus_sp_UWMA_0335	0.0
all	C_6#Gammaproteobacteria_bacterium_UWMA_0258	0.0
all	C_6#Gammaproteobacteria_bacterium_UWMA_0260	0.0
all	C_6#Gammaproteobacteria_bacterium_UWMA_0261	0.0
all	C_6#Gammaproteobacteria_bacterium_UWMA_0273	0.0
all	C_6#Gammaproteobacteria_bacterium_UWMA_0278	0.0
all	C_6#Gammaproteobacteria_bacterium_UWMA_0281	0.0
all	C_6#Gammaproteobacteria_bacterium_UWMA_0282	0.0
all	C_6#Gammaproteobacteria_bacterium_UWMA_0291	0.0
all	C_6#Gammaproteobacteria_bacterium_UWMA_0299	0.0
all	C_6#Gammaproteobacteria_bacterium_UWMA_0301	0.0
all	C_6#Gammaproteobacteria_bacterium_UWMA_0302	0.0
all	C_6#Gammaproteobacteria_bacterium_UWMA_0343	0.0
all	C_6#Methylococcaceae_bacterium_UWMA_0325	0.0
all	C_6#Methylococcaceae_bacterium_UWMA_0327	0.0
all	C_6#Methylococcaceae_bacterium_UWMA_0348	0.0
all	C_6#Methylophilaceae_bacterium_UWMA_0326	0.0
all	C_6#Methyloprofundus_sp_UWMA_0312	0.0
all	C_6#Oceanospirillaceae_bacterium_UWMA_0280	0.0
all	C_6#Porticoccaceae_bacterium_UWMA_0313	0.0
all	C_6#Thiotrichaceae_bacterium_UWMA_0311	0.0
all	C_7#Gemmatimonadetes_bacterium_UWMA_0296	0.0
all	C_7#Gemmatimonadetes_bacterium_UWMA_0308	0.0
all	C_7#Gemmatimonadetes_bacterium_UWMA_0334	0.0
all	C_7#Gemmatimonadetes_bacterium_UWMA_0339	0.0
all	C_8#Candidatus_Marinimicrobia_bacterium_UWMA_0285	0.0
all	C_8#Candidatus_Marinimicrobia_bacterium_UWMA_0306	0.0
all	C_8#Candidatus_Marinimicrobia_bacterium_UWMA_0309	0.0
all	C_8#Candidatus_Marinimicrobia_bacterium_UWMA_0347	0.0
all	C_9#Candidatus_Pacearchaeota_archaeon_UWMA_0287	0.0
all	C_10#Candidatus_Nitrosopelagicus_sp_UWMA_0359	0.0
all	C_10#Nitrosopumilus_sp_UWMA_0263	0.0
all	C_11#Nitrospinaceae_bacterium_UWMA_0262	0.0
all	C_11#Nitrospinaceae_bacterium_UWMA_0271	0.0
all	C_11#Nitrospinaceae_bacterium_UWMA_0356	0.0
all	C_12#Nitrospira_sp_UWMA_0268	0.0
all	C_13#Fuerstia_sp_UWMA_0333	0.0005152625761466467
all	C_13#Planctomycetaceae_bacterium_UWMA_0346	0.0005152625761466467
all	C_14#Marine_Group_II_euryarchaeote_UWMA_0266	2.6420777299307474e-05
all	C_14#Marine_Group_II_euryarchaeote_UWMA_0275	2.6420777299307474e-05
all	C_14#Marine_Group_II_euryarchaeote_UWMA_0279	2.6420777299307474e-05
all	C_14#Marine_Group_II_euryarchaeote_UWMA_0283	2.6420777299307474e-05
all	C_14#Marine_Group_II_euryarchaeote_UWMA_0323	2.6420777299307474e-05
all	C_14#Marine_Group_II_euryarchaeote_UWMA_0328	2.6420777299307474e-05
all	C_14#Marine_Group_II_euryarchaeote_UWMA_0344	2.6420777299307474e-05
all	C_14#Marine_Group_II_euryarchaeote_UWMA_0350	2.6420777299307474e-05
all	C_14#Marine_Group_II_euryarchaeote_UWMA_0352	2.6420777299307474e-05
all	C_14#Marine_Group_II_euryarchaeote_UWMA_0357	2.6420777299307474e-05
all	C_14#Marine_Group_III_euryarchaeote_UWMA_0284	2.6420777299307474e-05
all	C_14#Marine_Group_III_euryarchaeote_UWMA_0340	2.6420777299307474e-05
all	C_15#Bacteroidetes_bacterium_UWMA_0293	0.0
all	C_16#Candidatus_Lambdaproteobacteria_bacterium_UWMA_0298	0.0
all	C_16#Candidatus_Lambdaproteobacteria_bacterium_UWMA_0318	0.0
all	C_17#Planctomycetes_bacterium_UWMA_0265	0.0
all	C_17#Planctomycetes_bacterium_UWMA_0294	0.0
all	C_17#Planctomycetes_bacterium_UWMA_0329	0.0
all	C_17#Planctomycetes_bacterium_UWMA_0345	0.0
all	C_18#Candidatus_Handelsmanbacteria_bacterium_UWMA_0286	0.0
all	C_18#Candidatus_Handelsmanbacteria_bacterium_UWMA_0300	0.0
all	C_19#Planctomycetes_bacterium_UWMA_0276	0.0
all	C_20#Myxococcales_bacterium_UWMA_0315	0.0
all	C_20#Myxococcales_bacterium_UWMA_0324	0.0
all	C_20#Myxococcales_bacterium_UWMA_0330	0.0
all	C_20#Myxococcales_bacterium_UWMA_0336	0.0
all	C_21#candidate_division_Zixibacteria_bacterium_UWMA_0288	0.0
all	C_22#Verrucomicrobiales_bacterium_UWMA_0292	0.0
all	C_22#Verrucomicrobiales_bacterium_UWMA_0320	0.0
all	C_22#Verrucomicrobiales_bacterium_UWMA_0332	0.0
all	C_23#Acidobacteria_bacterium_UWMA_0355	0.0
