# Supplementary material for: Metagenome-based metabolic modelling predicts unique microbial interactions in deep-sea hydrothermal plume microbiomes
Source: ISME Commun. 2023 Apr 29;3:42. doi: 10.1038/s43705-023-00242-8 (PMC10148797; doi:10.1038/s43705-023-00242-8)
Supplement: Supplementary file 12 — Supplementary File S11 [file 43705_2023_242_MOESM12_ESM.zip › clusterKO_24clusters_JW1_media/community_without_C18.csv]

Acidimicrobiia_bacterium_UWMA_0264	1442
Acidimicrobiia_bacterium_UWMA_0303	1433
Acidimicrobiia_bacterium_UWMA_0319	1461
Acidobacteria_bacterium_UWMA_0355	1428
Alphaproteobacteria_bacterium_UWMA_0321	1382
Bacteroidetes_bacterium_UWMA_0293	1595
Bacteroidetes_bacterium_UWMA_0358	1030
Candidatus_Lambdaproteobacteria_bacterium_UWMA_0298	1697
Candidatus_Lambdaproteobacteria_bacterium_UWMA_0318	1606
Candidatus_Marinimicrobia_bacterium_UWMA_0285	910
Candidatus_Marinimicrobia_bacterium_UWMA_0306	930
Candidatus_Marinimicrobia_bacterium_UWMA_0309	1224
Candidatus_Marinimicrobia_bacterium_UWMA_0347	718
Candidatus_Nitrosopelagicus_sp_UWMA_0359	614
Candidatus_Pacearchaeota_archaeon_UWMA_0287	235
Candidatus_Pelagibacter_sp_UWMA_0307	901
Candidatus_Thioglobus_sp_UWMA_0259	1199
Candidatus_Thioglobus_sp_UWMA_0272	890
Candidatus_Thioglobus_sp_UWMA_0322	1385
Candidatus_Thioglobus_sp_UWMA_0342	1282
Candidatus_Thioglobus_sp_UWMA_0360	987
Cycloclasticus_sp_UWMA_0316	1290
Cycloclasticus_sp_UWMA_0335	1255
Cytophagales_bacterium_UWMA_0338	1097
Dehalococcoidia_bacterium_UWMA_0267	1203
Dehalococcoidia_bacterium_UWMA_0331	1221
Dehalococcoidia_bacterium_UWMA_0337	1326
Dehalococcoidia_bacterium_UWMA_0354	1209
Flavobacteriaceae_bacterium_UWMA_0314	1126
Flavobacteriaceae_bacterium_UWMA_0351	993
Flavobacteriales_bacterium_UWMA_0274	1018
Flavobacteriales_bacterium_UWMA_0277	964
Flavobacteriales_bacterium_UWMA_0289	719
Fuerstia_sp_UWMA_0333	1664
Gammaproteobacteria_bacterium_UWMA_0258	1688
Gammaproteobacteria_bacterium_UWMA_0260	1535
Gammaproteobacteria_bacterium_UWMA_0261	1210
Gammaproteobacteria_bacterium_UWMA_0273	1635
Gammaproteobacteria_bacterium_UWMA_0278	1272
Gammaproteobacteria_bacterium_UWMA_0281	1106
Gammaproteobacteria_bacterium_UWMA_0282	1746
Gammaproteobacteria_bacterium_UWMA_0291	1683
Gammaproteobacteria_bacterium_UWMA_0299	1436
Gammaproteobacteria_bacterium_UWMA_0301	1684
Gammaproteobacteria_bacterium_UWMA_0302	1560
Gammaproteobacteria_bacterium_UWMA_0343	1227
Gemmatimonadetes_bacterium_UWMA_0296	1477
Gemmatimonadetes_bacterium_UWMA_0308	1157
Gemmatimonadetes_bacterium_UWMA_0334	1388
Gemmatimonadetes_bacterium_UWMA_0339	1000
Henriciella_sp_UWMA_0297	1604
Marine_Group_III_euryarchaeote_UWMA_0284	730
Marine_Group_III_euryarchaeote_UWMA_0340	603
Marine_Group_II_euryarchaeote_UWMA_0266	848
Marine_Group_II_euryarchaeote_UWMA_0275	936
Marine_Group_II_euryarchaeote_UWMA_0279	797
Marine_Group_II_euryarchaeote_UWMA_0283	849
Marine_Group_II_euryarchaeote_UWMA_0323	757
Marine_Group_II_euryarchaeote_UWMA_0328	791
Marine_Group_II_euryarchaeote_UWMA_0344	1041
Marine_Group_II_euryarchaeote_UWMA_0350	774
Marine_Group_II_euryarchaeote_UWMA_0352	887
Marine_Group_II_euryarchaeote_UWMA_0357	804
Methylococcaceae_bacterium_UWMA_0325	1104
Methylococcaceae_bacterium_UWMA_0327	1295
Methylococcaceae_bacterium_UWMA_0348	1111
Methylophilaceae_bacterium_UWMA_0326	815
Methyloprofundus_sp_UWMA_0312	1204
Micavibrio_sp_UWMA_0310	1279
Microbacterium_sp_UWMA_0270	1587
Myxococcales_bacterium_UWMA_0315	1508
Myxococcales_bacterium_UWMA_0324	1610
Myxococcales_bacterium_UWMA_0330	1422
Myxococcales_bacterium_UWMA_0336	1483
Nitrosopumilus_sp_UWMA_0263	545
Nitrospinaceae_bacterium_UWMA_0262	990
Nitrospinaceae_bacterium_UWMA_0271	1070
Nitrospinaceae_bacterium_UWMA_0356	1016
Nitrospira_sp_UWMA_0268	1118
Oceanospirillaceae_bacterium_UWMA_0280	1342
Planctomycetaceae_bacterium_UWMA_0346	1520
Planctomycetes_bacterium_UWMA_0265	1496
Planctomycetes_bacterium_UWMA_0276	1329
Planctomycetes_bacterium_UWMA_0294	1390
Planctomycetes_bacterium_UWMA_0329	1531
Planctomycetes_bacterium_UWMA_0345	1456
Porticoccaceae_bacterium_UWMA_0313	1559
Rhodospirillales_bacterium_UWMA_0295	1613
Sneathiellales_bacterium_UWMA_0353	1724
Sulfitobacter_sp_UWMA_0305	1603
Thiotrichaceae_bacterium_UWMA_0311	1290
Verrucomicrobiales_bacterium_UWMA_0292	1059
Verrucomicrobiales_bacterium_UWMA_0320	1534
Verrucomicrobiales_bacterium_UWMA_0332	1143
candidate_division_UBP10_bacterium_UWMA_0304	1477
candidate_division_Zixibacteria_bacterium_UWMA_0288	1447
