# Supplementary material for: Metagenome-based metabolic modelling predicts unique microbial interactions in deep-sea hydrothermal plume microbiomes
Source: ISME Commun. 2023 Apr 29;3:42. doi: 10.1038/s43705-023-00242-8 (PMC10148797; doi:10.1038/s43705-023-00242-8)
Supplement: Supplementary file 12 — Supplementary File S11 [file 43705_2023_242_MOESM12_ESM.zip › clusterKO_24clusters_JW1_media/community_without_C5.csv]

Acidimicrobiia_bacterium_UWMA_0264	1443
Acidimicrobiia_bacterium_UWMA_0303	1433
Acidimicrobiia_bacterium_UWMA_0319	1462
Acidobacteria_bacterium_UWMA_0355	1429
Alphaproteobacteria_bacterium_UWMA_0321	1384
Bacteroidetes_bacterium_UWMA_0293	1597
Bacteroidetes_bacterium_UWMA_0358	1032
Candidatus_Handelsmanbacteria_bacterium_UWMA_0286	1394
Candidatus_Handelsmanbacteria_bacterium_UWMA_0300	1336
Candidatus_Lambdaproteobacteria_bacterium_UWMA_0298	1698
Candidatus_Lambdaproteobacteria_bacterium_UWMA_0318	1607
Candidatus_Marinimicrobia_bacterium_UWMA_0285	910
Candidatus_Marinimicrobia_bacterium_UWMA_0306	930
Candidatus_Marinimicrobia_bacterium_UWMA_0309	1226
Candidatus_Marinimicrobia_bacterium_UWMA_0347	718
Candidatus_Nitrosopelagicus_sp_UWMA_0359	614
Candidatus_Pacearchaeota_archaeon_UWMA_0287	235
Candidatus_Pelagibacter_sp_UWMA_0307	901
Candidatus_Thioglobus_sp_UWMA_0259	1201
Candidatus_Thioglobus_sp_UWMA_0272	891
Candidatus_Thioglobus_sp_UWMA_0322	1386
Candidatus_Thioglobus_sp_UWMA_0342	1282
Candidatus_Thioglobus_sp_UWMA_0360	987
Cycloclasticus_sp_UWMA_0316	1291
Cycloclasticus_sp_UWMA_0335	1257
Cytophagales_bacterium_UWMA_0338	1100
Flavobacteriaceae_bacterium_UWMA_0314	1129
Flavobacteriaceae_bacterium_UWMA_0351	996
Flavobacteriales_bacterium_UWMA_0274	1019
Flavobacteriales_bacterium_UWMA_0277	966
Flavobacteriales_bacterium_UWMA_0289	720
Fuerstia_sp_UWMA_0333	1665
Gammaproteobacteria_bacterium_UWMA_0258	1690
Gammaproteobacteria_bacterium_UWMA_0260	1535
Gammaproteobacteria_bacterium_UWMA_0261	1212
Gammaproteobacteria_bacterium_UWMA_0273	1636
Gammaproteobacteria_bacterium_UWMA_0278	1272
Gammaproteobacteria_bacterium_UWMA_0281	1108
Gammaproteobacteria_bacterium_UWMA_0282	1748
Gammaproteobacteria_bacterium_UWMA_0291	1685
Gammaproteobacteria_bacterium_UWMA_0299	1438
Gammaproteobacteria_bacterium_UWMA_0301	1684
Gammaproteobacteria_bacterium_UWMA_0302	1562
Gammaproteobacteria_bacterium_UWMA_0343	1227
Gemmatimonadetes_bacterium_UWMA_0296	1479
Gemmatimonadetes_bacterium_UWMA_0308	1159
Gemmatimonadetes_bacterium_UWMA_0334	1390
Gemmatimonadetes_bacterium_UWMA_0339	1002
Henriciella_sp_UWMA_0297	1606
Marine_Group_III_euryarchaeote_UWMA_0284	730
Marine_Group_III_euryarchaeote_UWMA_0340	603
Marine_Group_II_euryarchaeote_UWMA_0266	848
Marine_Group_II_euryarchaeote_UWMA_0275	936
Marine_Group_II_euryarchaeote_UWMA_0279	797
Marine_Group_II_euryarchaeote_UWMA_0283	849
Marine_Group_II_euryarchaeote_UWMA_0323	757
Marine_Group_II_euryarchaeote_UWMA_0328	791
Marine_Group_II_euryarchaeote_UWMA_0344	1041
Marine_Group_II_euryarchaeote_UWMA_0350	774
Marine_Group_II_euryarchaeote_UWMA_0352	887
Marine_Group_II_euryarchaeote_UWMA_0357	804
Methylococcaceae_bacterium_UWMA_0325	1105
Methylococcaceae_bacterium_UWMA_0327	1297
Methylococcaceae_bacterium_UWMA_0348	1112
Methylophilaceae_bacterium_UWMA_0326	815
Methyloprofundus_sp_UWMA_0312	1205
Micavibrio_sp_UWMA_0310	1280
Microbacterium_sp_UWMA_0270	1587
Myxococcales_bacterium_UWMA_0315	1510
Myxococcales_bacterium_UWMA_0324	1611
Myxococcales_bacterium_UWMA_0330	1423
Myxococcales_bacterium_UWMA_0336	1485
Nitrosopumilus_sp_UWMA_0263	545
Nitrospinaceae_bacterium_UWMA_0262	990
Nitrospinaceae_bacterium_UWMA_0271	1072
Nitrospinaceae_bacterium_UWMA_0356	1018
Nitrospira_sp_UWMA_0268	1120
Oceanospirillaceae_bacterium_UWMA_0280	1344
Planctomycetaceae_bacterium_UWMA_0346	1521
Planctomycetes_bacterium_UWMA_0265	1497
Planctomycetes_bacterium_UWMA_0276	1331
Planctomycetes_bacterium_UWMA_0294	1392
Planctomycetes_bacterium_UWMA_0329	1533
Planctomycetes_bacterium_UWMA_0345	1458
Porticoccaceae_bacterium_UWMA_0313	1562
Rhodospirillales_bacterium_UWMA_0295	1614
Sneathiellales_bacterium_UWMA_0353	1725
Sulfitobacter_sp_UWMA_0305	1604
Thiotrichaceae_bacterium_UWMA_0311	1291
Verrucomicrobiales_bacterium_UWMA_0292	1061
Verrucomicrobiales_bacterium_UWMA_0320	1536
Verrucomicrobiales_bacterium_UWMA_0332	1145
candidate_division_UBP10_bacterium_UWMA_0304	1479
candidate_division_Zixibacteria_bacterium_UWMA_0288	1448
