# Supplementary material for: Metagenome-based metabolic modelling predicts unique microbial interactions in deep-sea hydrothermal plume microbiomes
Source: ISME Commun. 2023 Apr 29;3:42. doi: 10.1038/s43705-023-00242-8 (PMC10148797; doi:10.1038/s43705-023-00242-8)
Supplement: Supplementary file 12 — Supplementary File S11 [file 43705_2023_242_MOESM12_ESM.zip › clusterKO_24clusters_JW1_media/data_analysis/clus14.csv]

clus14
Marine_Group_II_euryarchaeote_UWMA_0266
Marine_Group_II_euryarchaeote_UWMA_0275
Marine_Group_II_euryarchaeote_UWMA_0279
Marine_Group_II_euryarchaeote_UWMA_0283
Marine_Group_II_euryarchaeote_UWMA_0323
Marine_Group_II_euryarchaeote_UWMA_0328
Marine_Group_II_euryarchaeote_UWMA_0344
Marine_Group_II_euryarchaeote_UWMA_0350
Marine_Group_II_euryarchaeote_UWMA_0352
Marine_Group_II_euryarchaeote_UWMA_0357
Marine_Group_III_euryarchaeote_UWMA_0284
Marine_Group_III_euryarchaeote_UWMA_0340
num of rxns relieved in the below orgs in the presence of clust14
org	unpert	clust_14KO	rxns relieved	cluster it belongs to	tot num of orgs in that cluster
Candidatus_Marinimicrobia_bacterium_UWMA_0285	910	913	3	8	4
Candidatus_Nitrosopelagicus_sp_UWMA_0359	614	615	1	10	2
Verrucomicrobiales_bacterium_UWMA_0332	1143	1159	16	22	3
