# Supplementary material for: Metagenome-based metabolic modelling predicts unique microbial interactions in deep-sea hydrothermal plume microbiomes
Source: ISME Commun. 2023 Apr 29;3:42. doi: 10.1038/s43705-023-00242-8 (PMC10148797; doi:10.1038/s43705-023-00242-8)
Supplement: Supplementary file 12 — Supplementary File S11 [file 43705_2023_242_MOESM12_ESM.zip › clusterKO_24clusters_JW1_media/data_analysis/clus19.csv]

clus19
Planctomycetes_bacterium_UWMA_0276
num of rxns relieved in the below orgs in the presence of clust19
org	unpert	clust_19KO	rxns relieved	cluster it belongs to	tot num of orgs in that cluster
Methylococcaceae_bacterium_UWMA_0325	1104	1108	4	6	27
Oceanospirillaceae_bacterium_UWMA_0280	1342	1344	2	6	27
