# Supplementary material for: Metagenome-based metabolic modelling predicts unique microbial interactions in deep-sea hydrothermal plume microbiomes
Source: ISME Commun. 2023 Apr 29;3:42. doi: 10.1038/s43705-023-00242-8 (PMC10148797; doi:10.1038/s43705-023-00242-8)
Supplement: Supplementary file 12 — Supplementary File S11 [file 43705_2023_242_MOESM12_ESM.zip › clusterKO_24clusters_JW1_media/data_analysis/clus5.csv]

clus5
Dehalococcoidia_bacterium_UWMA_0267
Dehalococcoidia_bacterium_UWMA_0331
Dehalococcoidia_bacterium_UWMA_0337
Dehalococcoidia_bacterium_UWMA_0354
num of rxns relieved in the below orgs in the presence of clust5
org	unpert	clust_5KO	rxns relieved	cluster it belongs to	tot num of orgs in that cluster
Acidimicrobiia_bacterium_UWMA_0264	1442	1443	1	0	3
Acidimicrobiia_bacterium_UWMA_0319	1461	1462	1	0	3
Acidobacteria_bacterium_UWMA_0355	1428	1429	1	23	1
Alphaproteobacteria_bacterium_UWMA_0321	1382	1384	2	2	7
Bacteroidetes_bacterium_UWMA_0293	1595	1597	2	15	1
Bacteroidetes_bacterium_UWMA_0358	1030	1032	2	3	7
Candidatus_Handelsmanbacteria_bacterium_UWMA_0286	1393	1394	1	18	2
Candidatus_Handelsmanbacteria_bacterium_UWMA_0300	1335	1336	1	18	2
Candidatus_Lambdaproteobacteria_bacterium_UWMA_0298	1697	1698	1	16	2
Candidatus_Lambdaproteobacteria_bacterium_UWMA_0318	1606	1607	1	16	2
Candidatus_Marinimicrobia_bacterium_UWMA_0309	1224	1226	2	8	4
Candidatus_Thioglobus_sp_UWMA_0259	1199	1201	2	6	27
Candidatus_Thioglobus_sp_UWMA_0272	890	891	1	6	27
Candidatus_Thioglobus_sp_UWMA_0322	1385	1386	1	6	27
Cycloclasticus_sp_UWMA_0316	1290	1291	1	6	27
Cycloclasticus_sp_UWMA_0335	1255	1257	2	6	27
Cytophagales_bacterium_UWMA_0338	1097	1100	3	3	7
Flavobacteriaceae_bacterium_UWMA_0314	1126	1129	3	3	7
Flavobacteriaceae_bacterium_UWMA_0351	993	996	3	3	7
Flavobacteriales_bacterium_UWMA_0274	1018	1019	1	3	7
Flavobacteriales_bacterium_UWMA_0277	964	966	2	3	7
Flavobacteriales_bacterium_UWMA_0289	719	720	1	3	7
Fuerstia_sp_UWMA_0333	1664	1665	1	13	2
Gammaproteobacteria_bacterium_UWMA_0258	1688	1690	2	6	27
Gammaproteobacteria_bacterium_UWMA_0261	1210	1212	2	6	27
Gammaproteobacteria_bacterium_UWMA_0273	1635	1636	1	6	27
Gammaproteobacteria_bacterium_UWMA_0281	1106	1108	2	6	27
Gammaproteobacteria_bacterium_UWMA_0282	1746	1748	2	6	27
Gammaproteobacteria_bacterium_UWMA_0291	1683	1685	2	6	27
Gammaproteobacteria_bacterium_UWMA_0299	1436	1438	2	6	27
Gammaproteobacteria_bacterium_UWMA_0302	1560	1562	2	6	27
Gemmatimonadetes_bacterium_UWMA_0296	1477	1479	2	7	4
Gemmatimonadetes_bacterium_UWMA_0308	1157	1159	2	7	4
Gemmatimonadetes_bacterium_UWMA_0334	1388	1390	2	7	4
Gemmatimonadetes_bacterium_UWMA_0339	1000	1002	2	7	4
Henriciella_sp_UWMA_0297	1604	1606	2	2	7
Methylococcaceae_bacterium_UWMA_0325	1104	1105	1	6	27
Methylococcaceae_bacterium_UWMA_0327	1295	1297	2	6	27
Methylococcaceae_bacterium_UWMA_0348	1111	1112	1	6	27
Methyloprofundus_sp_UWMA_0312	1204	1205	1	6	27
Micavibrio_sp_UWMA_0310	1279	1280	1	2	7
Myxococcales_bacterium_UWMA_0315	1508	1510	2	20	4
Myxococcales_bacterium_UWMA_0324	1610	1611	1	20	4
Myxococcales_bacterium_UWMA_0330	1422	1423	1	20	4
Myxococcales_bacterium_UWMA_0336	1483	1485	2	20	4
Nitrospinaceae_bacterium_UWMA_0271	1070	1072	2	11	3
Nitrospinaceae_bacterium_UWMA_0356	1016	1018	2	11	3
Nitrospira_sp_UWMA_0268	1118	1120	2	12	1
Oceanospirillaceae_bacterium_UWMA_0280	1342	1344	2	6	27
Planctomycetaceae_bacterium_UWMA_0346	1520	1521	1	13	2
Planctomycetes_bacterium_UWMA_0265	1496	1497	1	17	4
Planctomycetes_bacterium_UWMA_0276	1329	1331	2	19	1
Planctomycetes_bacterium_UWMA_0294	1390	1392	2	17	4
Planctomycetes_bacterium_UWMA_0329	1531	1533	2	17	4
Planctomycetes_bacterium_UWMA_0345	1456	1458	2	17	4
Porticoccaceae_bacterium_UWMA_0313	1559	1562	3	6	27
Rhodospirillales_bacterium_UWMA_0295	1613	1614	1	2	7
Sneathiellales_bacterium_UWMA_0353	1724	1725	1	2	7
Sulfitobacter_sp_UWMA_0305	1603	1604	1	2	7
Thiotrichaceae_bacterium_UWMA_0311	1290	1291	1	6	27
Verrucomicrobiales_bacterium_UWMA_0292	1059	1061	2	22	3
Verrucomicrobiales_bacterium_UWMA_0320	1534	1536	2	22	3
Verrucomicrobiales_bacterium_UWMA_0332	1143	1145	2	22	3
candidate_division_UBP10_bacterium_UWMA_0304	1477	1479	2	4	1
candidate_division_Zixibacteria_bacterium_UWMA_0288	1447	1448	1	21	1
