# Supplementary material for: Metagenome-based metabolic modelling predicts unique microbial interactions in deep-sea hydrothermal plume microbiomes
Source: ISME Commun. 2023 Apr 29;3:42. doi: 10.1038/s43705-023-00242-8 (PMC10148797; doi:10.1038/s43705-023-00242-8)
Supplement: Supplementary file 12 — Supplementary File S11 [file 43705_2023_242_MOESM12_ESM.zip › clusterKO_24clusters_JW1_media/data_analysis/clus6.csv]

clus6
Candidatus_Thioglobus_sp_UWMA_0259
Candidatus_Thioglobus_sp_UWMA_0272
Candidatus_Thioglobus_sp_UWMA_0322
Candidatus_Thioglobus_sp_UWMA_0342
Candidatus_Thioglobus_sp_UWMA_0360
Cycloclasticus_sp_UWMA_0316
Cycloclasticus_sp_UWMA_0335
Gammaproteobacteria_bacterium_UWMA_0258
Gammaproteobacteria_bacterium_UWMA_0260
Gammaproteobacteria_bacterium_UWMA_0261
Gammaproteobacteria_bacterium_UWMA_0273
Gammaproteobacteria_bacterium_UWMA_0278
Gammaproteobacteria_bacterium_UWMA_0281
Gammaproteobacteria_bacterium_UWMA_0282
Gammaproteobacteria_bacterium_UWMA_0291
Gammaproteobacteria_bacterium_UWMA_0299
Gammaproteobacteria_bacterium_UWMA_0301
Gammaproteobacteria_bacterium_UWMA_0302
Gammaproteobacteria_bacterium_UWMA_0343
Methylococcaceae_bacterium_UWMA_0325
Methylococcaceae_bacterium_UWMA_0327
Methylococcaceae_bacterium_UWMA_0348
Methylophilaceae_bacterium_UWMA_0326
Methyloprofundus_sp_UWMA_0312
Oceanospirillaceae_bacterium_UWMA_0280
Porticoccaceae_bacterium_UWMA_0313
Thiotrichaceae_bacterium_UWMA_0311
num of rxns relieved in the below orgs in the presence of clust6
org	unpert	clust_6KO	rxns relieved	cluster it belongs to	tot num of orgs in that cluster
Acidimicrobiia_bacterium_UWMA_0264	1442	1449	7	0	3
Acidimicrobiia_bacterium_UWMA_0303	1433	1438	5	0	3
Fuerstia_sp_UWMA_0333	1664	1665	1	13	2
Gemmatimonadetes_bacterium_UWMA_0308	1157	1158	1	7	4
Gemmatimonadetes_bacterium_UWMA_0334	1388	1391	3	7	4
Marine_Group_III_euryarchaeote_UWMA_0340	603	605	2	14	12
Marine_Group_II_euryarchaeote_UWMA_0275	936	937	1	14	12
Marine_Group_II_euryarchaeote_UWMA_0279	797	799	2	14	12
Marine_Group_II_euryarchaeote_UWMA_0283	849	851	2	14	12
Marine_Group_II_euryarchaeote_UWMA_0352	887	889	2	14	12
Micavibrio_sp_UWMA_0310	1279	1281	2	2	7
Microbacterium_sp_UWMA_0270	1587	1589	2	1	1
Planctomycetaceae_bacterium_UWMA_0346	1520	1521	1	13	2
Planctomycetes_bacterium_UWMA_0265	1496	1497	1	17	4
Planctomycetes_bacterium_UWMA_0276	1329	1331	2	19	1
Planctomycetes_bacterium_UWMA_0294	1390	1391	1	17	4
Planctomycetes_bacterium_UWMA_0329	1531	1532	1	17	4
Rhodospirillales_bacterium_UWMA_0295	1613	1616	3	2	7
Sulfitobacter_sp_UWMA_0305	1603	1604	1	2	7
Verrucomicrobiales_bacterium_UWMA_0292	1059	1060	1	22	3
Verrucomicrobiales_bacterium_UWMA_0320	1534	1535	1	22	3
