# Supplementary material for: Metagenome-based metabolic modelling predicts unique microbial interactions in deep-sea hydrothermal plume microbiomes
Source: ISME Commun. 2023 Apr 29;3:42. doi: 10.1038/s43705-023-00242-8 (PMC10148797; doi:10.1038/s43705-023-00242-8)
Supplement: Supplementary file 12 — Supplementary File S11 [file 43705_2023_242_MOESM12_ESM.zip › clusterKO_24clusters_JW1_media/data_analysis/relieved_rxns_14_exc_mets.csv]

	0	1	2
Acidimicrobiia_bacterium_UWMA_0264.xml,RIBtex.xml	rib__D_e
Acidimicrobiia_bacterium_UWMA_0303.xml,RIBtex.xml	rib__D_e
Acidimicrobiia_bacterium_UWMA_0319.xml,RIBtex.xml	rib__D_e
Acidobacteria_bacterium_UWMA_0355.xml,AKGt2r.xml	akg_e	h_e
Alphaproteobacteria_bacterium_UWMA_0321.xml,RIBtex.xml	rib__D_e
Bacteroidetes_bacterium_UWMA_0293.xml,RIBtex.xml	rib__D_e
Bacteroidetes_bacterium_UWMA_0358.xml,RIBtex.xml	rib__D_e
Candidatus_Handelsmanbacteria_bacterium_UWMA_0286.xml,RIBtex.xml	rib__D_e	arab__D_e
Candidatus_Handelsmanbacteria_bacterium_UWMA_0300.xml,RIBtex.xml	rib__D_e
Candidatus_Lambdaproteobacteria_bacterium_UWMA_0298.xml,RIBtex.xml	rib__D_e
Candidatus_Lambdaproteobacteria_bacterium_UWMA_0318.xml,RIBtex.xml	rib__D_e
Candidatus_Marinimicrobia_bacterium_UWMA_0285.xml,ALKP.xml	dhap_e	dha_e
Candidatus_Marinimicrobia_bacterium_UWMA_0306.xml,RIBtex.xml	rib__D_e	akg_e	h_e
Candidatus_Nitrosopelagicus_sp_UWMA_0359.xml,ALKP.xml	dhap_e
Candidatus_Pelagibacter_sp_UWMA_0307.xml,RIBt.xml	rib__D_e
Candidatus_Thioglobus_sp_UWMA_0259.xml,RIBtex.xml	rib__D_e
Candidatus_Thioglobus_sp_UWMA_0342.xml,RIBtex.xml	rib__D_e	dha_e
Cycloclasticus_sp_UWMA_0316.xml,RIBt.xml	rib__D_e
Cytophagales_bacterium_UWMA_0338.xml,DHAt.xml	dha_e
Dehalococcoidia_bacterium_UWMA_0267.xml,RIBtex.xml	rib__D_e	arab__D_e
Dehalococcoidia_bacterium_UWMA_0331.xml,RIBtex.xml	rib__D_e
Dehalococcoidia_bacterium_UWMA_0337.xml,RIBtex.xml	rib__D_e
Dehalococcoidia_bacterium_UWMA_0354.xml,RIBtex.xml	rib__D_e
Flavobacteriaceae_bacterium_UWMA_0351.xml,RIBt.xml	rib__D_e	dha_e
Flavobacteriales_bacterium_UWMA_0277.xml,RIBtex.xml	rib__D_e
Fuerstia_sp_UWMA_0333.xml,RIBtex.xml	rib__D_e
Gammaproteobacteria_bacterium_UWMA_0258.xml,DARBtex.xml	arab__D_e
Gammaproteobacteria_bacterium_UWMA_0260.xml,RIBtex.xml	rib__D_e	dha_e
Gammaproteobacteria_bacterium_UWMA_0261.xml,RIBt2.xml	rib__D_e	h_e
Gammaproteobacteria_bacterium_UWMA_0273.xml,RIBtex.xml	rib__D_e	dha_e
Gammaproteobacteria_bacterium_UWMA_0278.xml,RIBtex.xml	rib__D_e
Gammaproteobacteria_bacterium_UWMA_0281.xml,DHAt.xml	dha_e
Gammaproteobacteria_bacterium_UWMA_0282.xml,DARBtex.xml	arab__D_e
Gammaproteobacteria_bacterium_UWMA_0291.xml,RIBtex.xml	rib__D_e
Gammaproteobacteria_bacterium_UWMA_0301.xml,RIBtex.xml	rib__D_e	dha_e
Gammaproteobacteria_bacterium_UWMA_0302.xml,RIBtex.xml	rib__D_e
Gammaproteobacteria_bacterium_UWMA_0343.xml,RIBt.xml	rib__D_e
Gemmatimonadetes_bacterium_UWMA_0296.xml,RIBtex.xml	rib__D_e	arab__D_e
Gemmatimonadetes_bacterium_UWMA_0308.xml,RIBtex.xml	rib__D_e
Gemmatimonadetes_bacterium_UWMA_0334.xml,RIBtex.xml	rib__D_e
Gemmatimonadetes_bacterium_UWMA_0339.xml,RIBtex.xml	rib__D_e
Henriciella_sp_UWMA_0297.xml,RIBtex.xml	rib__D_e
Methylococcaceae_bacterium_UWMA_0325.xml,RIBtex.xml	rib__D_e
Methylococcaceae_bacterium_UWMA_0348.xml,RIBtex.xml	rib__D_e
Methyloprofundus_sp_UWMA_0312.xml,RIBtex.xml	rib__D_e
Micavibrio_sp_UWMA_0310.xml,RIBt2.xml	rib__D_e	h_e
Microbacterium_sp_UWMA_0270.xml,RIBtex.xml	rib__D_e
Myxococcales_bacterium_UWMA_0324.xml,ARAB_Dt.xml	arab__D_e
Myxococcales_bacterium_UWMA_0330.xml,RIBtex.xml	rib__D_e
Myxococcales_bacterium_UWMA_0336.xml,DHAt.xml	dha_e
Nitrosopumilus_sp_UWMA_0263.xml,ARAB_Dt.xml	rib__D_e	arab__D_e	h_e
Nitrospinaceae_bacterium_UWMA_0262.xml,RIBtex.xml	rib__D_e
Nitrospinaceae_bacterium_UWMA_0271.xml,AKGt2r.xml	akg_e	h_e
Nitrospinaceae_bacterium_UWMA_0356.xml,RIBt.xml	rib__D_e	dha_e
Oceanospirillaceae_bacterium_UWMA_0280.xml,RIBtex.xml	rib__D_e
Planctomycetaceae_bacterium_UWMA_0346.xml,RIBtex.xml	rib__D_e	akg_e	h_e
Planctomycetes_bacterium_UWMA_0265.xml,RIBtex.xml	rib__D_e	arab__D_e
Planctomycetes_bacterium_UWMA_0276.xml,RIBtex.xml	rib__D_e
Planctomycetes_bacterium_UWMA_0294.xml,DHAt.xml	dha_e
Planctomycetes_bacterium_UWMA_0329.xml,RIBtex.xml	rib__D_e
Porticoccaceae_bacterium_UWMA_0313.xml,RIBt.xml	rib__D_e
Rhodospirillales_bacterium_UWMA_0295.xml,RIBtex.xml	rib__D_e
Sneathiellales_bacterium_UWMA_0353.xml,RIBtex.xml	rib__D_e	dha_e
Sulfitobacter_sp_UWMA_0305.xml,RIBtex.xml	rib__D_e
Verrucomicrobiales_bacterium_UWMA_0292.xml,RIBtex.xml	rib__D_e	akg_e	h_e
Verrucomicrobiales_bacterium_UWMA_0320.xml,RIBtex.xml	rib__D_e
Verrucomicrobiales_bacterium_UWMA_0332.xml,ALATA_L.xml	rib__D_e	akg_e	h_e
candidate_division_UBP10_bacterium_UWMA_0304.xml,RIBtex.xml	rib__D_e
candidate_division_Zixibacteria_bacterium_UWMA_0288.xml,RIBtex.xml	rib__D_e
