# Supplementary material for: Metagenome-based metabolic modelling predicts unique microbial interactions in deep-sea hydrothermal plume microbiomes
Source: ISME Commun. 2023 Apr 29;3:42. doi: 10.1038/s43705-023-00242-8 (PMC10148797; doi:10.1038/s43705-023-00242-8)
Supplement: Supplementary file 12 — Supplementary File S11 [file 43705_2023_242_MOESM12_ESM.zip › clusterKO_24clusters_JW1_media/data_analysis/relieved_rxns_5.tsv]

acceptor	relieved reactions
Acidimicrobiia_bacterium_UWMA_0264	ACt2ipp	ACtex
	Acetate transport out via proton symport (periplasm)	Acetate transport via diffusion (extracellular to periplasm)
	ac_e <=> ac_p	ac_c + h_c <-- ac_p + h_p
Acidimicrobiia_bacterium_UWMA_0303	ACt2r
	Acetate reversible transport via proton symport
	ac_e + h_e --> ac_c + h_c
Acidimicrobiia_bacterium_UWMA_0319	ACt2ipp	ACtex
	Acetate transport out via proton symport (periplasm)	Acetate transport via diffusion (extracellular to periplasm)
	ac_e <=> ac_p	ac_c + h_c <-- ac_p + h_p
Acidobacteria_bacterium_UWMA_0355	ACt2rpp	ACt2r	ACtex
	Acetate transport via diffusion (extracellular to periplasm)	Acetate reversible transport via proton symport	Acetate reversible transport via proton symport (periplasm)
	ac_p + h_p --> ac_c + h_c	ac_e + h_e --> ac_c + h_c	ac_e <=> ac_p
Alphaproteobacteria_bacterium_UWMA_0321	ACt2rpp	ACt4pp	ACtex
	Acetate transport via diffusion (extracellular to periplasm)	Na+/Acetate symport (periplasm)	Acetate reversible transport via proton symport (periplasm)
	ac_p + h_p --> ac_c + h_c	ac_e <=> ac_p	ac_p + na1_p --> ac_c + na1_c
Bacteroidetes_bacterium_UWMA_0293	ACt2rpp	ACt4pp	ACtex
	Acetate transport via diffusion (extracellular to periplasm)	Na+/Acetate symport (periplasm)	Acetate reversible transport via proton symport (periplasm)
	ac_p + h_p --> ac_c + h_c	ac_e <=> ac_p	ac_p + na1_p --> ac_c + na1_c
Bacteroidetes_bacterium_UWMA_0358	ACt2rpp	ACt4pp	ACtex
	Acetate transport via diffusion (extracellular to periplasm)	Na+/Acetate symport (periplasm)	Acetate reversible transport via proton symport (periplasm)
	ac_p + h_p --> ac_c + h_c	ac_e <=> ac_p	ac_p + na1_p --> ac_c + na1_c
Candidatus_Handelsmanbacteria_bacterium_UWMA_0286	ACt2r	ACt4pp	ACtex
	Na+/Acetate symport (periplasm)	Acetate reversible transport via proton symport	Acetate transport via diffusion (extracellular to periplasm)
	ac_e <=> ac_p	ac_e + h_e --> ac_c + h_c	ac_p + na1_p --> ac_c + na1_c
Candidatus_Handelsmanbacteria_bacterium_UWMA_0300	ACt4pp	ACtex
	Na+/Acetate symport (periplasm)	Acetate transport via diffusion (extracellular to periplasm)
	ac_e <=> ac_p	ac_p + na1_p --> ac_c + na1_c
Candidatus_Lambdaproteobacteria_bacterium_UWMA_0298	ACt4pp	ACtex
	Na+/Acetate symport (periplasm)	Acetate transport via diffusion (extracellular to periplasm)
	ac_e <=> ac_p	ac_p + na1_p --> ac_c + na1_c
Candidatus_Lambdaproteobacteria_bacterium_UWMA_0318	ACt4pp	ACtex
	Na+/Acetate symport (periplasm)	Acetate transport via diffusion (extracellular to periplasm)
	ac_e <=> ac_p	ac_p + na1_p --> ac_c + na1_c
Candidatus_Marinimicrobia_bacterium_UWMA_0285
Candidatus_Marinimicrobia_bacterium_UWMA_0306
Candidatus_Marinimicrobia_bacterium_UWMA_0309	ACt2rpp	ACt4pp	ACtex
	Acetate transport via diffusion (extracellular to periplasm)	Na+/Acetate symport (periplasm)	Acetate reversible transport via proton symport (periplasm)
	ac_p + h_p --> ac_c + h_c	ac_e <=> ac_p	ac_p + na1_p --> ac_c + na1_c
Candidatus_Marinimicrobia_bacterium_UWMA_0347
Candidatus_Nitrosopelagicus_sp_UWMA_0359
Candidatus_Pacearchaeota_archaeon_UWMA_0287	ACt2r_1
	Acetate reversible transport via proton symport
	ac_e + h_c <-- ac_c + h_e
Candidatus_Pelagibacter_sp_UWMA_0307	ACt2r_1
	Acetate reversible transport via proton symport
	ac_e + h_c <-- ac_c + h_e
Candidatus_Thioglobus_sp_UWMA_0259	ACt2rpp	ACt4pp	ACtex
	Acetate transport via diffusion (extracellular to periplasm)	Na+/Acetate symport (periplasm)	Acetate reversible transport via proton symport (periplasm)
	ac_p + h_p --> ac_c + h_c	ac_e <=> ac_p	ac_p + na1_p --> ac_c + na1_c
Candidatus_Thioglobus_sp_UWMA_0272	ACt2r_1	ACt4pp	ACtex
	Na+/Acetate symport (periplasm)	Acetate reversible transport via proton symport	Acetate transport via diffusion (extracellular to periplasm)
	ac_e + h_c <-- ac_c + h_e	ac_e <=> ac_p	ac_p + na1_p --> ac_c + na1_c
Candidatus_Thioglobus_sp_UWMA_0322	ACt4pp	ACtex
	Na+/Acetate symport (periplasm)	Acetate transport via diffusion (extracellular to periplasm)
	ac_e <=> ac_p	ac_p + na1_p --> ac_c + na1_c
Candidatus_Thioglobus_sp_UWMA_0342
Candidatus_Thioglobus_sp_UWMA_0360
Cycloclasticus_sp_UWMA_0316	ACt4pp	ACtex
	Na+/Acetate symport (periplasm)	Acetate transport via diffusion (extracellular to periplasm)
	ac_e <=> ac_p	ac_p + na1_p --> ac_c + na1_c
Cycloclasticus_sp_UWMA_0335	ACt2rpp	ACt4pp	ACtex
	Acetate transport via diffusion (extracellular to periplasm)	Na+/Acetate symport (periplasm)	Acetate reversible transport via proton symport (periplasm)
	ac_p + h_p --> ac_c + h_c	ac_e <=> ac_p	ac_p + na1_p --> ac_c + na1_c
Cytophagales_bacterium_UWMA_0338	PHHL	ACt2rpp	ACt4pp	ACtex
		Acetate transport via diffusion (extracellular to periplasm)	Na+/Acetate symport (periplasm)	Acetate reversible transport via proton symport (periplasm)
	ac_p + h_p --> ac_c + h_c	h2o_c + ppac_c <=> ac_c + 3.0 h_c + pi_c	ac_p + na1_p --> ac_c + na1_c	ac_e <=> ac_p
Flavobacteriaceae_bacterium_UWMA_0314	PHHL	ACt2rpp	ACt4pp	ACtex
		Acetate transport via diffusion (extracellular to periplasm)	Na+/Acetate symport (periplasm)	Acetate reversible transport via proton symport (periplasm)
	ac_p + h_p --> ac_c + h_c	h2o_c + ppac_c <=> ac_c + 3.0 h_c + pi_c	ac_p + na1_p --> ac_c + na1_c	ac_e <=> ac_p
Flavobacteriaceae_bacterium_UWMA_0351	PHHL	ACt2rpp	ACt4pp	ACtex
		Acetate transport via diffusion (extracellular to periplasm)	Na+/Acetate symport (periplasm)	Acetate reversible transport via proton symport (periplasm)
	ac_p + h_p --> ac_c + h_c	h2o_c + ppac_c <=> ac_c + 3.0 h_c + pi_c	ac_p + na1_p --> ac_c + na1_c	ac_e <=> ac_p
Flavobacteriales_bacterium_UWMA_0274	ACt5pp	ACtex
	Acetate transport in via proton symport	Acetate transport via diffusion (extracellular to periplasm)
	ac_e <=> ac_p	ac_p + 2.0 h_p --> ac_c + 2.0 h_c
Flavobacteriales_bacterium_UWMA_0277	ACt2ipp	PHHL	ACtex
		Acetate transport out via proton symport (periplasm)	Acetate transport via diffusion (extracellular to periplasm)
	ac_e <=> ac_p	h2o_c + ppac_c <=> ac_c + 3.0 h_c + pi_c	ac_c + h_c <-- ac_p + h_p
Flavobacteriales_bacterium_UWMA_0289	ACt2ipp	ACt2r_1	ACtex
	Acetate transport out via proton symport (periplasm)	Acetate reversible transport via proton symport	Acetate transport via diffusion (extracellular to periplasm)
	ac_e + h_c <-- ac_c + h_e	ac_e <=> ac_p	ac_c + h_c <-- ac_p + h_p
Fuerstia_sp_UWMA_0333	ACt2r	ACt4pp	ACtex
	Na+/Acetate symport (periplasm)	Acetate reversible transport via proton symport	Acetate transport via diffusion (extracellular to periplasm)
	ac_e <=> ac_p	ac_e + h_e --> ac_c + h_c	ac_p + na1_p --> ac_c + na1_c
Gammaproteobacteria_bacterium_UWMA_0258	ACt2rpp	ACt2r	ACt4pp	ACtex
	Acetate transport via diffusion (extracellular to periplasm)	Na+/Acetate symport (periplasm)	Acetate reversible transport via proton symport	Acetate reversible transport via proton symport (periplasm)
	ac_p + h_p --> ac_c + h_c	ac_e + h_e --> ac_c + h_c	ac_e <=> ac_p	ac_p + na1_p --> ac_c + na1_c
Gammaproteobacteria_bacterium_UWMA_0260	ACt2r	ACtex
	Acetate reversible transport via proton symport	Acetate transport via diffusion (extracellular to periplasm)
	ac_e <=> ac_p	ac_e + h_e --> ac_c + h_c
Gammaproteobacteria_bacterium_UWMA_0261	ACt2rpp	ACt4pp	ACtex
	Acetate transport via diffusion (extracellular to periplasm)	Na+/Acetate symport (periplasm)	Acetate reversible transport via proton symport (periplasm)
	ac_p + h_p --> ac_c + h_c	ac_e <=> ac_p	ac_p + na1_p --> ac_c + na1_c
Gammaproteobacteria_bacterium_UWMA_0273	ACt2r	ACt4pp	ACtex
	Na+/Acetate symport (periplasm)	Acetate reversible transport via proton symport	Acetate transport via diffusion (extracellular to periplasm)
	ac_e <=> ac_p	ac_e + h_e --> ac_c + h_c	ac_p + na1_p --> ac_c + na1_c
Gammaproteobacteria_bacterium_UWMA_0278	ACtex
	Acetate transport via diffusion (extracellular to periplasm)
	ac_e <=> ac_p
Gammaproteobacteria_bacterium_UWMA_0281	ACt2rpp	ACt2r	ACt4pp	ACtex
	Acetate transport via diffusion (extracellular to periplasm)	Na+/Acetate symport (periplasm)	Acetate reversible transport via proton symport	Acetate reversible transport via proton symport (periplasm)
	ac_p + h_p --> ac_c + h_c	ac_e + h_e --> ac_c + h_c	ac_e <=> ac_p	ac_p + na1_p --> ac_c + na1_c
Gammaproteobacteria_bacterium_UWMA_0282	ACt2rpp	ACt2r	ACt4pp	ACtex
	Acetate transport via diffusion (extracellular to periplasm)	Na+/Acetate symport (periplasm)	Acetate reversible transport via proton symport	Acetate reversible transport via proton symport (periplasm)
	ac_p + h_p --> ac_c + h_c	ac_e + h_e --> ac_c + h_c	ac_e <=> ac_p	ac_p + na1_p --> ac_c + na1_c
Gammaproteobacteria_bacterium_UWMA_0291	ACt2rpp	ACt2r	ACt4pp	ACtex
	Acetate transport via diffusion (extracellular to periplasm)	Na+/Acetate symport (periplasm)	Acetate reversible transport via proton symport	Acetate reversible transport via proton symport (periplasm)
	ac_p + h_p --> ac_c + h_c	ac_e + h_e --> ac_c + h_c	ac_e <=> ac_p	ac_p + na1_p --> ac_c + na1_c
Gammaproteobacteria_bacterium_UWMA_0299	ACt2rpp	ACt2r	ACt4pp	ACtex
	Acetate transport via diffusion (extracellular to periplasm)	Na+/Acetate symport (periplasm)	Acetate reversible transport via proton symport	Acetate reversible transport via proton symport (periplasm)
	ac_p + h_p --> ac_c + h_c	ac_e + h_e --> ac_c + h_c	ac_e <=> ac_p	ac_p + na1_p --> ac_c + na1_c
Gammaproteobacteria_bacterium_UWMA_0301	ACt2r
	Acetate reversible transport via proton symport
	ac_e + h_e --> ac_c + h_c
Gammaproteobacteria_bacterium_UWMA_0302	ACt2rpp	ACt2r	ACt4pp	ACtex
	Acetate transport via diffusion (extracellular to periplasm)	Na+/Acetate symport (periplasm)	Acetate reversible transport via proton symport	Acetate reversible transport via proton symport (periplasm)
	ac_p + h_p --> ac_c + h_c	ac_e + h_e --> ac_c + h_c	ac_e <=> ac_p	ac_p + na1_p --> ac_c + na1_c
Gammaproteobacteria_bacterium_UWMA_0343	ACtex
	Acetate transport via diffusion (extracellular to periplasm)
	ac_e <=> ac_p
Gemmatimonadetes_bacterium_UWMA_0296	ACt2rpp	ACt4pp	ACtex
	Acetate transport via diffusion (extracellular to periplasm)	Na+/Acetate symport (periplasm)	Acetate reversible transport via proton symport (periplasm)
	ac_p + h_p --> ac_c + h_c	ac_e <=> ac_p	ac_p + na1_p --> ac_c + na1_c
Gemmatimonadetes_bacterium_UWMA_0308	ACt2rpp	ACt4pp	ACtex
	Acetate transport via diffusion (extracellular to periplasm)	Na+/Acetate symport (periplasm)	Acetate reversible transport via proton symport (periplasm)
	ac_p + h_p --> ac_c + h_c	ac_e <=> ac_p	ac_p + na1_p --> ac_c + na1_c
Gemmatimonadetes_bacterium_UWMA_0334	ACt2rpp	ACt4pp	ACtex
	Acetate transport via diffusion (extracellular to periplasm)	Na+/Acetate symport (periplasm)	Acetate reversible transport via proton symport (periplasm)
	ac_p + h_p --> ac_c + h_c	ac_e <=> ac_p	ac_p + na1_p --> ac_c + na1_c
Gemmatimonadetes_bacterium_UWMA_0339	ACt2rpp	ACt4pp	ACtex
	Acetate transport via diffusion (extracellular to periplasm)	Na+/Acetate symport (periplasm)	Acetate reversible transport via proton symport (periplasm)
	ac_p + h_p --> ac_c + h_c	ac_e <=> ac_p	ac_p + na1_p --> ac_c + na1_c
Henriciella_sp_UWMA_0297	ACt2rpp	ACt4pp	ACtex
	Acetate transport via diffusion (extracellular to periplasm)	Na+/Acetate symport (periplasm)	Acetate reversible transport via proton symport (periplasm)
	ac_p + h_p --> ac_c + h_c	ac_e <=> ac_p	ac_p + na1_p --> ac_c + na1_c
Marine_Group_III_euryarchaeote_UWMA_0284
Marine_Group_III_euryarchaeote_UWMA_0340
Marine_Group_II_euryarchaeote_UWMA_0266
Marine_Group_II_euryarchaeote_UWMA_0275
Marine_Group_II_euryarchaeote_UWMA_0279	ACt2r_1
	Acetate reversible transport via proton symport
	ac_e + h_c <-- ac_c + h_e
Marine_Group_II_euryarchaeote_UWMA_0283
Marine_Group_II_euryarchaeote_UWMA_0323
Marine_Group_II_euryarchaeote_UWMA_0328
Marine_Group_II_euryarchaeote_UWMA_0344
Marine_Group_II_euryarchaeote_UWMA_0350
Marine_Group_II_euryarchaeote_UWMA_0352
Marine_Group_II_euryarchaeote_UWMA_0357
Methylococcaceae_bacterium_UWMA_0325	ACt4pp	ACtex
	Na+/Acetate symport (periplasm)	Acetate transport via diffusion (extracellular to periplasm)
	ac_e <=> ac_p	ac_p + na1_p --> ac_c + na1_c
Methylococcaceae_bacterium_UWMA_0327	ACt2rpp	ACt4pp	ACtex
	Acetate transport via diffusion (extracellular to periplasm)	Na+/Acetate symport (periplasm)	Acetate reversible transport via proton symport (periplasm)
	ac_p + h_p --> ac_c + h_c	ac_e <=> ac_p	ac_p + na1_p --> ac_c + na1_c
Methylococcaceae_bacterium_UWMA_0348	ACt2ipp	ACtex
	Acetate transport out via proton symport (periplasm)	Acetate transport via diffusion (extracellular to periplasm)
	ac_e <=> ac_p	ac_c + h_c <-- ac_p + h_p
Methylophilaceae_bacterium_UWMA_0326	ACtex
	Acetate transport via diffusion (extracellular to periplasm)
	ac_e <=> ac_p
Methyloprofundus_sp_UWMA_0312	ACt5pp	ACtex
	Acetate transport in via proton symport	Acetate transport via diffusion (extracellular to periplasm)
	ac_e <=> ac_p	ac_p + 2.0 h_p --> ac_c + 2.0 h_c
Micavibrio_sp_UWMA_0310	ACt2rpp	ACtex
	Acetate transport via diffusion (extracellular to periplasm)	Acetate reversible transport via proton symport (periplasm)
	ac_p + h_p --> ac_c + h_c	ac_e <=> ac_p
Microbacterium_sp_UWMA_0270
Myxococcales_bacterium_UWMA_0315	ACt2rpp	ACt2r	ACt4pp	ACtex
	Acetate transport via diffusion (extracellular to periplasm)	Na+/Acetate symport (periplasm)	Acetate reversible transport via proton symport	Acetate reversible transport via proton symport (periplasm)
	ac_p + h_p --> ac_c + h_c	ac_e + h_e --> ac_c + h_c	ac_e <=> ac_p	ac_p + na1_p --> ac_c + na1_c
Myxococcales_bacterium_UWMA_0324	ACt2r	ACt4pp	ACtex
	Na+/Acetate symport (periplasm)	Acetate reversible transport via proton symport	Acetate transport via diffusion (extracellular to periplasm)
	ac_e <=> ac_p	ac_e + h_e --> ac_c + h_c	ac_p + na1_p --> ac_c + na1_c
Myxococcales_bacterium_UWMA_0330	ACt2r	ACt4pp	ACtex
	Na+/Acetate symport (periplasm)	Acetate reversible transport via proton symport	Acetate transport via diffusion (extracellular to periplasm)
	ac_e <=> ac_p	ac_e + h_e --> ac_c + h_c	ac_p + na1_p --> ac_c + na1_c
Myxococcales_bacterium_UWMA_0336	ACt2rpp	ACt4pp	ACtex
	Acetate transport via diffusion (extracellular to periplasm)	Na+/Acetate symport (periplasm)	Acetate reversible transport via proton symport (periplasm)
	ac_p + h_p --> ac_c + h_c	ac_e <=> ac_p	ac_p + na1_p --> ac_c + na1_c
Nitrosopumilus_sp_UWMA_0263
Nitrospinaceae_bacterium_UWMA_0262
Nitrospinaceae_bacterium_UWMA_0271	ACt2rpp	ACt4pp	ACtex
	Acetate transport via diffusion (extracellular to periplasm)	Na+/Acetate symport (periplasm)	Acetate reversible transport via proton symport (periplasm)
	ac_p + h_p --> ac_c + h_c	ac_e <=> ac_p	ac_p + na1_p --> ac_c + na1_c
Nitrospinaceae_bacterium_UWMA_0356	ACt2rpp	ACt4pp	ACtex
	Acetate transport via diffusion (extracellular to periplasm)	Na+/Acetate symport (periplasm)	Acetate reversible transport via proton symport (periplasm)
	ac_p + h_p --> ac_c + h_c	ac_e <=> ac_p	ac_p + na1_p --> ac_c + na1_c
Nitrospira_sp_UWMA_0268	ACt2rpp	ACt4pp	ACtex
	Acetate transport via diffusion (extracellular to periplasm)	Na+/Acetate symport (periplasm)	Acetate reversible transport via proton symport (periplasm)
	ac_p + h_p --> ac_c + h_c	ac_e <=> ac_p	ac_p + na1_p --> ac_c + na1_c
Oceanospirillaceae_bacterium_UWMA_0280	ACt2rpp	ACt4pp	ACtex
	Acetate transport via diffusion (extracellular to periplasm)	Na+/Acetate symport (periplasm)	Acetate reversible transport via proton symport (periplasm)
	ac_p + h_p --> ac_c + h_c	ac_e <=> ac_p	ac_p + na1_p --> ac_c + na1_c
Planctomycetaceae_bacterium_UWMA_0346	ACt4pp	ACtex
	Na+/Acetate symport (periplasm)	Acetate transport via diffusion (extracellular to periplasm)
	ac_e <=> ac_p	ac_p + na1_p --> ac_c + na1_c
Planctomycetes_bacterium_UWMA_0265	ACt2rpp	ACtex
	Acetate transport via diffusion (extracellular to periplasm)	Acetate reversible transport via proton symport (periplasm)
	ac_p + h_p --> ac_c + h_c	ac_e <=> ac_p
Planctomycetes_bacterium_UWMA_0276	ACt2rpp	ACt4pp	ACtex
	Acetate transport via diffusion (extracellular to periplasm)	Na+/Acetate symport (periplasm)	Acetate reversible transport via proton symport (periplasm)
	ac_p + h_p --> ac_c + h_c	ac_e <=> ac_p	ac_p + na1_p --> ac_c + na1_c
Planctomycetes_bacterium_UWMA_0294	ACt2rpp	ACt4pp	ACtex
	Acetate transport via diffusion (extracellular to periplasm)	Na+/Acetate symport (periplasm)	Acetate reversible transport via proton symport (periplasm)
	ac_p + h_p --> ac_c + h_c	ac_e <=> ac_p	ac_p + na1_p --> ac_c + na1_c
Planctomycetes_bacterium_UWMA_0329	ACt2rpp	ACt4pp	ACtex
	Acetate transport via diffusion (extracellular to periplasm)	Na+/Acetate symport (periplasm)	Acetate reversible transport via proton symport (periplasm)
	ac_p + h_p --> ac_c + h_c	ac_e <=> ac_p	ac_p + na1_p --> ac_c + na1_c
Planctomycetes_bacterium_UWMA_0345	ACt2rpp	ACt4pp	ACtex
	Acetate transport via diffusion (extracellular to periplasm)	Na+/Acetate symport (periplasm)	Acetate reversible transport via proton symport (periplasm)
	ac_p + h_p --> ac_c + h_c	ac_e <=> ac_p	ac_p + na1_p --> ac_c + na1_c
Porticoccaceae_bacterium_UWMA_0313	PHHL	ACt2rpp	ACt4pp	ACtex
		Acetate transport via diffusion (extracellular to periplasm)	Na+/Acetate symport (periplasm)	Acetate reversible transport via proton symport (periplasm)
	ac_p + h_p --> ac_c + h_c	h2o_c + ppac_c <=> ac_c + 3.0 h_c + pi_c	ac_p + na1_p --> ac_c + na1_c	ac_e <=> ac_p
Rhodospirillales_bacterium_UWMA_0295	ACt2r	ACt4pp	ACtex
	Na+/Acetate symport (periplasm)	Acetate reversible transport via proton symport	Acetate transport via diffusion (extracellular to periplasm)
	ac_e <=> ac_p	ac_e + h_e --> ac_c + h_c	ac_p + na1_p --> ac_c + na1_c
Sneathiellales_bacterium_UWMA_0353	ACt2r	ACt4pp	ACtex
	Na+/Acetate symport (periplasm)	Acetate reversible transport via proton symport	Acetate transport via diffusion (extracellular to periplasm)
	ac_e <=> ac_p	ac_e + h_e --> ac_c + h_c	ac_p + na1_p --> ac_c + na1_c
Sulfitobacter_sp_UWMA_0305	ACt5pp	ACtex
	Acetate transport in via proton symport	Acetate transport via diffusion (extracellular to periplasm)
	ac_e <=> ac_p	ac_p + 2.0 h_p --> ac_c + 2.0 h_c
Thiotrichaceae_bacterium_UWMA_0311	ACt4pp	ACtex
	Na+/Acetate symport (periplasm)	Acetate transport via diffusion (extracellular to periplasm)
	ac_e <=> ac_p	ac_p + na1_p --> ac_c + na1_c
Verrucomicrobiales_bacterium_UWMA_0292	ACt2rpp	ACt4pp	ACtex
	Acetate transport via diffusion (extracellular to periplasm)	Na+/Acetate symport (periplasm)	Acetate reversible transport via proton symport (periplasm)
	ac_p + h_p --> ac_c + h_c	ac_e <=> ac_p	ac_p + na1_p --> ac_c + na1_c
Verrucomicrobiales_bacterium_UWMA_0320	ACt2rpp	ACt4pp	ACtex
	Acetate transport via diffusion (extracellular to periplasm)	Na+/Acetate symport (periplasm)	Acetate reversible transport via proton symport (periplasm)
	ac_p + h_p --> ac_c + h_c	ac_e <=> ac_p	ac_p + na1_p --> ac_c + na1_c
Verrucomicrobiales_bacterium_UWMA_0332	ACt2rpp	ACt4pp	ACtex
	Acetate transport via diffusion (extracellular to periplasm)	Na+/Acetate symport (periplasm)	Acetate reversible transport via proton symport (periplasm)
	ac_p + h_p --> ac_c + h_c	ac_e <=> ac_p	ac_p + na1_p --> ac_c + na1_c
candidate_division_UBP10_bacterium_UWMA_0304	ACt2rpp	ACt4pp	ACtex
	Acetate transport via diffusion (extracellular to periplasm)	Na+/Acetate symport (periplasm)	Acetate reversible transport via proton symport (periplasm)
	ac_p + h_p --> ac_c + h_c	ac_e <=> ac_p	ac_p + na1_p --> ac_c + na1_c
candidate_division_Zixibacteria_bacterium_UWMA_0288	ACt4pp	ACtex
	Na+/Acetate symport (periplasm)	Acetate transport via diffusion (extracellular to periplasm)
	ac_e <=> ac_p	ac_p + na1_p --> ac_c + na1_c
