# Supplementary material for: Metagenome-based metabolic modelling predicts unique microbial interactions in deep-sea hydrothermal plume microbiomes
Source: ISME Commun. 2023 Apr 29;3:42. doi: 10.1038/s43705-023-00242-8 (PMC10148797; doi:10.1038/s43705-023-00242-8)
Supplement: Supplementary file 12 — Supplementary File S11 [file 43705_2023_242_MOESM12_ESM.zip › clusterKO_24clusters_marine_broth_2216/community_without_C15.csv]

Acidimicrobiia_bacterium_UWMA_0264	1477
Acidimicrobiia_bacterium_UWMA_0303	1466
Acidimicrobiia_bacterium_UWMA_0319	1481
Acidobacteria_bacterium_UWMA_0355	1482
Alphaproteobacteria_bacterium_UWMA_0321	1399
Bacteroidetes_bacterium_UWMA_0358	1061
Candidatus_Handelsmanbacteria_bacterium_UWMA_0286	1435
Candidatus_Handelsmanbacteria_bacterium_UWMA_0300	1370
Candidatus_Lambdaproteobacteria_bacterium_UWMA_0298	1762
Candidatus_Lambdaproteobacteria_bacterium_UWMA_0318	1634
Candidatus_Marinimicrobia_bacterium_UWMA_0285	932
Candidatus_Marinimicrobia_bacterium_UWMA_0306	956
Candidatus_Marinimicrobia_bacterium_UWMA_0309	1256
Candidatus_Marinimicrobia_bacterium_UWMA_0347	727
Candidatus_Nitrosopelagicus_sp_UWMA_0359	647
Candidatus_Pacearchaeota_archaeon_UWMA_0287	254
Candidatus_Pelagibacter_sp_UWMA_0307	909
Candidatus_Thioglobus_sp_UWMA_0259	1227
Candidatus_Thioglobus_sp_UWMA_0272	906
Candidatus_Thioglobus_sp_UWMA_0322	1408
Candidatus_Thioglobus_sp_UWMA_0342	1299
Candidatus_Thioglobus_sp_UWMA_0360	1002
Cycloclasticus_sp_UWMA_0316	1311
Cycloclasticus_sp_UWMA_0335	1275
Cytophagales_bacterium_UWMA_0338	1128
Dehalococcoidia_bacterium_UWMA_0267	1232
Dehalococcoidia_bacterium_UWMA_0331	1250
Dehalococcoidia_bacterium_UWMA_0337	1347
Dehalococcoidia_bacterium_UWMA_0354	1227
Flavobacteriaceae_bacterium_UWMA_0314	1156
Flavobacteriaceae_bacterium_UWMA_0351	1018
Flavobacteriales_bacterium_UWMA_0274	1041
Flavobacteriales_bacterium_UWMA_0277	978
Flavobacteriales_bacterium_UWMA_0289	732
Fuerstia_sp_UWMA_0333	1716
Gammaproteobacteria_bacterium_UWMA_0258	1716
Gammaproteobacteria_bacterium_UWMA_0260	1542
Gammaproteobacteria_bacterium_UWMA_0261	1253
Gammaproteobacteria_bacterium_UWMA_0273	1645
Gammaproteobacteria_bacterium_UWMA_0278	1291
Gammaproteobacteria_bacterium_UWMA_0281	1119
Gammaproteobacteria_bacterium_UWMA_0282	1782
Gammaproteobacteria_bacterium_UWMA_0291	1747
Gammaproteobacteria_bacterium_UWMA_0299	1458
Gammaproteobacteria_bacterium_UWMA_0301	1700
Gammaproteobacteria_bacterium_UWMA_0302	1593
Gammaproteobacteria_bacterium_UWMA_0343	1270
Gemmatimonadetes_bacterium_UWMA_0296	1526
Gemmatimonadetes_bacterium_UWMA_0308	1206
Gemmatimonadetes_bacterium_UWMA_0334	1441
Gemmatimonadetes_bacterium_UWMA_0339	1047
Henriciella_sp_UWMA_0297	1657
Marine_Group_III_euryarchaeote_UWMA_0284	766
Marine_Group_III_euryarchaeote_UWMA_0340	615
Marine_Group_II_euryarchaeote_UWMA_0266	877
Marine_Group_II_euryarchaeote_UWMA_0275	961
Marine_Group_II_euryarchaeote_UWMA_0279	820
Marine_Group_II_euryarchaeote_UWMA_0283	862
Marine_Group_II_euryarchaeote_UWMA_0323	767
Marine_Group_II_euryarchaeote_UWMA_0328	801
Marine_Group_II_euryarchaeote_UWMA_0344	1053
Marine_Group_II_euryarchaeote_UWMA_0350	786
Marine_Group_II_euryarchaeote_UWMA_0352	904
Marine_Group_II_euryarchaeote_UWMA_0357	809
Methylococcaceae_bacterium_UWMA_0325	1136
Methylococcaceae_bacterium_UWMA_0327	1338
Methylococcaceae_bacterium_UWMA_0348	1139
Methylophilaceae_bacterium_UWMA_0326	815
Methyloprofundus_sp_UWMA_0312	1233
Micavibrio_sp_UWMA_0310	1300
Microbacterium_sp_UWMA_0270	1637
Myxococcales_bacterium_UWMA_0315	1549
Myxococcales_bacterium_UWMA_0324	1641
Myxococcales_bacterium_UWMA_0330	1475
Myxococcales_bacterium_UWMA_0336	1525
Nitrosopumilus_sp_UWMA_0263	575
Nitrospinaceae_bacterium_UWMA_0262	1010
Nitrospinaceae_bacterium_UWMA_0271	1110
Nitrospinaceae_bacterium_UWMA_0356	1040
Nitrospira_sp_UWMA_0268	1164
Oceanospirillaceae_bacterium_UWMA_0280	1378
Planctomycetaceae_bacterium_UWMA_0346	1580
Planctomycetes_bacterium_UWMA_0265	1568
Planctomycetes_bacterium_UWMA_0276	1359
Planctomycetes_bacterium_UWMA_0294	1428
Planctomycetes_bacterium_UWMA_0329	1576
Planctomycetes_bacterium_UWMA_0345	1492
Porticoccaceae_bacterium_UWMA_0313	1619
Rhodospirillales_bacterium_UWMA_0295	1640
Sneathiellales_bacterium_UWMA_0353	1746
Sulfitobacter_sp_UWMA_0305	1655
Thiotrichaceae_bacterium_UWMA_0311	1311
Verrucomicrobiales_bacterium_UWMA_0292	1107
Verrucomicrobiales_bacterium_UWMA_0320	1589
Verrucomicrobiales_bacterium_UWMA_0332	1201
candidate_division_UBP10_bacterium_UWMA_0304	1510
candidate_division_Zixibacteria_bacterium_UWMA_0288	1544
