# Supplementary material for: Metagenome-based metabolic modelling predicts unique microbial interactions in deep-sea hydrothermal plume microbiomes
Source: ISME Commun. 2023 Apr 29;3:42. doi: 10.1038/s43705-023-00242-8 (PMC10148797; doi:10.1038/s43705-023-00242-8)
Supplement: Supplementary file 12 — Supplementary File S11 [file 43705_2023_242_MOESM12_ESM.zip › clusterKO_24clusters_marine_broth_2216/community_without_C22.csv]

Acidimicrobiia_bacterium_UWMA_0264	1477
Acidimicrobiia_bacterium_UWMA_0303	1466
Acidimicrobiia_bacterium_UWMA_0319	1481
Acidobacteria_bacterium_UWMA_0355	1478
Alphaproteobacteria_bacterium_UWMA_0321	1398
Bacteroidetes_bacterium_UWMA_0293	1654
Bacteroidetes_bacterium_UWMA_0358	1061
Candidatus_Handelsmanbacteria_bacterium_UWMA_0286	1432
Candidatus_Handelsmanbacteria_bacterium_UWMA_0300	1367
Candidatus_Lambdaproteobacteria_bacterium_UWMA_0298	1762
Candidatus_Lambdaproteobacteria_bacterium_UWMA_0318	1634
Candidatus_Marinimicrobia_bacterium_UWMA_0285	930
Candidatus_Marinimicrobia_bacterium_UWMA_0306	955
Candidatus_Marinimicrobia_bacterium_UWMA_0309	1254
Candidatus_Marinimicrobia_bacterium_UWMA_0347	726
Candidatus_Nitrosopelagicus_sp_UWMA_0359	647
Candidatus_Pacearchaeota_archaeon_UWMA_0287	254
Candidatus_Pelagibacter_sp_UWMA_0307	909
Candidatus_Thioglobus_sp_UWMA_0259	1225
Candidatus_Thioglobus_sp_UWMA_0272	906
Candidatus_Thioglobus_sp_UWMA_0322	1406
Candidatus_Thioglobus_sp_UWMA_0342	1299
Candidatus_Thioglobus_sp_UWMA_0360	1002
Cycloclasticus_sp_UWMA_0316	1310
Cycloclasticus_sp_UWMA_0335	1273
Cytophagales_bacterium_UWMA_0338	1128
Dehalococcoidia_bacterium_UWMA_0267	1232
Dehalococcoidia_bacterium_UWMA_0331	1250
Dehalococcoidia_bacterium_UWMA_0337	1347
Dehalococcoidia_bacterium_UWMA_0354	1227
Flavobacteriaceae_bacterium_UWMA_0314	1155
Flavobacteriaceae_bacterium_UWMA_0351	1017
Flavobacteriales_bacterium_UWMA_0274	1038
Flavobacteriales_bacterium_UWMA_0277	978
Flavobacteriales_bacterium_UWMA_0289	732
Fuerstia_sp_UWMA_0333	1711
Gammaproteobacteria_bacterium_UWMA_0258	1714
Gammaproteobacteria_bacterium_UWMA_0260	1542
Gammaproteobacteria_bacterium_UWMA_0261	1252
Gammaproteobacteria_bacterium_UWMA_0273	1643
Gammaproteobacteria_bacterium_UWMA_0278	1290
Gammaproteobacteria_bacterium_UWMA_0281	1118
Gammaproteobacteria_bacterium_UWMA_0282	1776
Gammaproteobacteria_bacterium_UWMA_0291	1744
Gammaproteobacteria_bacterium_UWMA_0299	1456
Gammaproteobacteria_bacterium_UWMA_0301	1700
Gammaproteobacteria_bacterium_UWMA_0302	1588
Gammaproteobacteria_bacterium_UWMA_0343	1269
Gemmatimonadetes_bacterium_UWMA_0296	1525
Gemmatimonadetes_bacterium_UWMA_0308	1203
Gemmatimonadetes_bacterium_UWMA_0334	1440
Gemmatimonadetes_bacterium_UWMA_0339	1046
Henriciella_sp_UWMA_0297	1652
Marine_Group_III_euryarchaeote_UWMA_0284	765
Marine_Group_III_euryarchaeote_UWMA_0340	614
Marine_Group_II_euryarchaeote_UWMA_0266	877
Marine_Group_II_euryarchaeote_UWMA_0275	961
Marine_Group_II_euryarchaeote_UWMA_0279	820
Marine_Group_II_euryarchaeote_UWMA_0283	862
Marine_Group_II_euryarchaeote_UWMA_0323	767
Marine_Group_II_euryarchaeote_UWMA_0328	801
Marine_Group_II_euryarchaeote_UWMA_0344	1053
Marine_Group_II_euryarchaeote_UWMA_0350	786
Marine_Group_II_euryarchaeote_UWMA_0352	904
Marine_Group_II_euryarchaeote_UWMA_0357	809
Methylococcaceae_bacterium_UWMA_0325	1135
Methylococcaceae_bacterium_UWMA_0327	1333
Methylococcaceae_bacterium_UWMA_0348	1135
Methylophilaceae_bacterium_UWMA_0326	815
Methyloprofundus_sp_UWMA_0312	1231
Micavibrio_sp_UWMA_0310	1300
Microbacterium_sp_UWMA_0270	1636
Myxococcales_bacterium_UWMA_0315	1549
Myxococcales_bacterium_UWMA_0324	1641
Myxococcales_bacterium_UWMA_0330	1472
Myxococcales_bacterium_UWMA_0336	1525
Nitrosopumilus_sp_UWMA_0263	575
Nitrospinaceae_bacterium_UWMA_0262	1009
Nitrospinaceae_bacterium_UWMA_0271	1107
Nitrospinaceae_bacterium_UWMA_0356	1039
Nitrospira_sp_UWMA_0268	1163
Oceanospirillaceae_bacterium_UWMA_0280	1376
Planctomycetaceae_bacterium_UWMA_0346	1575
Planctomycetes_bacterium_UWMA_0265	1565
Planctomycetes_bacterium_UWMA_0276	1357
Planctomycetes_bacterium_UWMA_0294	1427
Planctomycetes_bacterium_UWMA_0329	1575
Planctomycetes_bacterium_UWMA_0345	1490
Porticoccaceae_bacterium_UWMA_0313	1617
Rhodospirillales_bacterium_UWMA_0295	1638
Sneathiellales_bacterium_UWMA_0353	1746
Sulfitobacter_sp_UWMA_0305	1650
Thiotrichaceae_bacterium_UWMA_0311	1311
candidate_division_UBP10_bacterium_UWMA_0304	1507
candidate_division_Zixibacteria_bacterium_UWMA_0288	1541
