# Supplementary material for: Metagenome-based metabolic modelling predicts unique microbial interactions in deep-sea hydrothermal plume microbiomes
Source: ISME Commun. 2023 Apr 29;3:42. doi: 10.1038/s43705-023-00242-8 (PMC10148797; doi:10.1038/s43705-023-00242-8)
Supplement: Supplementary file 12 — Supplementary File S11 [file 43705_2023_242_MOESM12_ESM.zip › clusterKO_24clusters_marine_broth_2216/data_analysis/clus10.csv]

clus10
Candidatus_Nitrosopelagicus_sp_UWMA_0359
Nitrosopumilus_sp_UWMA_0263
num of rxns relieved in the below orgs in the presence of clust10
org	unpert	clust_10KO	rxns relieved	cluster it belongs to	tot num of orgs in that cluster
Acidobacteria_bacterium_UWMA_0355	1478	1480	2	23	1
Alphaproteobacteria_bacterium_UWMA_0321	1398	1399	1	2	7
Candidatus_Handelsmanbacteria_bacterium_UWMA_0286	1432	1433	1	18	2
Candidatus_Handelsmanbacteria_bacterium_UWMA_0300	1367	1368	1	18	2
Candidatus_Marinimicrobia_bacterium_UWMA_0285	930	932	2	8	4
Candidatus_Marinimicrobia_bacterium_UWMA_0306	955	956	1	8	4
Candidatus_Marinimicrobia_bacterium_UWMA_0309	1254	1256	2	8	4
Candidatus_Marinimicrobia_bacterium_UWMA_0347	726	727	1	8	4
Candidatus_Thioglobus_sp_UWMA_0259	1225	1227	2	6	27
Candidatus_Thioglobus_sp_UWMA_0322	1406	1408	2	6	27
Cycloclasticus_sp_UWMA_0316	1310	1311	1	6	27
Cycloclasticus_sp_UWMA_0335	1273	1275	2	6	27
Flavobacteriaceae_bacterium_UWMA_0314	1155	1156	1	3	7
Flavobacteriaceae_bacterium_UWMA_0351	1017	1018	1	3	7
Flavobacteriales_bacterium_UWMA_0274	1038	1039	1	3	7
Fuerstia_sp_UWMA_0333	1711	1712	1	13	2
Gammaproteobacteria_bacterium_UWMA_0258	1714	1716	2	6	27
Gammaproteobacteria_bacterium_UWMA_0261	1252	1253	1	6	27
Gammaproteobacteria_bacterium_UWMA_0273	1643	1645	2	6	27
Gammaproteobacteria_bacterium_UWMA_0278	1290	1291	1	6	27
Gammaproteobacteria_bacterium_UWMA_0281	1118	1119	1	6	27
Gammaproteobacteria_bacterium_UWMA_0282	1776	1781	5	6	27
Gammaproteobacteria_bacterium_UWMA_0291	1744	1747	3	6	27
Gammaproteobacteria_bacterium_UWMA_0299	1456	1458	2	6	27
Gammaproteobacteria_bacterium_UWMA_0302	1588	1591	3	6	27
Gammaproteobacteria_bacterium_UWMA_0343	1269	1270	1	6	27
Gemmatimonadetes_bacterium_UWMA_0296	1525	1526	1	7	4
Gemmatimonadetes_bacterium_UWMA_0308	1203	1204	1	7	4
Gemmatimonadetes_bacterium_UWMA_0334	1440	1441	1	7	4
Gemmatimonadetes_bacterium_UWMA_0339	1046	1047	1	7	4
Henriciella_sp_UWMA_0297	1652	1655	3	2	7
Marine_Group_III_euryarchaeote_UWMA_0284	765	766	1	14	12
Marine_Group_III_euryarchaeote_UWMA_0340	614	615	1	14	12
Methylococcaceae_bacterium_UWMA_0325	1135	1136	1	6	27
Methylococcaceae_bacterium_UWMA_0327	1333	1334	1	6	27
Methylococcaceae_bacterium_UWMA_0348	1135	1137	2	6	27
Methyloprofundus_sp_UWMA_0312	1231	1233	2	6	27
Microbacterium_sp_UWMA_0270	1636	1637	1	1	1
Myxococcales_bacterium_UWMA_0330	1472	1473	1	20	4
Nitrospinaceae_bacterium_UWMA_0262	1009	1010	1	11	3
Nitrospinaceae_bacterium_UWMA_0271	1107	1109	2	11	3
Nitrospinaceae_bacterium_UWMA_0356	1039	1040	1	11	3
Nitrospira_sp_UWMA_0268	1163	1164	1	12	1
Oceanospirillaceae_bacterium_UWMA_0280	1376	1378	2	6	27
Planctomycetaceae_bacterium_UWMA_0346	1575	1576	1	13	2
Planctomycetes_bacterium_UWMA_0265	1565	1567	2	17	4
Planctomycetes_bacterium_UWMA_0276	1357	1359	2	19	1
Planctomycetes_bacterium_UWMA_0294	1427	1428	1	17	4
Planctomycetes_bacterium_UWMA_0329	1575	1576	1	17	4
Planctomycetes_bacterium_UWMA_0345	1490	1492	2	17	4
Porticoccaceae_bacterium_UWMA_0313	1617	1619	2	6	27
Rhodospirillales_bacterium_UWMA_0295	1638	1640	2	2	7
Sulfitobacter_sp_UWMA_0305	1650	1655	5	2	7
Verrucomicrobiales_bacterium_UWMA_0292	1106	1107	1	22	3
Verrucomicrobiales_bacterium_UWMA_0320	1586	1587	1	22	3
Verrucomicrobiales_bacterium_UWMA_0332	1200	1201	1	22	3
candidate_division_UBP10_bacterium_UWMA_0304	1507	1509	2	4	1
candidate_division_Zixibacteria_bacterium_UWMA_0288	1541	1542	1	21	1
