# Supplementary material for: Metagenome-based metabolic modelling predicts unique microbial interactions in deep-sea hydrothermal plume microbiomes
Source: ISME Commun. 2023 Apr 29;3:42. doi: 10.1038/s43705-023-00242-8 (PMC10148797; doi:10.1038/s43705-023-00242-8)
Supplement: Supplementary file 12 — Supplementary File S11 [file 43705_2023_242_MOESM12_ESM.zip › clusterKO_24clusters_marine_broth_2216/data_analysis/clus6.csv]

clus6
Candidatus_Thioglobus_sp_UWMA_0259
Candidatus_Thioglobus_sp_UWMA_0272
Candidatus_Thioglobus_sp_UWMA_0322
Candidatus_Thioglobus_sp_UWMA_0342
Candidatus_Thioglobus_sp_UWMA_0360
Cycloclasticus_sp_UWMA_0316
Cycloclasticus_sp_UWMA_0335
Gammaproteobacteria_bacterium_UWMA_0258
Gammaproteobacteria_bacterium_UWMA_0260
Gammaproteobacteria_bacterium_UWMA_0261
Gammaproteobacteria_bacterium_UWMA_0273
Gammaproteobacteria_bacterium_UWMA_0278
Gammaproteobacteria_bacterium_UWMA_0281
Gammaproteobacteria_bacterium_UWMA_0282
Gammaproteobacteria_bacterium_UWMA_0291
Gammaproteobacteria_bacterium_UWMA_0299
Gammaproteobacteria_bacterium_UWMA_0301
Gammaproteobacteria_bacterium_UWMA_0302
Gammaproteobacteria_bacterium_UWMA_0343
Methylococcaceae_bacterium_UWMA_0325
Methylococcaceae_bacterium_UWMA_0327
Methylococcaceae_bacterium_UWMA_0348
Methylophilaceae_bacterium_UWMA_0326
Methyloprofundus_sp_UWMA_0312
Oceanospirillaceae_bacterium_UWMA_0280
Porticoccaceae_bacterium_UWMA_0313
Thiotrichaceae_bacterium_UWMA_0311
num of rxns relieved in the below orgs in the presence of clust6
org	unpert	clust_6KO	rxns relieved	cluster it belongs to	tot num of orgs in that cluster
Micavibrio_sp_UWMA_0310	1300	1303	3	2	7
