# Supplementary material for: Metagenome-based metabolic modelling predicts unique microbial interactions in deep-sea hydrothermal plume microbiomes
Source: ISME Commun. 2023 Apr 29;3:42. doi: 10.1038/s43705-023-00242-8 (PMC10148797; doi:10.1038/s43705-023-00242-8)
Supplement: Supplementary file 12 — Supplementary File S11 [file 43705_2023_242_MOESM12_ESM.zip › clusterKO_24clusters_marine_broth_2216/data_analysis/relieved_rxns_10.tsv]

acceptor	relieved reactions
Acidimicrobiia_bacterium_UWMA_0264
Acidimicrobiia_bacterium_UWMA_0303
Acidimicrobiia_bacterium_UWMA_0319
Acidobacteria_bacterium_UWMA_0355	MFUMt8	MALt2r	FUM	MALt4	FUMt2r	ASPO5
	L-aspartate oxidase	L malate reversible transport via proton symport	Namalate symporter	Fumarate reversible transport via symport	Fumarase	Na+/fumarate symporter
	mal__L_e + na1_e --> mal__L_c + na1_c	asp__L_c + fum_c --> h_c + iasp_c + succ_c	fum_e + na1_e --> fum_c + na1_c	fum_c + h2o_c <=> mal__L_c	h_e + mal__L_e --> h_c + mal__L_c	fum_e + h_e --> fum_c + h_c
Alphaproteobacteria_bacterium_UWMA_0321	MALt4	MFUMt8	FUM
	Na+/fumarate symporter	Namalate symporter	Fumarase
	fum_c + h2o_c <=> mal__L_c	mal__L_e + na1_e --> mal__L_c + na1_c	fum_e + na1_e --> fum_c + na1_c
Bacteroidetes_bacterium_UWMA_0293
Bacteroidetes_bacterium_UWMA_0358
Candidatus_Handelsmanbacteria_bacterium_UWMA_0286	MALt4	MFUMt8	FUM
	Na+/fumarate symporter	Namalate symporter	Fumarase
	fum_c + h2o_c <=> mal__L_c	mal__L_e + na1_e --> mal__L_c + na1_c	fum_e + na1_e --> fum_c + na1_c
Candidatus_Handelsmanbacteria_bacterium_UWMA_0300	MALt4	MFUMt8	FUM
	Na+/fumarate symporter	Namalate symporter	Fumarase
	fum_c + h2o_c <=> mal__L_c	mal__L_e + na1_e --> mal__L_c + na1_c	fum_e + na1_e --> fum_c + na1_c
Candidatus_Lambdaproteobacteria_bacterium_UWMA_0298
Candidatus_Lambdaproteobacteria_bacterium_UWMA_0318
Candidatus_Marinimicrobia_bacterium_UWMA_0285	MALt4	ASPO5	MFUMt8	FUM
	Na+/fumarate symporter	L-aspartate oxidase	Namalate symporter	Fumarase
	asp__L_c + fum_c --> h_c + iasp_c + succ_c	fum_c + h2o_c <=> mal__L_c	mal__L_e + na1_e --> mal__L_c + na1_c	fum_e + na1_e --> fum_c + na1_c
Candidatus_Marinimicrobia_bacterium_UWMA_0306	FUMtr	MFUMt8	FUM	MALt4	FUMt2r	MALt2r
	L malate reversible transport via proton symport	Fumarate transport via diffusion (reversible)	Namalate symporter	Fumarate reversible transport via symport	Fumarase	Na+/fumarate symporter
	mal__L_e + na1_e --> mal__L_c + na1_c	fum_e + na1_e --> fum_c + na1_c	fum_c + h2o_c <=> mal__L_c	h_e + mal__L_e --> h_c + mal__L_c	fum_e <=> fum_c	fum_e + h_e --> fum_c + h_c
Candidatus_Marinimicrobia_bacterium_UWMA_0309	MALt4	MFUMt8	MALEI	FUM
	Na+/fumarate symporter	Fumarase	Namalate symporter	Maleate cis trans isomerase
	fum_c + h2o_c <=> mal__L_c	male_c <=> fum_c	mal__L_e + na1_e --> mal__L_c + na1_c	fum_e + na1_e --> fum_c + na1_c
Candidatus_Marinimicrobia_bacterium_UWMA_0347	MALt4	MFUMt8	FUMtr	FUM
	Na+/fumarate symporter	Fumarate transport via diffusion (reversible)	Namalate symporter	Fumarase
	fum_c + h2o_c <=> mal__L_c	fum_e <=> fum_c	mal__L_e + na1_e --> mal__L_c + na1_c	fum_e + na1_e --> fum_c + na1_c
Candidatus_Pacearchaeota_archaeon_UWMA_0287
Candidatus_Pelagibacter_sp_UWMA_0307
Candidatus_Thioglobus_sp_UWMA_0259	ASPO5	MALt3r	FUM
		L-aspartate oxidase	Fumarase
	asp__L_c + fum_c --> h_c + iasp_c + succ_c	fum_c + h2o_c <=> mal__L_c	h_c + mal__L_e <-- h_e + mal__L_c
Candidatus_Thioglobus_sp_UWMA_0272
Candidatus_Thioglobus_sp_UWMA_0322	ASPO5	MALt3r	FUM
		L-aspartate oxidase	Fumarase
	asp__L_c + fum_c --> h_c + iasp_c + succ_c	fum_c + h2o_c <=> mal__L_c	h_c + mal__L_e <-- h_e + mal__L_c
Candidatus_Thioglobus_sp_UWMA_0342
Candidatus_Thioglobus_sp_UWMA_0360
Cycloclasticus_sp_UWMA_0316	MALt3r	FUM
		Fumarase
	fum_c + h2o_c <=> mal__L_c	h_c + mal__L_e <-- h_e + mal__L_c
Cycloclasticus_sp_UWMA_0335	ASPO5	MALt3r	FUM
		L-aspartate oxidase	Fumarase
	asp__L_c + fum_c --> h_c + iasp_c + succ_c	fum_c + h2o_c <=> mal__L_c	h_c + mal__L_e <-- h_e + mal__L_c
Cytophagales_bacterium_UWMA_0338
Dehalococcoidia_bacterium_UWMA_0267
Dehalococcoidia_bacterium_UWMA_0331
Dehalococcoidia_bacterium_UWMA_0337
Dehalococcoidia_bacterium_UWMA_0354
Flavobacteriaceae_bacterium_UWMA_0314	SUCMALt	FUMtr	FUM
		Fumarate transport via diffusion (reversible)	Fumarase
	fum_c + h2o_c <=> mal__L_c	fum_e <=> fum_c	mal__L_c + succ_e <=> mal__L_e + succ_c
Flavobacteriaceae_bacterium_UWMA_0351	MALt4	MFUMt8	FUM	SUCMALt
	Na+/fumarate symporter		Namalate symporter	Fumarase
	mal__L_c + succ_e <=> mal__L_e + succ_c	fum_c + h2o_c <=> mal__L_c	mal__L_e + na1_e --> mal__L_c + na1_c	fum_e + na1_e --> fum_c + na1_c
Flavobacteriales_bacterium_UWMA_0274	FUMt2r	MALt2r	SUCFUMt	FUM
	Succinate:fumarate antiporter	L malate reversible transport via proton symport	Fumarate reversible transport via symport	Fumarase
	fum_c + h2o_c <=> mal__L_c	h_e + mal__L_e --> h_c + mal__L_c	fum_e + succ_c <=> fum_c + succ_e	fum_e + h_e --> fum_c + h_c
Flavobacteriales_bacterium_UWMA_0277
Flavobacteriales_bacterium_UWMA_0289
Fuerstia_sp_UWMA_0333	MALt4	MFUMt8	FUM
	Na+/fumarate symporter	Namalate symporter	Fumarase
	fum_c + h2o_c <=> mal__L_c	mal__L_e + na1_e --> mal__L_c + na1_c	fum_e + na1_e --> fum_c + na1_c
Gammaproteobacteria_bacterium_UWMA_0258	MALt4	ASPO5	MFUMt8	FUM
	Na+/fumarate symporter	L-aspartate oxidase	Namalate symporter	Fumarase
	asp__L_c + fum_c --> h_c + iasp_c + succ_c	fum_c + h2o_c <=> mal__L_c	mal__L_e + na1_e --> mal__L_c + na1_c	fum_e + na1_e --> fum_c + na1_c
Gammaproteobacteria_bacterium_UWMA_0260
Gammaproteobacteria_bacterium_UWMA_0261	MALt4	MFUMt8	FUM
	Na+/fumarate symporter	Namalate symporter	Fumarase
	fum_c + h2o_c <=> mal__L_c	mal__L_e + na1_e --> mal__L_c + na1_c	fum_e + na1_e --> fum_c + na1_c
Gammaproteobacteria_bacterium_UWMA_0273	MALEI	MALt3r	FUM
		Fumarase	Maleate cis trans isomerase
	fum_c + h2o_c <=> mal__L_c	h_c + mal__L_e <-- h_e + mal__L_c	male_c <=> fum_c
Gammaproteobacteria_bacterium_UWMA_0278	MALt4	FUMt2r	MFUMt8	FUM
	Na+/fumarate symporter	Namalate symporter	Fumarate reversible transport via symport	Fumarase
	fum_e + h_e --> fum_c + h_c	fum_c + h2o_c <=> mal__L_c	mal__L_e + na1_e --> mal__L_c + na1_c	fum_e + na1_e --> fum_c + na1_c
Gammaproteobacteria_bacterium_UWMA_0281	MALt4	MFUMt8	FUM
	Na+/fumarate symporter	Namalate symporter	Fumarase
	fum_c + h2o_c <=> mal__L_c	mal__L_e + na1_e --> mal__L_c + na1_c	fum_e + na1_e --> fum_c + na1_c
Gammaproteobacteria_bacterium_UWMA_0282	MALt2_2pp	MALEI	MFUMt8	FUM	MALt4	FUMt2_2pp	FUMtex	MALtex	ASPO5
	Fumarate transport via diffusion (extracellular to periplasm)	L-aspartate oxidase	Malate transport via proton symport (2 H) (periplasm)	Fumarate transport via proton symport (2 H) (periplasm)	Maleate cis trans isomerase	Malate transport via diffusion (extracellular to periplasm)	Namalate symporter	Fumarase	Na+/fumarate symporter
	mal__L_e <=> mal__L_p	mal__L_e + na1_e --> mal__L_c + na1_c	2.0 h_p + mal__L_p --> 2.0 h_c + mal__L_c	male_c <=> fum_c	fum_p + 2.0 h_p --> fum_c + 2.0 h_c	asp__L_c + fum_c --> h_c + iasp_c + succ_c	fum_e + na1_e --> fum_c + na1_c	fum_c + h2o_c <=> mal__L_c	fum_e <=> fum_p
Gammaproteobacteria_bacterium_UWMA_0291	MFUMt8	FUM	MALt4	MALEI	ASPO5
	L-aspartate oxidase	Maleate cis trans isomerase	Namalate symporter	Fumarase	Na+/fumarate symporter
	mal__L_e + na1_e --> mal__L_c + na1_c	male_c <=> fum_c	asp__L_c + fum_c --> h_c + iasp_c + succ_c	fum_e + na1_e --> fum_c + na1_c	fum_c + h2o_c <=> mal__L_c
Gammaproteobacteria_bacterium_UWMA_0299	MALt4	ASPO5	MFUMt8	FUM
	Na+/fumarate symporter	L-aspartate oxidase	Namalate symporter	Fumarase
	asp__L_c + fum_c --> h_c + iasp_c + succ_c	fum_c + h2o_c <=> mal__L_c	mal__L_e + na1_e --> mal__L_c + na1_c	fum_e + na1_e --> fum_c + na1_c
Gammaproteobacteria_bacterium_UWMA_0301
Gammaproteobacteria_bacterium_UWMA_0302	MFUMt8	FUM	MALt4	MALEI	ASPO5
	L-aspartate oxidase	Maleate cis trans isomerase	Namalate symporter	Fumarase	Na+/fumarate symporter
	mal__L_e + na1_e --> mal__L_c + na1_c	male_c <=> fum_c	asp__L_c + fum_c --> h_c + iasp_c + succ_c	fum_e + na1_e --> fum_c + na1_c	fum_c + h2o_c <=> mal__L_c
Gammaproteobacteria_bacterium_UWMA_0343	MALt4	MFUMt8	FUM
	Na+/fumarate symporter	Namalate symporter	Fumarase
	fum_c + h2o_c <=> mal__L_c	mal__L_e + na1_e --> mal__L_c + na1_c	fum_e + na1_e --> fum_c + na1_c
Gemmatimonadetes_bacterium_UWMA_0296	MALt4	MFUMt8	FUM
	Na+/fumarate symporter	Namalate symporter	Fumarase
	fum_c + h2o_c <=> mal__L_c	mal__L_e + na1_e --> mal__L_c + na1_c	fum_e + na1_e --> fum_c + na1_c
Gemmatimonadetes_bacterium_UWMA_0308	MFUMt8	FUM	MALt4	FUMt2r	MALt2r
	L malate reversible transport via proton symport	Namalate symporter	Fumarate reversible transport via symport	Fumarase	Na+/fumarate symporter
	mal__L_e + na1_e --> mal__L_c + na1_c	fum_e + na1_e --> fum_c + na1_c	fum_c + h2o_c <=> mal__L_c	h_e + mal__L_e --> h_c + mal__L_c	fum_e + h_e --> fum_c + h_c
Gemmatimonadetes_bacterium_UWMA_0334	MALt4	MFUMt8	FUM
	Na+/fumarate symporter	Namalate symporter	Fumarase
	fum_c + h2o_c <=> mal__L_c	mal__L_e + na1_e --> mal__L_c + na1_c	fum_e + na1_e --> fum_c + na1_c
Gemmatimonadetes_bacterium_UWMA_0339	SUCFUMt	MFUMt8	FUM	MALt4	FUMt2r	MALt2r
	L malate reversible transport via proton symport	Succinate:fumarate antiporter	Namalate symporter	Fumarate reversible transport via symport	Fumarase	Na+/fumarate symporter
	mal__L_e + na1_e --> mal__L_c + na1_c	fum_e + na1_e --> fum_c + na1_c	fum_c + h2o_c <=> mal__L_c	fum_e + succ_c <=> fum_c + succ_e	fum_e + h_e --> fum_c + h_c	h_e + mal__L_e --> h_c + mal__L_c
Henriciella_sp_UWMA_0297	MFUMt8	FUM	MALt4	MALEI	ASPO5
	L-aspartate oxidase	Maleate cis trans isomerase	Namalate symporter	Fumarase	Na+/fumarate symporter
	mal__L_e + na1_e --> mal__L_c + na1_c	male_c <=> fum_c	asp__L_c + fum_c --> h_c + iasp_c + succ_c	fum_e + na1_e --> fum_c + na1_c	fum_c + h2o_c <=> mal__L_c
Marine_Group_III_euryarchaeote_UWMA_0284	MALt4	MFUMt8	FUM
	Na+/fumarate symporter	Namalate symporter	Fumarase
	fum_c + h2o_c <=> mal__L_c	mal__L_e + na1_e --> mal__L_c + na1_c	fum_e + na1_e --> fum_c + na1_c
Marine_Group_III_euryarchaeote_UWMA_0340	MALt4	MFUMt8	FUM
	Na+/fumarate symporter	Namalate symporter	Fumarase
	fum_c + h2o_c <=> mal__L_c	mal__L_e + na1_e --> mal__L_c + na1_c	fum_e + na1_e --> fum_c + na1_c
Marine_Group_II_euryarchaeote_UWMA_0266
Marine_Group_II_euryarchaeote_UWMA_0275
Marine_Group_II_euryarchaeote_UWMA_0279
Marine_Group_II_euryarchaeote_UWMA_0283
Marine_Group_II_euryarchaeote_UWMA_0323
Marine_Group_II_euryarchaeote_UWMA_0328
Marine_Group_II_euryarchaeote_UWMA_0344
Marine_Group_II_euryarchaeote_UWMA_0350
Marine_Group_II_euryarchaeote_UWMA_0352	FUMtr
	Fumarate transport via diffusion (reversible)
	fum_e <=> fum_c
Marine_Group_II_euryarchaeote_UWMA_0357
Methylococcaceae_bacterium_UWMA_0325	MALt4	ASPO5	MFUMt8	MALt3r
	Na+/fumarate symporter		L-aspartate oxidase	Namalate symporter
	asp__L_c + fum_c --> h_c + iasp_c + succ_c	h_c + mal__L_e <-- h_e + mal__L_c	mal__L_e + na1_e --> mal__L_c + na1_c	fum_e + na1_e --> fum_c + na1_c
Methylococcaceae_bacterium_UWMA_0327	MALt4	MFUMt8	FUM
	Na+/fumarate symporter	Namalate symporter	Fumarase
	fum_c + h2o_c <=> mal__L_c	mal__L_e + na1_e --> mal__L_c + na1_c	fum_e + na1_e --> fum_c + na1_c
Methylococcaceae_bacterium_UWMA_0348	MFUMt8	MALt2r	FUM	MALt4	FUMt2r	ASPO5
	L-aspartate oxidase	L malate reversible transport via proton symport	Namalate symporter	Fumarate reversible transport via symport	Fumarase	Na+/fumarate symporter
	mal__L_e + na1_e --> mal__L_c + na1_c	asp__L_c + fum_c --> h_c + iasp_c + succ_c	fum_e + na1_e --> fum_c + na1_c	fum_c + h2o_c <=> mal__L_c	h_e + mal__L_e --> h_c + mal__L_c	fum_e + h_e --> fum_c + h_c
Methylophilaceae_bacterium_UWMA_0326
Methyloprofundus_sp_UWMA_0312	MALt3r	MFUMt8	FUM	MALt4	ASPO5
		L-aspartate oxidase	Namalate symporter	Fumarase	Na+/fumarate symporter
	mal__L_e + na1_e --> mal__L_c + na1_c	h_c + mal__L_e <-- h_e + mal__L_c	asp__L_c + fum_c --> h_c + iasp_c + succ_c	fum_e + na1_e --> fum_c + na1_c	fum_c + h2o_c <=> mal__L_c
Micavibrio_sp_UWMA_0310
Microbacterium_sp_UWMA_0270	MALt3r	FUM
		Fumarase
	fum_c + h2o_c <=> mal__L_c	h_c + mal__L_e <-- h_e + mal__L_c
Myxococcales_bacterium_UWMA_0315
Myxococcales_bacterium_UWMA_0324
Myxococcales_bacterium_UWMA_0330	FUMt2r	MALt2r	FUM
	L malate reversible transport via proton symport	Fumarate reversible transport via symport	Fumarase
	fum_c + h2o_c <=> mal__L_c	h_e + mal__L_e --> h_c + mal__L_c	fum_e + h_e --> fum_c + h_c
Myxococcales_bacterium_UWMA_0336
Nitrospinaceae_bacterium_UWMA_0262	MALt4	MFUMt8	FUM
	Na+/fumarate symporter	Namalate symporter	Fumarase
	fum_c + h2o_c <=> mal__L_c	mal__L_e + na1_e --> mal__L_c + na1_c	fum_e + na1_e --> fum_c + na1_c
Nitrospinaceae_bacterium_UWMA_0271	MFUMt8	FUM	MALt4	MALLAC	FUMt2r	MALt2r
	Malolactic enzyme	L malate reversible transport via proton symport	Namalate symporter	Fumarate reversible transport via symport	Fumarase	Na+/fumarate symporter
	mal__L_e + na1_e --> mal__L_c + na1_c	fum_e + na1_e --> fum_c + na1_c	fum_c + h2o_c <=> mal__L_c	h_e + mal__L_e --> h_c + mal__L_c	h_c + mal__L_c --> co2_c + lac__L_c	fum_e + h_e --> fum_c + h_c
Nitrospinaceae_bacterium_UWMA_0356	MALt4	MFUMt8	FUMtr	FUM
	Na+/fumarate symporter	Fumarate transport via diffusion (reversible)	Namalate symporter	Fumarase
	fum_c + h2o_c <=> mal__L_c	fum_e <=> fum_c	mal__L_e + na1_e --> mal__L_c + na1_c	fum_e + na1_e --> fum_c + na1_c
Nitrospira_sp_UWMA_0268	MALt4	MFUMt8	FUM
	Na+/fumarate symporter	Namalate symporter	Fumarase
	fum_c + h2o_c <=> mal__L_c	mal__L_e + na1_e --> mal__L_c + na1_c	fum_e + na1_e --> fum_c + na1_c
Oceanospirillaceae_bacterium_UWMA_0280	ASPO5	MALt3r	FUM
		L-aspartate oxidase	Fumarase
	asp__L_c + fum_c --> h_c + iasp_c + succ_c	fum_c + h2o_c <=> mal__L_c	h_c + mal__L_e <-- h_e + mal__L_c
Planctomycetaceae_bacterium_UWMA_0346	MALt4	FUMt2r	MALt2r	FUM
	L malate reversible transport via proton symport	Namalate symporter	Fumarate reversible transport via symport	Fumarase
	fum_e + h_e --> fum_c + h_c	fum_c + h2o_c <=> mal__L_c	h_e + mal__L_e --> h_c + mal__L_c	mal__L_e + na1_e --> mal__L_c + na1_c
Planctomycetes_bacterium_UWMA_0265	MALt4	FUMt1pp	MFUMt8	FUM
	Fumarate transport via diffusion in (periplasm)	Na+/fumarate symporter	Namalate symporter	Fumarase
	fum_c + h2o_c <=> mal__L_c	fum_p <=> fum_c	mal__L_e + na1_e --> mal__L_c + na1_c	fum_e + na1_e --> fum_c + na1_c
Planctomycetes_bacterium_UWMA_0276	SUCMALt	FUM	MALt4	MALEI	MFUMt8
		Maleate cis trans isomerase	Namalate symporter	Fumarase	Na+/fumarate symporter
	mal__L_e + na1_e --> mal__L_c + na1_c	male_c <=> fum_c	mal__L_c + succ_e <=> mal__L_e + succ_c	fum_e + na1_e --> fum_c + na1_c	fum_c + h2o_c <=> mal__L_c
Planctomycetes_bacterium_UWMA_0294	MALt4	MFUMt8	FUM
	Na+/fumarate symporter	Namalate symporter	Fumarase
	fum_c + h2o_c <=> mal__L_c	mal__L_e + na1_e --> mal__L_c + na1_c	fum_e + na1_e --> fum_c + na1_c
Planctomycetes_bacterium_UWMA_0329	MALt4	MFUMt8	FUM
	Na+/fumarate symporter	Namalate symporter	Fumarase
	fum_c + h2o_c <=> mal__L_c	mal__L_e + na1_e --> mal__L_c + na1_c	fum_e + na1_e --> fum_c + na1_c
Planctomycetes_bacterium_UWMA_0345	MALt4	ASPO5	MFUMt8	FUM
	Na+/fumarate symporter	L-aspartate oxidase	Namalate symporter	Fumarase
	asp__L_c + fum_c --> h_c + iasp_c + succ_c	fum_c + h2o_c <=> mal__L_c	mal__L_e + na1_e --> mal__L_c + na1_c	fum_e + na1_e --> fum_c + na1_c
Porticoccaceae_bacterium_UWMA_0313	MALt4	MFUMt8	MALEI	FUM
	Na+/fumarate symporter	Fumarase	Namalate symporter	Maleate cis trans isomerase
	fum_c + h2o_c <=> mal__L_c	male_c <=> fum_c	mal__L_e + na1_e --> mal__L_c + na1_c	fum_e + na1_e --> fum_c + na1_c
Rhodospirillales_bacterium_UWMA_0295	MALEI	MALt3r	FUM
		Fumarase	Maleate cis trans isomerase
	fum_c + h2o_c <=> mal__L_c	h_c + mal__L_e <-- h_e + mal__L_c	male_c <=> fum_c
Sneathiellales_bacterium_UWMA_0353
Sulfitobacter_sp_UWMA_0305	MALt3r	MCITL2	MICITDr	FUM	MALEI	ASPO5
		L-aspartate oxidase	Maleate cis trans isomerase	2-methylisocitrate dehydratase	Methylisocitrate lyase	Fumarase
	2mcacn_c + h2o_c <=> micit_c	h_c + mal__L_e <-- h_e + mal__L_c	male_c <=> fum_c	asp__L_c + fum_c --> h_c + iasp_c + succ_c	micit_c <=> pyr_c + succ_c	fum_c + h2o_c <=> mal__L_c
Thiotrichaceae_bacterium_UWMA_0311
Verrucomicrobiales_bacterium_UWMA_0292	MALt3r	FUM
		Fumarase
	fum_c + h2o_c <=> mal__L_c	h_c + mal__L_e <-- h_e + mal__L_c
Verrucomicrobiales_bacterium_UWMA_0320	MALt4	MFUMt8	MALt3r	FUM
	Na+/fumarate symporter		Namalate symporter	Fumarase
	fum_c + h2o_c <=> mal__L_c	h_c + mal__L_e <-- h_e + mal__L_c	mal__L_e + na1_e --> mal__L_c + na1_c	fum_e + na1_e --> fum_c + na1_c
Verrucomicrobiales_bacterium_UWMA_0332	FUMt2r	MALt2r	FUM
	L malate reversible transport via proton symport	Fumarate reversible transport via symport	Fumarase
	fum_c + h2o_c <=> mal__L_c	h_e + mal__L_e --> h_c + mal__L_c	fum_e + h_e --> fum_c + h_c
candidate_division_UBP10_bacterium_UWMA_0304	MALt4	ASPO5	MFUMt8	FUM
	Na+/fumarate symporter	L-aspartate oxidase	Namalate symporter	Fumarase
	asp__L_c + fum_c --> h_c + iasp_c + succ_c	fum_c + h2o_c <=> mal__L_c	mal__L_e + na1_e --> mal__L_c + na1_c	fum_e + na1_e --> fum_c + na1_c
candidate_division_Zixibacteria_bacterium_UWMA_0288	MALt4	MFUMt8	FUM
	Na+/fumarate symporter	Namalate symporter	Fumarase
	fum_c + h2o_c <=> mal__L_c	mal__L_e + na1_e --> mal__L_c + na1_c	fum_e + na1_e --> fum_c + na1_c
