# Supplementary material for: Metagenome-based metabolic modelling predicts unique microbial interactions in deep-sea hydrothermal plume microbiomes
Source: ISME Commun. 2023 Apr 29;3:42. doi: 10.1038/s43705-023-00242-8 (PMC10148797; doi:10.1038/s43705-023-00242-8)
Supplement: Supplementary file 12 — Supplementary File S11 [file 43705_2023_242_MOESM12_ESM.zip › clusterKO_24clusters_marine_broth_2216/data_analysis/relieved_rxns_14.tsv]

acceptor	relieved reactions
Acidimicrobiia_bacterium_UWMA_0264
Acidimicrobiia_bacterium_UWMA_0303
Acidimicrobiia_bacterium_UWMA_0319
Acidobacteria_bacterium_UWMA_0355	AKGt2r
	2 oxoglutarate reversible transport via symport
	akg_e + h_e --> akg_c + h_c
Alphaproteobacteria_bacterium_UWMA_0321
Bacteroidetes_bacterium_UWMA_0293
Bacteroidetes_bacterium_UWMA_0358
Candidatus_Handelsmanbacteria_bacterium_UWMA_0286
Candidatus_Handelsmanbacteria_bacterium_UWMA_0300
Candidatus_Lambdaproteobacteria_bacterium_UWMA_0298
Candidatus_Lambdaproteobacteria_bacterium_UWMA_0318
Candidatus_Marinimicrobia_bacterium_UWMA_0285
Candidatus_Marinimicrobia_bacterium_UWMA_0306	AKGt2r
	2 oxoglutarate reversible transport via symport
	akg_e + h_e --> akg_c + h_c
Candidatus_Marinimicrobia_bacterium_UWMA_0309
Candidatus_Marinimicrobia_bacterium_UWMA_0347
Candidatus_Nitrosopelagicus_sp_UWMA_0359
Candidatus_Pacearchaeota_archaeon_UWMA_0287
Candidatus_Pelagibacter_sp_UWMA_0307
Candidatus_Thioglobus_sp_UWMA_0259
Candidatus_Thioglobus_sp_UWMA_0272
Candidatus_Thioglobus_sp_UWMA_0322
Candidatus_Thioglobus_sp_UWMA_0342
Candidatus_Thioglobus_sp_UWMA_0360
Cycloclasticus_sp_UWMA_0316
Cycloclasticus_sp_UWMA_0335
Cytophagales_bacterium_UWMA_0338
Dehalococcoidia_bacterium_UWMA_0267
Dehalococcoidia_bacterium_UWMA_0331
Dehalococcoidia_bacterium_UWMA_0337
Dehalococcoidia_bacterium_UWMA_0354
Flavobacteriaceae_bacterium_UWMA_0314
Flavobacteriaceae_bacterium_UWMA_0351
Flavobacteriales_bacterium_UWMA_0274
Flavobacteriales_bacterium_UWMA_0277
Flavobacteriales_bacterium_UWMA_0289
Fuerstia_sp_UWMA_0333
Gammaproteobacteria_bacterium_UWMA_0258
Gammaproteobacteria_bacterium_UWMA_0260
Gammaproteobacteria_bacterium_UWMA_0261
Gammaproteobacteria_bacterium_UWMA_0273
Gammaproteobacteria_bacterium_UWMA_0278
Gammaproteobacteria_bacterium_UWMA_0281
Gammaproteobacteria_bacterium_UWMA_0282
Gammaproteobacteria_bacterium_UWMA_0291
Gammaproteobacteria_bacterium_UWMA_0299
Gammaproteobacteria_bacterium_UWMA_0301
Gammaproteobacteria_bacterium_UWMA_0302
Gammaproteobacteria_bacterium_UWMA_0343
Gemmatimonadetes_bacterium_UWMA_0296
Gemmatimonadetes_bacterium_UWMA_0308
Gemmatimonadetes_bacterium_UWMA_0334
Gemmatimonadetes_bacterium_UWMA_0339
Henriciella_sp_UWMA_0297
Methylococcaceae_bacterium_UWMA_0325
Methylococcaceae_bacterium_UWMA_0327
Methylococcaceae_bacterium_UWMA_0348
Methylophilaceae_bacterium_UWMA_0326
Methyloprofundus_sp_UWMA_0312
Micavibrio_sp_UWMA_0310
Microbacterium_sp_UWMA_0270
Myxococcales_bacterium_UWMA_0315
Myxococcales_bacterium_UWMA_0324
Myxococcales_bacterium_UWMA_0330
Myxococcales_bacterium_UWMA_0336
Nitrosopumilus_sp_UWMA_0263
Nitrospinaceae_bacterium_UWMA_0262
Nitrospinaceae_bacterium_UWMA_0271	ALATA_L	MCITL2	AKGt2r	ACLS
	2 oxoglutarate reversible transport via symport	L-alanine transaminase	Methylisocitrate lyase	Acetolactate synthase
	h_c + 2.0 pyr_c --> alac__S_c + co2_c	micit_c <=> pyr_c + succ_c	akg_c + ala__L_c <=> glu__L_c + pyr_c	akg_e + h_e --> akg_c + h_c
Nitrospinaceae_bacterium_UWMA_0356
Nitrospira_sp_UWMA_0268
Oceanospirillaceae_bacterium_UWMA_0280
Planctomycetaceae_bacterium_UWMA_0346	AKGt2r
	2 oxoglutarate reversible transport via symport
	akg_e + h_e --> akg_c + h_c
Planctomycetes_bacterium_UWMA_0265
Planctomycetes_bacterium_UWMA_0276
Planctomycetes_bacterium_UWMA_0294
Planctomycetes_bacterium_UWMA_0329
Planctomycetes_bacterium_UWMA_0345
Porticoccaceae_bacterium_UWMA_0313
Rhodospirillales_bacterium_UWMA_0295
Sneathiellales_bacterium_UWMA_0353
Sulfitobacter_sp_UWMA_0305
Thiotrichaceae_bacterium_UWMA_0311
Verrucomicrobiales_bacterium_UWMA_0292	AKGt2r
	2 oxoglutarate reversible transport via symport
	akg_e + h_e --> akg_c + h_c
Verrucomicrobiales_bacterium_UWMA_0320
Verrucomicrobiales_bacterium_UWMA_0332	AKGt2r	CYSTA
	2 oxoglutarate reversible transport via symport	Cysteine transaminase
	akg_c + cys__L_c --> glu__L_c + mercppyr_c	akg_e + h_e --> akg_c + h_c
candidate_division_UBP10_bacterium_UWMA_0304
candidate_division_Zixibacteria_bacterium_UWMA_0288
