# Supplementary material for: Metagenome-based metabolic modelling predicts unique microbial interactions in deep-sea hydrothermal plume microbiomes
Source: ISME Commun. 2023 Apr 29;3:42. doi: 10.1038/s43705-023-00242-8 (PMC10148797; doi:10.1038/s43705-023-00242-8)
Supplement: Supplementary file 12 — Supplementary File S11 [file 43705_2023_242_MOESM12_ESM.zip › clusterKO_24clusters_marine_broth_2216/data_analysis/relieved_rxns_14_exc_mets.csv]

	0	1
Acidobacteria_bacterium_UWMA_0355.xml,AKGt2r.xml	akg_e	h_e
Candidatus_Marinimicrobia_bacterium_UWMA_0306.xml,AKGt2r.xml	akg_e	h_e
Nitrospinaceae_bacterium_UWMA_0271.xml,ALATA_L.xml	akg_e	h_e
Planctomycetaceae_bacterium_UWMA_0346.xml,AKGt2r.xml	akg_e	h_e
Verrucomicrobiales_bacterium_UWMA_0292.xml,AKGt2r.xml	akg_e	h_e
Verrucomicrobiales_bacterium_UWMA_0332.xml,AKGt2r.xml	akg_e	h_e
