# Supplementary material for: Metagenome-based metabolic modelling predicts unique microbial interactions in deep-sea hydrothermal plume microbiomes
Source: ISME Commun. 2023 Apr 29;3:42. doi: 10.1038/s43705-023-00242-8 (PMC10148797; doi:10.1038/s43705-023-00242-8)
Supplement: Supplementary file 12 — Supplementary File S11 [file 43705_2023_242_MOESM12_ESM.zip › clusterKO_24clusters_marine_broth_2216/data_analysis/relieved_rxns_15_exc_mets.csv]

	0	1	2	3
Acidobacteria_bacterium_UWMA_0355.xml,SUCCt2r.xml	mal__L_e	fum_e	succ_e	h_e
Alphaproteobacteria_bacterium_UWMA_0321.xml,MALt4.xml	fum_e	succ_e	mal__L_e
Candidatus_Handelsmanbacteria_bacterium_UWMA_0286.xml,HMR_9610.xml	fum_e	succ_e	mal__L_e
Candidatus_Handelsmanbacteria_bacterium_UWMA_0300.xml,HMR_9610.xml	fum_e	succ_e	mal__L_e
Candidatus_Marinimicrobia_bacterium_UWMA_0285.xml,HMR_9610.xml	fum_e	succ_e	mal__L_e
Candidatus_Marinimicrobia_bacterium_UWMA_0306.xml,SUCCt2r.xml	mal__L_e	fum_e	succ_e	h_e
Candidatus_Marinimicrobia_bacterium_UWMA_0309.xml,HMR_9610.xml	fum_e	succ_e	mal__L_e
Candidatus_Marinimicrobia_bacterium_UWMA_0347.xml,FUMtr.xml	fum_e	succ_e	mal__L_e
Candidatus_Thioglobus_sp_UWMA_0259.xml,ASPO5.xml	mal__L_e	h_e
Candidatus_Thioglobus_sp_UWMA_0322.xml,ASPO5.xml	mal__L_e	h_e
Cycloclasticus_sp_UWMA_0316.xml,MALt3r.xml	mal__L_e	h_e
Cycloclasticus_sp_UWMA_0335.xml,ASPO5.xml	mal__L_e	h_e
Flavobacteriaceae_bacterium_UWMA_0314.xml,SUCMALt.xml	fum_e	succ_e	mal__L_e
Flavobacteriaceae_bacterium_UWMA_0351.xml,HMR_9610.xml	fum_e	succ_e	mal__L_e
Flavobacteriales_bacterium_UWMA_0274.xml,SUCCt2r.xml	h_e	fum_e	succ_e	mal__L_e
Flavobacteriales_bacterium_UWMA_0277.xml,SUCCt.xml	succ_e
Flavobacteriales_bacterium_UWMA_0289.xml,SUCCt.xml	succ_e
Fuerstia_sp_UWMA_0333.xml,HMR_9610.xml	fum_e	succ_e	mal__L_e
Gammaproteobacteria_bacterium_UWMA_0258.xml,HMR_9610.xml	fum_e	succ_e	mal__L_e
Gammaproteobacteria_bacterium_UWMA_0261.xml,MALt4.xml	fum_e	succ_e	mal__L_e
Gammaproteobacteria_bacterium_UWMA_0273.xml,MALEI.xml	mal__L_e	h_e
Gammaproteobacteria_bacterium_UWMA_0278.xml,SUCCt2r.xml	mal__L_e	fum_e	succ_e	h_e
Gammaproteobacteria_bacterium_UWMA_0281.xml,MALt4.xml	fum_e	succ_e	mal__L_e
Gammaproteobacteria_bacterium_UWMA_0282.xml,MALt2_2pp.xml	fum_e	succ_e	mal__L_e
Gammaproteobacteria_bacterium_UWMA_0291.xml,HMR_9610.xml	fum_e	succ_e	mal__L_e
Gammaproteobacteria_bacterium_UWMA_0299.xml,HMR_9610.xml	fum_e	succ_e	mal__L_e
Gammaproteobacteria_bacterium_UWMA_0302.xml,HMR_9610.xml	fum_e	succ_e	mal__L_e
Gammaproteobacteria_bacterium_UWMA_0343.xml,MALt4.xml	fum_e	succ_e	mal__L_e
Gemmatimonadetes_bacterium_UWMA_0296.xml,MALt4.xml	fum_e	succ_e	mal__L_e
Gemmatimonadetes_bacterium_UWMA_0308.xml,SUCCt2r.xml	mal__L_e	fum_e	succ_e	h_e
Gemmatimonadetes_bacterium_UWMA_0334.xml,MALt4.xml	fum_e	succ_e	mal__L_e
Gemmatimonadetes_bacterium_UWMA_0339.xml,SUCCt2r.xml	mal__L_e	fum_e	succ_e	h_e
Henriciella_sp_UWMA_0297.xml,HMR_9610.xml	fum_e	succ_e	mal__L_e
Marine_Group_III_euryarchaeote_UWMA_0284.xml,HMR_9610.xml	fum_e	succ_e	mal__L_e
Marine_Group_III_euryarchaeote_UWMA_0340.xml,HMR_9610.xml	fum_e	succ_e	mal__L_e
Marine_Group_II_euryarchaeote_UWMA_0352.xml,FUMtr.xml	fum_e
Methylococcaceae_bacterium_UWMA_0325.xml,HMR_9610.xml	mal__L_e	fum_e	succ_e	h_e
Methylococcaceae_bacterium_UWMA_0327.xml,HMR_9610.xml	fum_e	succ_e	mal__L_e
Methylococcaceae_bacterium_UWMA_0348.xml,SUCCt2r.xml	mal__L_e	fum_e	succ_e	h_e
Methyloprofundus_sp_UWMA_0312.xml,MALt3r.xml	mal__L_e	fum_e	succ_e	h_e
Microbacterium_sp_UWMA_0270.xml,MALt3r.xml	mal__L_e	h_e
Myxococcales_bacterium_UWMA_0330.xml,SUCCt2r.xml	h_e	fum_e	succ_e	mal__L_e
Nitrosopumilus_sp_UWMA_0263.xml,SUCMALt.xml	succ_e	mal__L_e
Nitrospinaceae_bacterium_UWMA_0262.xml,MALt4.xml	fum_e	succ_e	mal__L_e
Nitrospinaceae_bacterium_UWMA_0271.xml,SUCCt2r.xml	mal__L_e	fum_e	succ_e	h_e
Nitrospinaceae_bacterium_UWMA_0356.xml,FUMtr.xml	fum_e	succ_e	mal__L_e
Nitrospira_sp_UWMA_0268.xml,HMR_9610.xml	fum_e	succ_e	mal__L_e
Oceanospirillaceae_bacterium_UWMA_0280.xml,ASPO5.xml	mal__L_e	h_e
Planctomycetaceae_bacterium_UWMA_0346.xml,SUCCt2r.xml	mal__L_e	fum_e	succ_e	h_e
Planctomycetes_bacterium_UWMA_0265.xml,HMR_9610.xml	fum_e	succ_e	mal__L_e
Planctomycetes_bacterium_UWMA_0276.xml,HMR_9610.xml	fum_e	succ_e	mal__L_e
Planctomycetes_bacterium_UWMA_0294.xml,MALt4.xml	fum_e	succ_e	mal__L_e
Planctomycetes_bacterium_UWMA_0329.xml,MALt4.xml	fum_e	succ_e	mal__L_e
Planctomycetes_bacterium_UWMA_0345.xml,HMR_9610.xml	fum_e	succ_e	mal__L_e
Porticoccaceae_bacterium_UWMA_0313.xml,HMR_9610.xml	fum_e	succ_e	mal__L_e
Rhodospirillales_bacterium_UWMA_0295.xml,MALEI.xml	mal__L_e	h_e
Sulfitobacter_sp_UWMA_0305.xml,MALt3r.xml	mal__L_e	h_e
Verrucomicrobiales_bacterium_UWMA_0292.xml,MALt3r.xml	mal__L_e	h_e
Verrucomicrobiales_bacterium_UWMA_0320.xml,HMR_9610.xml	mal__L_e	fum_e	succ_e	h_e
Verrucomicrobiales_bacterium_UWMA_0332.xml,FUMt2r.xml	h_e	fum_e	succ_e	mal__L_e
candidate_division_UBP10_bacterium_UWMA_0304.xml,HMR_9610.xml	fum_e	succ_e	mal__L_e
candidate_division_Zixibacteria_bacterium_UWMA_0288.xml,HMR_9610.xml	fum_e	succ_e	mal__L_e
