# Supplementary material for: Metagenome-based metabolic modelling predicts unique microbial interactions in deep-sea hydrothermal plume microbiomes
Source: ISME Commun. 2023 Apr 29;3:42. doi: 10.1038/s43705-023-00242-8 (PMC10148797; doi:10.1038/s43705-023-00242-8)
Supplement: Supplementary file 14 — Supplementary File S13 [file 43705_2023_242_MOESM14_ESM.zip]

Archive with 463 entries (459 files):
- clusterKO_individual_clusters_allmedia_ce/community_without_C0.csv
- clusterKO_individual_clusters_allmedia_ce/community_without_C1.csv
- clusterKO_individual_clusters_allmedia_ce/community_without_C10.csv
- clusterKO_individual_clusters_allmedia_ce/community_without_C11.csv
- clusterKO_individual_clusters_allmedia_ce/community_without_C12.csv
- clusterKO_individual_clusters_allmedia_ce/community_without_C13.csv
- clusterKO_individual_clusters_allmedia_ce/community_without_C14.csv
- clusterKO_individual_clusters_allmedia_ce/community_without_C15.csv
- clusterKO_individual_clusters_allmedia_ce/community_without_C16.csv
- clusterKO_individual_clusters_allmedia_ce/community_without_C17.csv
- clusterKO_individual_clusters_allmedia_ce/community_without_C18.csv
- clusterKO_individual_clusters_allmedia_ce/community_without_C19.csv
- clusterKO_individual_clusters_allmedia_ce/community_without_C2.csv
- clusterKO_individual_clusters_allmedia_ce/community_without_C20.csv
- clusterKO_individual_clusters_allmedia_ce/community_without_C21.csv
- clusterKO_individual_clusters_allmedia_ce/community_without_C22.csv
- clusterKO_individual_clusters_allmedia_ce/community_without_C23.csv
- clusterKO_individual_clusters_allmedia_ce/community_without_C24.csv
- clusterKO_individual_clusters_allmedia_ce/community_without_C25.csv
- clusterKO_individual_clusters_allmedia_ce/community_without_C26.csv
- clusterKO_individual_clusters_allmedia_ce/community_without_C27.csv
- clusterKO_individual_clusters_allmedia_ce/community_without_C28.csv
- clusterKO_individual_clusters_allmedia_ce/community_without_C29.csv
- clusterKO_individual_clusters_allmedia_ce/community_without_C3.csv
- clusterKO_individual_clusters_allmedia_ce/community_without_C30.csv
- clusterKO_individual_clusters_allmedia_ce/community_without_C31.csv
- clusterKO_individual_clusters_allmedia_ce/community_without_C32.csv
- clusterKO_individual_clusters_allmedia_ce/community_without_C33.csv
- clusterKO_individual_clusters_allmedia_ce/community_without_C34.csv
- clusterKO_individual_clusters_allmedia_ce/community_without_C35.csv
- clusterKO_individual_clusters_allmedia_ce/community_without_C36.csv
- clusterKO_individual_clusters_allmedia_ce/community_without_C37.csv
- clusterKO_individual_clusters_allmedia_ce/community_without_C38.csv
- clusterKO_individual_clusters_allmedia_ce/community_without_C39.csv
- clusterKO_individual_clusters_allmedia_ce/community_without_C4.csv
- clusterKO_individual_clusters_allmedia_ce/community_without_C40.csv
- clusterKO_individual_clusters_allmedia_ce/community_without_C41.csv
- clusterKO_individual_clusters_allmedia_ce/community_without_C42.csv
- clusterKO_individual_clusters_allmedia_ce/community_without_C43.csv
- clusterKO_individual_clusters_allmedia_ce/community_without_C44.csv
- clusterKO_individual_clusters_allmedia_ce/community_without_C45.csv
- clusterKO_individual_clusters_allmedia_ce/community_without_C46.csv
- clusterKO_individual_clusters_allmedia_ce/community_without_C47.csv
- clusterKO_individual_clusters_allmedia_ce/community_without_C48.csv
- clusterKO_individual_clusters_allmedia_ce/community_without_C49.csv
- clusterKO_individual_clusters_allmedia_ce/community_without_C5.csv
- clusterKO_individual_clusters_allmedia_ce/community_without_C50.csv
- clusterKO_individual_clusters_allmedia_ce/community_without_C51.csv
- clusterKO_individual_clusters_allmedia_ce/community_without_C52.csv
- clusterKO_individual_clusters_allmedia_ce/community_without_C53.csv
- clusterKO_individual_clusters_allmedia_ce/community_without_C54.csv
- clusterKO_individual_clusters_allmedia_ce/community_without_C55.csv
- clusterKO_individual_clusters_allmedia_ce/community_without_C56.csv
- clusterKO_individual_clusters_allmedia_ce/community_without_C57.csv
- clusterKO_individual_clusters_allmedia_ce/community_without_C58.csv
- clusterKO_individual_clusters_allmedia_ce/community_without_C59.csv
- clusterKO_individual_clusters_allmedia_ce/community_without_C6.csv
- clusterKO_individual_clusters_allmedia_ce/community_without_C60.csv
- clusterKO_individual_clusters_allmedia_ce/community_without_C61.csv
- clusterKO_individual_clusters_allmedia_ce/community_without_C62.csv
- clusterKO_individual_clusters_allmedia_ce/community_without_C63.csv
- clusterKO_individual_clusters_allmedia_ce/community_without_C64.csv
- clusterKO_individual_clusters_allmedia_ce/community_without_C65.csv
- clusterKO_individual_clusters_allmedia_ce/community_without_C66.csv
- clusterKO_individual_clusters_allmedia_ce/community_without_C67.csv
- clusterKO_individual_clusters_allmedia_ce/community_without_C68.csv
- clusterKO_individual_clusters_allmedia_ce/community_without_C69.csv
- clusterKO_individual_clusters_allmedia_ce/community_without_C7.csv
- clusterKO_individual_clusters_allmedia_ce/community_without_C70.csv
- clusterKO_individual_clusters_allmedia_ce/community_without_C71.csv
- clusterKO_individual_clusters_allmedia_ce/community_without_C72.csv
- clusterKO_individual_clusters_allmedia_ce/community_without_C73.csv
- clusterKO_individual_clusters_allmedia_ce/community_without_C74.csv
- clusterKO_individual_clusters_allmedia_ce/community_without_C75.csv
- clusterKO_individual_clusters_allmedia_ce/community_without_C76.csv
- clusterKO_individual_clusters_allmedia_ce/community_without_C77.csv
- clusterKO_individual_clusters_allmedia_ce/community_without_C78.csv
- clusterKO_individual_clusters_allmedia_ce/community_without_C79.csv
- clusterKO_individual_clusters_allmedia_ce/community_without_C8.csv
- clusterKO_individual_clusters_allmedia_ce/community_without_C80.csv
- clusterKO_individual_clusters_allmedia_ce/community_without_C81.csv
- clusterKO_individual_clusters_allmedia_ce/community_without_C82.csv
- clusterKO_individual_clusters_allmedia_ce/community_without_C83.csv
- clusterKO_individual_clusters_allmedia_ce/community_without_C84.csv
- clusterKO_individual_clusters_allmedia_ce/community_without_C85.csv
- clusterKO_individual_clusters_allmedia_ce/community_without_C86.csv
- clusterKO_individual_clusters_allmedia_ce/community_without_C87.csv
- clusterKO_individual_clusters_allmedia_ce/community_without_C88.csv
- clusterKO_individual_clusters_allmedia_ce/community_without_C89.csv
- clusterKO_individual_clusters_allmedia_ce/community_without_C9.csv
- clusterKO_individual_clusters_allmedia_ce/community_without_C90.csv
- clusterKO_individual_clusters_allmedia_ce/community_without_C91.csv
- clusterKO_individual_clusters_allmedia_ce/community_without_C92.csv
- clusterKO_individual_clusters_allmedia_ce/community_without_C93.csv
- clusterKO_individual_clusters_allmedia_ce/community_without_C94.csv
- clusterKO_individual_clusters_allmedia_ce/community_without_C95.csv
- clusterKO_individual_clusters_allmedia_ce/community_without_C96.csv
- clusterKO_individual_clusters_allmedia_ce/community_without_C97.csv
- clusterKO_individual_clusters_allmedia_ce/communityALL.csv
- clusterKO_individual_clusters_allmedia_ce/data_analysis/
- clusterKO_individual_clusters_allmedia_ce/data_analysis/clus10.csv
- clusterKO_individual_clusters_allmedia_ce/data_analysis/clus3.csv
- clusterKO_individual_clusters_allmedia_ce/data_analysis/clus63.csv
- clusterKO_individual_clusters_allmedia_ce/data_analysis/clus68.csv
- clusterKO_individual_clusters_allmedia_ce/data_analysis/clus74.csv
- clusterKO_individual_clusters_allmedia_ce/data_analysis/clus83.csv
- clusterKO_individual_clusters_allmedia_ce/data_analysis/relieved_rxns_10.tsv
- clusterKO_individual_clusters_allmedia_ce/data_analysis/relieved_rxns_10_exc_mets.csv
- clusterKO_individual_clusters_allmedia_ce/data_analysis/relieved_rxns_3.tsv
- clusterKO_individual_clusters_allmedia_ce/data_analysis/relieved_rxns_3_exc_mets.csv
- clusterKO_individual_clusters_allmedia_ce/data_analysis/relieved_rxns_3_refined_exc_mets.csv
- clusterKO_individual_clusters_allmedia_ce/data_analysis/relieved_rxns_63.tsv
- clusterKO_individual_clusters_allmedia_ce/data_analysis/relieved_rxns_63_exc_mets.csv
- clusterKO_individual_clusters_allmedia_ce/data_analysis/relieved_rxns_68.tsv
- clusterKO_individual_clusters_allmedia_ce/data_analysis/relieved_rxns_68_exc_mets.csv
- clusterKO_individual_clusters_allmedia_ce/data_analysis/relieved_rxns_74.tsv
- clusterKO_individual_clusters_allmedia_ce/data_analysis/relieved_rxns_74_exc_mets.csv
- clusterKO_individual_clusters_allmedia_ce/data_analysis/relieved_rxns_83.tsv
- clusterKO_individual_clusters_allmedia_ce/data_analysis/relieved_rxns_83_exc_mets.csv
- clusterKO_individual_clusters_allmedia_ce/higher_order_msi.csv
- clusterKO_individual_clusters_GMglc_ce/community_without_C0.csv
- clusterKO_individual_clusters_GMglc_ce/community_without_C1.csv
- clusterKO_individual_clusters_GMglc_ce/community_without_C10.csv
- clusterKO_individual_clusters_GMglc_ce/community_without_C11.csv
- clusterKO_individual_clusters_GMglc_ce/community_without_C12.csv
- clusterKO_individual_clusters_GMglc_ce/community_without_C13.csv
- clusterKO_individual_clusters_GMglc_ce/community_without_C14.csv
- clusterKO_individual_clusters_GMglc_ce/community_without_C15.csv
- clusterKO_individual_clusters_GMglc_ce/community_without_C16.csv
- clusterKO_individual_clusters_GMglc_ce/community_without_C17.csv
- clusterKO_individual_clusters_GMglc_ce/community_without_C18.csv
- clusterKO_individual_clusters_GMglc_ce/community_without_C19.csv
- clusterKO_individual_clusters_GMglc_ce/community_without_C2.csv
- clusterKO_individual_clusters_GMglc_ce/community_without_C20.csv
- clusterKO_individual_clusters_GMglc_ce/community_without_C21.csv
- clusterKO_individual_clusters_GMglc_ce/community_without_C22.csv
- clusterKO_individual_clusters_GMglc_ce/community_without_C23.csv
- clusterKO_individual_clusters_GMglc_ce/community_without_C24.csv
- clusterKO_individual_clusters_GMglc_ce/community_without_C25.csv
- clusterKO_individual_clusters_GMglc_ce/community_without_C26.csv
- clusterKO_individual_clusters_GMglc_ce/community_without_C27.csv
- clusterKO_individual_clusters_GMglc_ce/community_without_C28.csv
- clusterKO_individual_clusters_GMglc_ce/community_without_C29.csv
- clusterKO_individual_clusters_GMglc_ce/community_without_C3.csv
- clusterKO_individual_clusters_GMglc_ce/community_without_C30.csv
- clusterKO_individual_clusters_GMglc_ce/community_without_C31.csv
- clusterKO_individual_clusters_GMglc_ce/community_without_C32.csv
- clusterKO_individual_clusters_GMglc_ce/community_without_C33.csv
- clusterKO_individual_clusters_GMglc_ce/community_without_C34.csv
- clusterKO_individual_clusters_GMglc_ce/community_without_C35.csv
- clusterKO_individual_clusters_GMglc_ce/community_without_C36.csv
- clusterKO_individual_clusters_GMglc_ce/community_without_C37.csv
- clusterKO_individual_clusters_GMglc_ce/community_without_C38.csv
- clusterKO_individual_clusters_GMglc_ce/community_without_C39.csv
- clusterKO_individual_clusters_GMglc_ce/community_without_C4.csv
- clusterKO_individual_clusters_GMglc_ce/community_without_C40.csv
- clusterKO_individual_clusters_GMglc_ce/community_without_C41.csv
- clusterKO_individual_clusters_GMglc_ce/community_without_C42.csv
- clusterKO_individual_clusters_GMglc_ce/community_without_C43.csv
- clusterKO_individual_clusters_GMglc_ce/community_without_C44.csv
- clusterKO_individual_clusters_GMglc_ce/community_without_C45.csv
- clusterKO_individual_clusters_GMglc_ce/community_without_C46.csv
- clusterKO_individual_clusters_GMglc_ce/community_without_C47.csv
- clusterKO_individual_clusters_GMglc_ce/community_without_C48.csv
- clusterKO_individual_clusters_GMglc_ce/community_without_C49.csv
- clusterKO_individual_clusters_GMglc_ce/community_without_C5.csv
- clusterKO_individual_clusters_GMglc_ce/community_without_C50.csv
- clusterKO_individual_clusters_GMglc_ce/community_without_C51.csv
- clusterKO_individual_clusters_GMglc_ce/community_without_C52.csv
- clusterKO_individual_clusters_GMglc_ce/community_without_C53.csv
- clusterKO_individual_clusters_GMglc_ce/community_without_C54.csv
- clusterKO_individual_clusters_GMglc_ce/community_without_C55.csv
- clusterKO_individual_clusters_GMglc_ce/community_without_C56.csv
- clusterKO_individual_clusters_GMglc_ce/community_without_C57.csv
- clusterKO_individual_clusters_GMglc_ce/community_without_C58.csv
- clusterKO_individual_clusters_GMglc_ce/community_without_C59.csv
- clusterKO_individual_clusters_GMglc_ce/community_without_C6.csv
- clusterKO_individual_clusters_GMglc_ce/community_without_C60.csv
- clusterKO_individual_clusters_GMglc_ce/community_without_C61.csv
- clusterKO_individual_clusters_GMglc_ce/community_without_C62.csv
- clusterKO_individual_clusters_GMglc_ce/community_without_C63.csv
- clusterKO_individual_clusters_GMglc_ce/community_without_C64.csv
- clusterKO_individual_clusters_GMglc_ce/community_without_C65.csv
- clusterKO_individual_clusters_GMglc_ce/community_without_C66.csv
- clusterKO_individual_clusters_GMglc_ce/community_without_C67.csv
- clusterKO_individual_clusters_GMglc_ce/community_without_C68.csv
- clusterKO_individual_clusters_GMglc_ce/community_without_C69.csv
- clusterKO_individual_clusters_GMglc_ce/community_without_C7.csv
- clusterKO_individual_clusters_GMglc_ce/community_without_C70.csv
- clusterKO_individual_clusters_GMglc_ce/community_without_C71.csv
- clusterKO_individual_clusters_GMglc_ce/community_without_C72.csv
- clusterKO_individual_clusters_GMglc_ce/community_without_C73.csv
- clusterKO_individual_clusters_GMglc_ce/community_without_C74.csv
- clusterKO_individual_clusters_GMglc_ce/community_without_C75.csv
- clusterKO_individual_clusters_GMglc_ce/community_without_C76.csv
- clusterKO_individual_clusters_GMglc_ce/community_without_C77.csv
- clusterKO_individual_clusters_GMglc_ce/community_without_C78.csv
- clusterKO_individual_clusters_GMglc_ce/community_without_C79.csv
- clusterKO_individual_clusters_GMglc_ce/community_without_C8.csv
- clusterKO_individual_clusters_GMglc_ce/community_without_C80.csv
- clusterKO_individual_clusters_GMglc_ce/community_without_C81.csv
- clusterKO_individual_clusters_GMglc_ce/community_without_C82.csv
- clusterKO_individual_clusters_GMglc_ce/community_without_C83.csv
- clusterKO_individual_clusters_GMglc_ce/community_without_C84.csv
- clusterKO_individual_clusters_GMglc_ce/community_without_C85.csv
- clusterKO_individual_clusters_GMglc_ce/community_without_C86.csv
- clusterKO_individual_clusters_GMglc_ce/community_without_C87.csv
- clusterKO_individual_clusters_GMglc_ce/community_without_C88.csv
- clusterKO_individual_clusters_GMglc_ce/community_without_C89.csv
- clusterKO_individual_clusters_GMglc_ce/community_without_C9.csv
- clusterKO_individual_clusters_GMglc_ce/community_without_C90.csv
- clusterKO_individual_clusters_GMglc_ce/community_without_C91.csv
- clusterKO_individual_clusters_GMglc_ce/community_without_C92.csv
- clusterKO_individual_clusters_GMglc_ce/community_without_C93.csv
- clusterKO_individual_clusters_GMglc_ce/community_without_C94.csv
- clusterKO_individual_clusters_GMglc_ce/community_without_C95.csv
- clusterKO_individual_clusters_GMglc_ce/community_without_C96.csv
- clusterKO_individual_clusters_GMglc_ce/community_without_C97.csv
- clusterKO_individual_clusters_GMglc_ce/communityALL.csv
- clusterKO_individual_clusters_GMglc_ce/data_analysis/
- clusterKO_individual_clusters_GMglc_ce/data_analysis/clus83.csv
- clusterKO_individual_clusters_GMglc_ce/data_analysis/relieved_rxns_83.tsv
- clusterKO_individual_clusters_GMglc_ce/data_analysis/relieved_rxns_83_exc_mets.csv
- clusterKO_individual_clusters_GMglc_ce/higher_order_msi.csv
- clusterKO_individual_clusters_JW1_ce/community_without_C0.csv
- clusterKO_individual_clusters_JW1_ce/community_without_C1.csv
- clusterKO_individual_clusters_JW1_ce/community_without_C10.csv
- clusterKO_individual_clusters_JW1_ce/community_without_C11.csv
- clusterKO_individual_clusters_JW1_ce/community_without_C12.csv
- clusterKO_individual_clusters_JW1_ce/community_without_C13.csv
- clusterKO_individual_clusters_JW1_ce/community_without_C14.csv
- clusterKO_individual_clusters_JW1_ce/community_without_C15.csv
- clusterKO_individual_clusters_JW1_ce/community_without_C16.csv
- clusterKO_individual_clusters_JW1_ce/community_without_C17.csv
- clusterKO_individual_clusters_JW1_ce/community_without_C18.csv
- clusterKO_individual_clusters_JW1_ce/community_without_C19.csv
- clusterKO_individual_clusters_JW1_ce/community_without_C2.csv
- clusterKO_individual_clusters_JW1_ce/community_without_C20.csv
- clusterKO_individual_clusters_JW1_ce/community_without_C21.csv
- clusterKO_individual_clusters_JW1_ce/community_without_C22.csv
- clusterKO_individual_clusters_JW1_ce/community_without_C23.csv
- clusterKO_individual_clusters_JW1_ce/community_without_C24.csv
- clusterKO_individual_clusters_JW1_ce/community_without_C25.csv
- clusterKO_individual_clusters_JW1_ce/community_without_C26.csv
- clusterKO_individual_clusters_JW1_ce/community_without_C27.csv
- clusterKO_individual_clusters_JW1_ce/community_without_C28.csv
- clusterKO_individual_clusters_JW1_ce/community_without_C29.csv
- clusterKO_individual_clusters_JW1_ce/community_without_C3.csv
- clusterKO_individual_clusters_JW1_ce/community_without_C30.csv
- clusterKO_individual_clusters_JW1_ce/community_without_C31.csv
- clusterKO_individual_clusters_JW1_ce/community_without_C32.csv
- clusterKO_individual_clusters_JW1_ce/community_without_C33.csv
- clusterKO_individual_clusters_JW1_ce/community_without_C34.csv
- clusterKO_individual_clusters_JW1_ce/community_without_C35.csv
- clusterKO_individual_clusters_JW1_ce/community_without_C36.csv
- clusterKO_individual_clusters_JW1_ce/community_without_C37.csv
- clusterKO_individual_clusters_JW1_ce/community_without_C38.csv
- clusterKO_individual_clusters_JW1_ce/community_without_C39.csv
- clusterKO_individual_clusters_JW1_ce/community_without_C4.csv
- clusterKO_individual_clusters_JW1_ce/community_without_C40.csv
- clusterKO_individual_clusters_JW1_ce/community_without_C41.csv
- clusterKO_individual_clusters_JW1_ce/community_without_C42.csv
- clusterKO_individual_clusters_JW1_ce/community_without_C43.csv
- clusterKO_individual_clusters_JW1_ce/community_without_C44.csv
- clusterKO_individual_clusters_JW1_ce/community_without_C45.csv
- clusterKO_individual_clusters_JW1_ce/community_without_C46.csv
- clusterKO_individual_clusters_JW1_ce/community_without_C47.csv
- clusterKO_individual_clusters_JW1_ce/community_without_C48.csv
- clusterKO_individual_clusters_JW1_ce/community_without_C49.csv
- clusterKO_individual_clusters_JW1_ce/community_without_C5.csv
- clusterKO_individual_clusters_JW1_ce/community_without_C50.csv
- clusterKO_individual_clusters_JW1_ce/community_without_C51.csv
- clusterKO_individual_clusters_JW1_ce/community_without_C52.csv
- clusterKO_individual_clusters_JW1_ce/community_without_C53.csv
- clusterKO_individual_clusters_JW1_ce/community_without_C54.csv
- clusterKO_individual_clusters_JW1_ce/community_without_C55.csv
- clusterKO_individual_clusters_JW1_ce/community_without_C56.csv
- clusterKO_individual_clusters_JW1_ce/community_without_C57.csv
- clusterKO_individual_clusters_JW1_ce/community_without_C58.csv
- clusterKO_individual_clusters_JW1_ce/community_without_C59.csv
- clusterKO_individual_clusters_JW1_ce/community_without_C6.csv
- clusterKO_individual_clusters_JW1_ce/community_without_C60.csv
- clusterKO_individual_clusters_JW1_ce/community_without_C61.csv
- clusterKO_individual_clusters_JW1_ce/community_without_C62.csv
- clusterKO_individual_clusters_JW1_ce/community_without_C63.csv
- clusterKO_individual_clusters_JW1_ce/community_without_C64.csv
- clusterKO_individual_clusters_JW1_ce/community_without_C65.csv
- clusterKO_individual_clusters_JW1_ce/community_without_C66.csv
- clusterKO_individual_clusters_JW1_ce/community_without_C67.csv
- clusterKO_individual_clusters_JW1_ce/community_without_C68.csv
- clusterKO_individual_clusters_JW1_ce/community_without_C69.csv
- clusterKO_individual_clusters_JW1_ce/community_without_C7.csv
- clusterKO_individual_clusters_JW1_ce/community_without_C70.csv
- clusterKO_individual_clusters_JW1_ce/community_without_C71.csv
- clusterKO_individual_clusters_JW1_ce/community_without_C72.csv
- clusterKO_individual_clusters_JW1_ce/community_without_C73.csv
- clusterKO_individual_clusters_JW1_ce/community_without_C74.csv
- clusterKO_individual_clusters_JW1_ce/community_without_C75.csv
- clusterKO_individual_clusters_JW1_ce/community_without_C76.csv
- clusterKO_individual_clusters_JW1_ce/community_without_C77.csv
[truncated: 163 more entries]
