# Supplementary material for: Metagenome-based metabolic modelling predicts unique microbial interactions in deep-sea hydrothermal plume microbiomes
Source: ISME Commun. 2023 Apr 29;3:42. doi: 10.1038/s43705-023-00242-8 (PMC10148797; doi:10.1038/s43705-023-00242-8)
Supplement: Supplementary file 14 — Supplementary File S13 [file 43705_2023_242_MOESM14_ESM.zip › clusterKO_individual_clusters_allmedia_ce/community_without_C0.csv]

Acidimicrobiia_bacterium_UWMA_0264	1434
Acidimicrobiia_bacterium_UWMA_0303	1430
Acidimicrobiia_bacterium_UWMA_0319	1455
Acidobacteria_bacterium_UWMA_0355	1418
Alphaproteobacteria_bacterium_UWMA_0321	1366
Bacteroidetes_bacterium_UWMA_0293	1587
Bacteroidetes_bacterium_UWMA_0358	1026
Candidatus_Handelsmanbacteria_bacterium_UWMA_0286	1387
Candidatus_Handelsmanbacteria_bacterium_UWMA_0300	1330
Candidatus_Lambdaproteobacteria_bacterium_UWMA_0298	1679
Candidatus_Lambdaproteobacteria_bacterium_UWMA_0318	1599
Candidatus_Marinimicrobia_bacterium_UWMA_0285	906
Candidatus_Marinimicrobia_bacterium_UWMA_0306	928
Candidatus_Marinimicrobia_bacterium_UWMA_0309	1222
Candidatus_Marinimicrobia_bacterium_UWMA_0347	716
Candidatus_Nitrosopelagicus_sp_UWMA_0359	613
Candidatus_Pacearchaeota_archaeon_UWMA_0287	234
Candidatus_Pelagibacter_sp_UWMA_0307	890
Candidatus_Thioglobus_sp_UWMA_0259	1196
Candidatus_Thioglobus_sp_UWMA_0272	883
Candidatus_Thioglobus_sp_UWMA_0342	1268
Candidatus_Thioglobus_sp_UWMA_0360	980
Cycloclasticus_sp_UWMA_0316	1285
Cycloclasticus_sp_UWMA_0335	1247
Cytophagales_bacterium_UWMA_0338	1092
Dehalococcoidia_bacterium_UWMA_0267	1197
Dehalococcoidia_bacterium_UWMA_0331	1216
Dehalococcoidia_bacterium_UWMA_0337	1323
Dehalococcoidia_bacterium_UWMA_0354	1204
Flavobacteriaceae_bacterium_UWMA_0314	1123
Flavobacteriaceae_bacterium_UWMA_0351	990
Flavobacteriales_bacterium_UWMA_0274	1015
Flavobacteriales_bacterium_UWMA_0277	961
Flavobacteriales_bacterium_UWMA_0289	713
Fuerstia_sp_UWMA_0333	1659
Gammaproteobacteria_bacterium_UWMA_0258	1666
Gammaproteobacteria_bacterium_UWMA_0260	1517
Gammaproteobacteria_bacterium_UWMA_0261	1194
Gammaproteobacteria_bacterium_UWMA_0273	1614
Gammaproteobacteria_bacterium_UWMA_0278	1264
Gammaproteobacteria_bacterium_UWMA_0281	1086
Gammaproteobacteria_bacterium_UWMA_0282	1727
Gammaproteobacteria_bacterium_UWMA_0291	1673
Gammaproteobacteria_bacterium_UWMA_0299	1421
Gammaproteobacteria_bacterium_UWMA_0301	1679
Gammaproteobacteria_bacterium_UWMA_0302	1555
Gammaproteobacteria_bacterium_UWMA_0343	1222
Gemmatimonadetes_bacterium_UWMA_0296	1470
Gemmatimonadetes_bacterium_UWMA_0308	1152
Gemmatimonadetes_bacterium_UWMA_0334	1383
Gemmatimonadetes_bacterium_UWMA_0339	995
Henriciella_sp_UWMA_0297	1598
Marine_Group_III_euryarchaeote_UWMA_0284	728
Marine_Group_III_euryarchaeote_UWMA_0340	602
Marine_Group_II_euryarchaeote_UWMA_0266	842
Marine_Group_II_euryarchaeote_UWMA_0275	931
Marine_Group_II_euryarchaeote_UWMA_0279	792
Marine_Group_II_euryarchaeote_UWMA_0283	844
Marine_Group_II_euryarchaeote_UWMA_0323	753
Marine_Group_II_euryarchaeote_UWMA_0328	787
Marine_Group_II_euryarchaeote_UWMA_0344	1037
Marine_Group_II_euryarchaeote_UWMA_0350	771
Marine_Group_II_euryarchaeote_UWMA_0352	883
Marine_Group_II_euryarchaeote_UWMA_0357	800
Methylococcaceae_bacterium_UWMA_0325	1098
Methylococcaceae_bacterium_UWMA_0327	1291
Methylococcaceae_bacterium_UWMA_0348	1105
Methylophilaceae_bacterium_UWMA_0326	808
Methyloprofundus_sp_UWMA_0312	1196
Micavibrio_sp_UWMA_0310	1274
Microbacterium_sp_UWMA_0270	1575
Myxococcales_bacterium_UWMA_0315	1503
Myxococcales_bacterium_UWMA_0324	1607
Myxococcales_bacterium_UWMA_0330	1419
Myxococcales_bacterium_UWMA_0336	1480
Nitrosopumilus_sp_UWMA_0263	528
Nitrospinaceae_bacterium_UWMA_0262	989
Nitrospinaceae_bacterium_UWMA_0271	1068
Nitrospinaceae_bacterium_UWMA_0356	1014
Nitrospira_sp_UWMA_0268	1115
Oceanospirillaceae_bacterium_UWMA_0280	1337
Planctomycetaceae_bacterium_UWMA_0346	1514
Planctomycetes_bacterium_UWMA_0265	1490
Planctomycetes_bacterium_UWMA_0276	1326
Planctomycetes_bacterium_UWMA_0294	1380
Planctomycetes_bacterium_UWMA_0329	1520
Planctomycetes_bacterium_UWMA_0345	1445
Porticoccaceae_bacterium_UWMA_0313	1553
Rhodospirillales_bacterium_UWMA_0295	1600
Sneathiellales_bacterium_UWMA_0353	1719
Sulfitobacter_sp_UWMA_0305	1596
Thiotrichaceae_bacterium_UWMA_0311	1278
Verrucomicrobiales_bacterium_UWMA_0292	1054
Verrucomicrobiales_bacterium_UWMA_0320	1527
Verrucomicrobiales_bacterium_UWMA_0332	1139
candidate_division_UBP10_bacterium_UWMA_0304	1473
candidate_division_Zixibacteria_bacterium_UWMA_0288	1443
