# Supplementary material for: Metagenome-based metabolic modelling predicts unique microbial interactions in deep-sea hydrothermal plume microbiomes
Source: ISME Commun. 2023 Apr 29;3:42. doi: 10.1038/s43705-023-00242-8 (PMC10148797; doi:10.1038/s43705-023-00242-8)
Supplement: Supplementary file 14 — Supplementary File S13 [file 43705_2023_242_MOESM14_ESM.zip › clusterKO_individual_clusters_allmedia_ce/data_analysis/clus10.csv]

clus10
Porticoccaceae_bacterium_UWMA_0313
num of rxns relieved in the below orgs in the presence of clust10
org	unpert	clust_10KO	rxns relieved	cluster it belongs to	tot num of orgs in that cluster
Fuerstia_sp_UWMA_0333	1659	1660	1	90	1
Gammaproteobacteria_bacterium_UWMA_0260	1517	1518	1	66	1
Gammaproteobacteria_bacterium_UWMA_0273	1614	1615	1	89	1
Gammaproteobacteria_bacterium_UWMA_0291	1673	1674	1	73	1
Gammaproteobacteria_bacterium_UWMA_0302	1555	1556	1	24	1
Planctomycetaceae_bacterium_UWMA_0346	1514	1515	1	12	1
Planctomycetes_bacterium_UWMA_0265	1490	1491	1	95	1
Planctomycetes_bacterium_UWMA_0294	1380	1381	1	76	1
Sulfitobacter_sp_UWMA_0305	1596	1597	1	63	1
Verrucomicrobiales_bacterium_UWMA_0292	1054	1055	1	78	1
Verrucomicrobiales_bacterium_UWMA_0320	1527	1528	1	43	1
