# Supplementary material for: Metagenome-based metabolic modelling predicts unique microbial interactions in deep-sea hydrothermal plume microbiomes
Source: ISME Commun. 2023 Apr 29;3:42. doi: 10.1038/s43705-023-00242-8 (PMC10148797; doi:10.1038/s43705-023-00242-8)
Supplement: Supplementary file 14 — Supplementary File S13 [file 43705_2023_242_MOESM14_ESM.zip › clusterKO_individual_clusters_allmedia_ce/data_analysis/clus63.csv]

clus63
Sulfitobacter_sp_UWMA_0305
num of rxns relieved in the below orgs in the presence of clust63
org	unpert	clust_63KO	rxns relieved	cluster it belongs to	tot num of orgs in that cluster
Candidatus_Marinimicrobia_bacterium_UWMA_0306	928	929	1	23	1
Candidatus_Marinimicrobia_bacterium_UWMA_0309	1222	1223	1	37	1
Gammaproteobacteria_bacterium_UWMA_0281	1086	1087	1	27	1
Gammaproteobacteria_bacterium_UWMA_0343	1222	1227	5	19	1
Gemmatimonadetes_bacterium_UWMA_0339	995	996	1	30	1
Oceanospirillaceae_bacterium_UWMA_0280	1337	1338	1	15	1
