# Supplementary material for: Metagenome-based metabolic modelling predicts unique microbial interactions in deep-sea hydrothermal plume microbiomes
Source: ISME Commun. 2023 Apr 29;3:42. doi: 10.1038/s43705-023-00242-8 (PMC10148797; doi:10.1038/s43705-023-00242-8)
Supplement: Supplementary file 14 — Supplementary File S13 [file 43705_2023_242_MOESM14_ESM.zip › clusterKO_individual_clusters_allmedia_ce/data_analysis/clus68.csv]

clus68
Methylococcaceae_bacterium_UWMA_0325
num of rxns relieved in the below orgs in the presence of clust68
org	unpert	clust_68KO	rxns relieved	cluster it belongs to	tot num of orgs in that cluster
Acidimicrobiia_bacterium_UWMA_0264	1434	1441	7	53	1
Acidimicrobiia_bacterium_UWMA_0303	1430	1435	5	8	1
Candidatus_Thioglobus_sp_UWMA_0342	1268	1272	4	94	1
Gammaproteobacteria_bacterium_UWMA_0258	1666	1671	5	72	1
Gammaproteobacteria_bacterium_UWMA_0282	1727	1729	2	69	1
Gammaproteobacteria_bacterium_UWMA_0291	1673	1674	1	73	1
Gammaproteobacteria_bacterium_UWMA_0343	1222	1227	5	19	1
Gemmatimonadetes_bacterium_UWMA_0308	1152	1153	1	79	1
Gemmatimonadetes_bacterium_UWMA_0334	1383	1386	3	57	1
Marine_Group_III_euryarchaeote_UWMA_0340	602	604	2	52	1
Marine_Group_II_euryarchaeote_UWMA_0275	931	932	1	41	1
Marine_Group_II_euryarchaeote_UWMA_0279	792	794	2	22	1
Marine_Group_II_euryarchaeote_UWMA_0283	844	846	2	84	1
Marine_Group_II_euryarchaeote_UWMA_0352	883	885	2	74	1
Methylococcaceae_bacterium_UWMA_0327	1291	1293	2	42	1
Micavibrio_sp_UWMA_0310	1274	1276	2	64	1
Microbacterium_sp_UWMA_0270	1575	1577	2	14	1
Planctomycetes_bacterium_UWMA_0276	1326	1328	2	3	1
Planctomycetes_bacterium_UWMA_0329	1520	1521	1	4	1
Porticoccaceae_bacterium_UWMA_0313	1553	1556	3	10	1
Rhodospirillales_bacterium_UWMA_0295	1600	1603	3	44	1
