# Supplementary material for: Metagenome-based metabolic modelling predicts unique microbial interactions in deep-sea hydrothermal plume microbiomes
Source: ISME Commun. 2023 Apr 29;3:42. doi: 10.1038/s43705-023-00242-8 (PMC10148797; doi:10.1038/s43705-023-00242-8)
Supplement: Supplementary file 14 — Supplementary File S13 [file 43705_2023_242_MOESM14_ESM.zip › clusterKO_individual_clusters_allmedia_ce/data_analysis/clus74.csv]

clus74
Marine_Group_II_euryarchaeote_UWMA_0352
num of rxns relieved in the below orgs in the presence of clust74
org	unpert	clust_74KO	rxns relieved	cluster it belongs to	tot num of orgs in that cluster
Verrucomicrobiales_bacterium_UWMA_0332	1139	1155	16	58	1
