# Supplementary material for: Metagenome-based metabolic modelling predicts unique microbial interactions in deep-sea hydrothermal plume microbiomes
Source: ISME Commun. 2023 Apr 29;3:42. doi: 10.1038/s43705-023-00242-8 (PMC10148797; doi:10.1038/s43705-023-00242-8)
Supplement: Supplementary file 14 — Supplementary File S13 [file 43705_2023_242_MOESM14_ESM.zip › clusterKO_individual_clusters_allmedia_ce/data_analysis/clus83.csv]

clus83
Marine_Group_III_euryarchaeote_UWMA_0284
num of rxns relieved in the below orgs in the presence of clust83
org	unpert	clust_83KO	rxns relieved	cluster it belongs to	tot num of orgs in that cluster
Candidatus_Marinimicrobia_bacterium_UWMA_0285	906	909	3	62	1
Candidatus_Nitrosopelagicus_sp_UWMA_0359	613	614	1	2	1
Marine_Group_III_euryarchaeote_UWMA_0340	602	605	3	52	1
