# Supplementary material for: Metagenome-based metabolic modelling predicts unique microbial interactions in deep-sea hydrothermal plume microbiomes
Source: ISME Commun. 2023 Apr 29;3:42. doi: 10.1038/s43705-023-00242-8 (PMC10148797; doi:10.1038/s43705-023-00242-8)
Supplement: Supplementary file 14 — Supplementary File S13 [file 43705_2023_242_MOESM14_ESM.zip › clusterKO_individual_clusters_allmedia_ce/data_analysis/relieved_rxns_10.tsv]

acceptor	relieved reactions
Acidimicrobiia_bacterium_UWMA_0264	4HPRO_LT_Et
	Trans-4-Hydroxy-L-proline transport (transport mechanism unknown - evidence from biolog data)
	4hpro_LT_e <=> 4hpro_LT_c
Acidimicrobiia_bacterium_UWMA_0303	4HPRO_LT_Et
	Trans-4-Hydroxy-L-proline transport (transport mechanism unknown - evidence from biolog data)
	4hpro_LT_e <=> 4hpro_LT_c
Acidimicrobiia_bacterium_UWMA_0319	4HPRO_LT_Et
	Trans-4-Hydroxy-L-proline transport (transport mechanism unknown - evidence from biolog data)
	4hpro_LT_e <=> 4hpro_LT_c
Acidobacteria_bacterium_UWMA_0355	4HPROLTtex
	Trans 4 hydroxy L proline transport extracellular
	4hpro_LT_e <=> 4hpro_LT_p
Alphaproteobacteria_bacterium_UWMA_0321	4HPRO_LT_Et
	Trans-4-Hydroxy-L-proline transport (transport mechanism unknown - evidence from biolog data)
	4hpro_LT_e <=> 4hpro_LT_c
Bacteroidetes_bacterium_UWMA_0293	4HPRO_LT_Et
	Trans-4-Hydroxy-L-proline transport (transport mechanism unknown - evidence from biolog data)
	4hpro_LT_e <=> 4hpro_LT_c
Bacteroidetes_bacterium_UWMA_0358
Candidatus_Handelsmanbacteria_bacterium_UWMA_0286	4HPRO_LT_Et
	Trans-4-Hydroxy-L-proline transport (transport mechanism unknown - evidence from biolog data)
	4hpro_LT_e <=> 4hpro_LT_c
Candidatus_Handelsmanbacteria_bacterium_UWMA_0300	4HPRO_LT_Et
	Trans-4-Hydroxy-L-proline transport (transport mechanism unknown - evidence from biolog data)
	4hpro_LT_e <=> 4hpro_LT_c
Candidatus_Lambdaproteobacteria_bacterium_UWMA_0298	4HPRO_LT_Et
	Trans-4-Hydroxy-L-proline transport (transport mechanism unknown - evidence from biolog data)
	4hpro_LT_e <=> 4hpro_LT_c
Candidatus_Lambdaproteobacteria_bacterium_UWMA_0318	4HPRO_LT_Et
	Trans-4-Hydroxy-L-proline transport (transport mechanism unknown - evidence from biolog data)
	4hpro_LT_e <=> 4hpro_LT_c
Candidatus_Marinimicrobia_bacterium_UWMA_0285	4HPRO_LT_Et
	Trans-4-Hydroxy-L-proline transport (transport mechanism unknown - evidence from biolog data)
	4hpro_LT_e <=> 4hpro_LT_c
Candidatus_Marinimicrobia_bacterium_UWMA_0306
Candidatus_Marinimicrobia_bacterium_UWMA_0309	4HPRO_LT_Et
	Trans-4-Hydroxy-L-proline transport (transport mechanism unknown - evidence from biolog data)
	4hpro_LT_e <=> 4hpro_LT_c
Candidatus_Marinimicrobia_bacterium_UWMA_0347
Candidatus_Nitrosopelagicus_sp_UWMA_0359
Candidatus_Pacearchaeota_archaeon_UWMA_0287
Candidatus_Pelagibacter_sp_UWMA_0307	4HPRO_LT_Et
	Trans-4-Hydroxy-L-proline transport (transport mechanism unknown - evidence from biolog data)
	4hpro_LT_e <=> 4hpro_LT_c
Candidatus_Thioglobus_sp_UWMA_0259	4HPRO_LT_Et
	Trans-4-Hydroxy-L-proline transport (transport mechanism unknown - evidence from biolog data)
	4hpro_LT_e <=> 4hpro_LT_c
Candidatus_Thioglobus_sp_UWMA_0272	4HPRO_LT_Et
	Trans-4-Hydroxy-L-proline transport (transport mechanism unknown - evidence from biolog data)
	4hpro_LT_e <=> 4hpro_LT_c
Candidatus_Thioglobus_sp_UWMA_0322	4HPRO_LT_Et
	Trans-4-Hydroxy-L-proline transport (transport mechanism unknown - evidence from biolog data)
	4hpro_LT_e <=> 4hpro_LT_c
Candidatus_Thioglobus_sp_UWMA_0342	4HPRO_LT_Et
	Trans-4-Hydroxy-L-proline transport (transport mechanism unknown - evidence from biolog data)
	4hpro_LT_e <=> 4hpro_LT_c
Candidatus_Thioglobus_sp_UWMA_0360	4HPRO_LT_Et
	Trans-4-Hydroxy-L-proline transport (transport mechanism unknown - evidence from biolog data)
	4hpro_LT_e <=> 4hpro_LT_c
Cycloclasticus_sp_UWMA_0316	4HPRO_LT_Et
	Trans-4-Hydroxy-L-proline transport (transport mechanism unknown - evidence from biolog data)
	4hpro_LT_e <=> 4hpro_LT_c
Cycloclasticus_sp_UWMA_0335	4HPRO_LT_Et
	Trans-4-Hydroxy-L-proline transport (transport mechanism unknown - evidence from biolog data)
	4hpro_LT_e <=> 4hpro_LT_c
Cytophagales_bacterium_UWMA_0338	4HPRO_LT_Et
	Trans-4-Hydroxy-L-proline transport (transport mechanism unknown - evidence from biolog data)
	4hpro_LT_e <=> 4hpro_LT_c
Dehalococcoidia_bacterium_UWMA_0267	4HPRO_LT_Et
	Trans-4-Hydroxy-L-proline transport (transport mechanism unknown - evidence from biolog data)
	4hpro_LT_e <=> 4hpro_LT_c
Dehalococcoidia_bacterium_UWMA_0331	4HPRO_LT_Et
	Trans-4-Hydroxy-L-proline transport (transport mechanism unknown - evidence from biolog data)
	4hpro_LT_e <=> 4hpro_LT_c
Dehalococcoidia_bacterium_UWMA_0337
Dehalococcoidia_bacterium_UWMA_0354
Flavobacteriaceae_bacterium_UWMA_0314	4HPRO_LT_Et
	Trans-4-Hydroxy-L-proline transport (transport mechanism unknown - evidence from biolog data)
	4hpro_LT_e <=> 4hpro_LT_c
Flavobacteriaceae_bacterium_UWMA_0351	4HPRO_LT_Et
	Trans-4-Hydroxy-L-proline transport (transport mechanism unknown - evidence from biolog data)
	4hpro_LT_e <=> 4hpro_LT_c
Flavobacteriales_bacterium_UWMA_0274
Flavobacteriales_bacterium_UWMA_0277	4HPRO_LT_Et
	Trans-4-Hydroxy-L-proline transport (transport mechanism unknown - evidence from biolog data)
	4hpro_LT_e <=> 4hpro_LT_c
Flavobacteriales_bacterium_UWMA_0289	4HPRO_LT_Et
	Trans-4-Hydroxy-L-proline transport (transport mechanism unknown - evidence from biolog data)
	4hpro_LT_e <=> 4hpro_LT_c
Fuerstia_sp_UWMA_0333	4HPROE	4HPRO_LT_Et
	4 hydroxyproline epimerase	Trans-4-Hydroxy-L-proline transport (transport mechanism unknown - evidence from biolog data)
	4hpro_LT_c <=> 4hpro_DC_c	4hpro_LT_e <=> 4hpro_LT_c
Gammaproteobacteria_bacterium_UWMA_0258
Gammaproteobacteria_bacterium_UWMA_0260	4HPROE	4HPRO_LT_Et
	4 hydroxyproline epimerase	Trans-4-Hydroxy-L-proline transport (transport mechanism unknown - evidence from biolog data)
	4hpro_LT_c <=> 4hpro_DC_c	4hpro_LT_e <=> 4hpro_LT_c
Gammaproteobacteria_bacterium_UWMA_0261
Gammaproteobacteria_bacterium_UWMA_0273	4HPROE	4HPRO_LT_Et
	4 hydroxyproline epimerase	Trans-4-Hydroxy-L-proline transport (transport mechanism unknown - evidence from biolog data)
	4hpro_LT_c <=> 4hpro_DC_c	4hpro_LT_e <=> 4hpro_LT_c
Gammaproteobacteria_bacterium_UWMA_0278	4HPRO_LT_Et
	Trans-4-Hydroxy-L-proline transport (transport mechanism unknown - evidence from biolog data)
	4hpro_LT_e <=> 4hpro_LT_c
Gammaproteobacteria_bacterium_UWMA_0281
Gammaproteobacteria_bacterium_UWMA_0282
Gammaproteobacteria_bacterium_UWMA_0291	4HPROE	4HPRO_LT_Et
	4 hydroxyproline epimerase	Trans-4-Hydroxy-L-proline transport (transport mechanism unknown - evidence from biolog data)
	4hpro_LT_c <=> 4hpro_DC_c	4hpro_LT_e <=> 4hpro_LT_c
Gammaproteobacteria_bacterium_UWMA_0299
Gammaproteobacteria_bacterium_UWMA_0301
Gammaproteobacteria_bacterium_UWMA_0302	4HPROE	4HPRO_LT_Et
	4 hydroxyproline epimerase	Trans-4-Hydroxy-L-proline transport (transport mechanism unknown - evidence from biolog data)
	4hpro_LT_c <=> 4hpro_DC_c	4hpro_LT_e <=> 4hpro_LT_c
Gammaproteobacteria_bacterium_UWMA_0343
Gemmatimonadetes_bacterium_UWMA_0296	4HPRO_LT_Et
	Trans-4-Hydroxy-L-proline transport (transport mechanism unknown - evidence from biolog data)
	4hpro_LT_e <=> 4hpro_LT_c
Gemmatimonadetes_bacterium_UWMA_0308	4HPRO_LT_Et
	Trans-4-Hydroxy-L-proline transport (transport mechanism unknown - evidence from biolog data)
	4hpro_LT_e <=> 4hpro_LT_c
Gemmatimonadetes_bacterium_UWMA_0334	4HPROLTtex
	Trans 4 hydroxy L proline transport extracellular
	4hpro_LT_e <=> 4hpro_LT_p
Gemmatimonadetes_bacterium_UWMA_0339	4HPRO_LT_Et
	Trans-4-Hydroxy-L-proline transport (transport mechanism unknown - evidence from biolog data)
	4hpro_LT_e <=> 4hpro_LT_c
Henriciella_sp_UWMA_0297	4HPRO_LT_Et
	Trans-4-Hydroxy-L-proline transport (transport mechanism unknown - evidence from biolog data)
	4hpro_LT_e <=> 4hpro_LT_c
Marine_Group_III_euryarchaeote_UWMA_0284	4HPRO_LT_Et
	Trans-4-Hydroxy-L-proline transport (transport mechanism unknown - evidence from biolog data)
	4hpro_LT_e <=> 4hpro_LT_c
Marine_Group_III_euryarchaeote_UWMA_0340
Marine_Group_II_euryarchaeote_UWMA_0266	4HPRO_LT_Et
	Trans-4-Hydroxy-L-proline transport (transport mechanism unknown - evidence from biolog data)
	4hpro_LT_e <=> 4hpro_LT_c
Marine_Group_II_euryarchaeote_UWMA_0275	4HPRO_LT_Et
	Trans-4-Hydroxy-L-proline transport (transport mechanism unknown - evidence from biolog data)
	4hpro_LT_e <=> 4hpro_LT_c
Marine_Group_II_euryarchaeote_UWMA_0279	4HPRO_LT_Et
	Trans-4-Hydroxy-L-proline transport (transport mechanism unknown - evidence from biolog data)
	4hpro_LT_e <=> 4hpro_LT_c
Marine_Group_II_euryarchaeote_UWMA_0283	4HPRO_LT_Et
	Trans-4-Hydroxy-L-proline transport (transport mechanism unknown - evidence from biolog data)
	4hpro_LT_e <=> 4hpro_LT_c
Marine_Group_II_euryarchaeote_UWMA_0323	4HPRO_LT_Et
	Trans-4-Hydroxy-L-proline transport (transport mechanism unknown - evidence from biolog data)
	4hpro_LT_e <=> 4hpro_LT_c
Marine_Group_II_euryarchaeote_UWMA_0328	4HPRO_LT_Et
	Trans-4-Hydroxy-L-proline transport (transport mechanism unknown - evidence from biolog data)
	4hpro_LT_e <=> 4hpro_LT_c
Marine_Group_II_euryarchaeote_UWMA_0344
Marine_Group_II_euryarchaeote_UWMA_0350	4HPRO_LT_Et
	Trans-4-Hydroxy-L-proline transport (transport mechanism unknown - evidence from biolog data)
	4hpro_LT_e <=> 4hpro_LT_c
Marine_Group_II_euryarchaeote_UWMA_0352	4HPRO_LT_Et
	Trans-4-Hydroxy-L-proline transport (transport mechanism unknown - evidence from biolog data)
	4hpro_LT_e <=> 4hpro_LT_c
Marine_Group_II_euryarchaeote_UWMA_0357
Methylococcaceae_bacterium_UWMA_0325	4HPRO_LT_Et
	Trans-4-Hydroxy-L-proline transport (transport mechanism unknown - evidence from biolog data)
	4hpro_LT_e <=> 4hpro_LT_c
Methylococcaceae_bacterium_UWMA_0327
Methylococcaceae_bacterium_UWMA_0348
Methylophilaceae_bacterium_UWMA_0326
Methyloprofundus_sp_UWMA_0312	4HPRO_LT_Et
	Trans-4-Hydroxy-L-proline transport (transport mechanism unknown - evidence from biolog data)
	4hpro_LT_e <=> 4hpro_LT_c
Micavibrio_sp_UWMA_0310
Microbacterium_sp_UWMA_0270	4HPRO_LT_Et
	Trans-4-Hydroxy-L-proline transport (transport mechanism unknown - evidence from biolog data)
	4hpro_LT_e <=> 4hpro_LT_c
Myxococcales_bacterium_UWMA_0315
Myxococcales_bacterium_UWMA_0324
Myxococcales_bacterium_UWMA_0330
Myxococcales_bacterium_UWMA_0336
Nitrosopumilus_sp_UWMA_0263	4HPRO_LT_Et
	Trans-4-Hydroxy-L-proline transport (transport mechanism unknown - evidence from biolog data)
	4hpro_LT_e <=> 4hpro_LT_c
Nitrospinaceae_bacterium_UWMA_0262	4HPRO_LT_Et
	Trans-4-Hydroxy-L-proline transport (transport mechanism unknown - evidence from biolog data)
	4hpro_LT_e <=> 4hpro_LT_c
Nitrospinaceae_bacterium_UWMA_0271
Nitrospinaceae_bacterium_UWMA_0356	4HPRO_LT_Et
	Trans-4-Hydroxy-L-proline transport (transport mechanism unknown - evidence from biolog data)
	4hpro_LT_e <=> 4hpro_LT_c
Nitrospira_sp_UWMA_0268	4HPRO_LT_Et
	Trans-4-Hydroxy-L-proline transport (transport mechanism unknown - evidence from biolog data)
	4hpro_LT_e <=> 4hpro_LT_c
Oceanospirillaceae_bacterium_UWMA_0280	4HPRO_LT_Et
	Trans-4-Hydroxy-L-proline transport (transport mechanism unknown - evidence from biolog data)
	4hpro_LT_e <=> 4hpro_LT_c
Planctomycetaceae_bacterium_UWMA_0346	4HPROE	4HPRO_LT_Et
	4 hydroxyproline epimerase	Trans-4-Hydroxy-L-proline transport (transport mechanism unknown - evidence from biolog data)
	4hpro_LT_c <=> 4hpro_DC_c	4hpro_LT_e <=> 4hpro_LT_c
Planctomycetes_bacterium_UWMA_0265	4HPROE	4HPRO_LT_Et
	4 hydroxyproline epimerase	Trans-4-Hydroxy-L-proline transport (transport mechanism unknown - evidence from biolog data)
	4hpro_LT_c <=> 4hpro_DC_c	4hpro_LT_e <=> 4hpro_LT_c
Planctomycetes_bacterium_UWMA_0276
Planctomycetes_bacterium_UWMA_0294	4HPROE	4HPRO_LT_Et
	4 hydroxyproline epimerase	Trans-4-Hydroxy-L-proline transport (transport mechanism unknown - evidence from biolog data)
	4hpro_LT_c <=> 4hpro_DC_c	4hpro_LT_e <=> 4hpro_LT_c
Planctomycetes_bacterium_UWMA_0329	4HPRO_LT_Et
	Trans-4-Hydroxy-L-proline transport (transport mechanism unknown - evidence from biolog data)
	4hpro_LT_e <=> 4hpro_LT_c
Planctomycetes_bacterium_UWMA_0345	4HPRO_LT_Et
	Trans-4-Hydroxy-L-proline transport (transport mechanism unknown - evidence from biolog data)
	4hpro_LT_e <=> 4hpro_LT_c
Rhodospirillales_bacterium_UWMA_0295	4HPRO_LT_Et
	Trans-4-Hydroxy-L-proline transport (transport mechanism unknown - evidence from biolog data)
	4hpro_LT_e <=> 4hpro_LT_c
Sneathiellales_bacterium_UWMA_0353	4HPRO_LT_Et
	Trans-4-Hydroxy-L-proline transport (transport mechanism unknown - evidence from biolog data)
	4hpro_LT_e <=> 4hpro_LT_c
Sulfitobacter_sp_UWMA_0305	4HPROE	4HPRO_LT_Et
	4 hydroxyproline epimerase	Trans-4-Hydroxy-L-proline transport (transport mechanism unknown - evidence from biolog data)
	4hpro_LT_c <=> 4hpro_DC_c	4hpro_LT_e <=> 4hpro_LT_c
Thiotrichaceae_bacterium_UWMA_0311	4HPRO_LT_Et
	Trans-4-Hydroxy-L-proline transport (transport mechanism unknown - evidence from biolog data)
	4hpro_LT_e <=> 4hpro_LT_c
Verrucomicrobiales_bacterium_UWMA_0292	4HPROE	4HPRO_LT_Et
	4 hydroxyproline epimerase	Trans-4-Hydroxy-L-proline transport (transport mechanism unknown - evidence from biolog data)
	4hpro_LT_c <=> 4hpro_DC_c	4hpro_LT_e <=> 4hpro_LT_c
Verrucomicrobiales_bacterium_UWMA_0320	4HPROE	4HPRO_LT_Et
	4 hydroxyproline epimerase	Trans-4-Hydroxy-L-proline transport (transport mechanism unknown - evidence from biolog data)
	4hpro_LT_c <=> 4hpro_DC_c	4hpro_LT_e <=> 4hpro_LT_c
Verrucomicrobiales_bacterium_UWMA_0332	4HPRO_LT_Et
	Trans-4-Hydroxy-L-proline transport (transport mechanism unknown - evidence from biolog data)
	4hpro_LT_e <=> 4hpro_LT_c
candidate_division_UBP10_bacterium_UWMA_0304	4HPRO_LT_Et
	Trans-4-Hydroxy-L-proline transport (transport mechanism unknown - evidence from biolog data)
	4hpro_LT_e <=> 4hpro_LT_c
candidate_division_Zixibacteria_bacterium_UWMA_0288	4HPRO_LT_Et
	Trans-4-Hydroxy-L-proline transport (transport mechanism unknown - evidence from biolog data)
	4hpro_LT_e <=> 4hpro_LT_c
