# Supplementary material for: Metagenome-based metabolic modelling predicts unique microbial interactions in deep-sea hydrothermal plume microbiomes
Source: ISME Commun. 2023 Apr 29;3:42. doi: 10.1038/s43705-023-00242-8 (PMC10148797; doi:10.1038/s43705-023-00242-8)
Supplement: Supplementary file 14 — Supplementary File S13 [file 43705_2023_242_MOESM14_ESM.zip › clusterKO_individual_clusters_allmedia_ce/data_analysis/relieved_rxns_63.tsv]

acceptor	relieved reactions
Acidimicrobiia_bacterium_UWMA_0264
Acidimicrobiia_bacterium_UWMA_0303
Acidimicrobiia_bacterium_UWMA_0319
Acidobacteria_bacterium_UWMA_0355
Alphaproteobacteria_bacterium_UWMA_0321
Bacteroidetes_bacterium_UWMA_0293
Bacteroidetes_bacterium_UWMA_0358
Candidatus_Handelsmanbacteria_bacterium_UWMA_0286
Candidatus_Handelsmanbacteria_bacterium_UWMA_0300
Candidatus_Lambdaproteobacteria_bacterium_UWMA_0298
Candidatus_Lambdaproteobacteria_bacterium_UWMA_0318
Candidatus_Marinimicrobia_bacterium_UWMA_0285
Candidatus_Marinimicrobia_bacterium_UWMA_0306	ORNTA_1	ARGORNt3
	Ornithine transaminase	Arginineornithine antiporter
	akg_c + orn__L_c --> glu5sa_c + glu__L_c	arg__L_e + orn__L_c <=> arg__L_c + orn__L_e
Candidatus_Marinimicrobia_bacterium_UWMA_0309	ARGORNt3	ORNCD_1
	Ornithine cyclodeaminase	Arginineornithine antiporter
	arg__L_e + orn__L_c <=> arg__L_c + orn__L_e	orn__L_c --> h_c + nh3_c + pro__L_c
Candidatus_Marinimicrobia_bacterium_UWMA_0347
Candidatus_Nitrosopelagicus_sp_UWMA_0359
Candidatus_Pacearchaeota_archaeon_UWMA_0287
Candidatus_Pelagibacter_sp_UWMA_0307
Candidatus_Thioglobus_sp_UWMA_0259
Candidatus_Thioglobus_sp_UWMA_0272
Candidatus_Thioglobus_sp_UWMA_0322
Candidatus_Thioglobus_sp_UWMA_0342
Candidatus_Thioglobus_sp_UWMA_0360
Cycloclasticus_sp_UWMA_0316
Cycloclasticus_sp_UWMA_0335
Cytophagales_bacterium_UWMA_0338
Dehalococcoidia_bacterium_UWMA_0267
Dehalococcoidia_bacterium_UWMA_0331
Dehalococcoidia_bacterium_UWMA_0337
Dehalococcoidia_bacterium_UWMA_0354
Flavobacteriaceae_bacterium_UWMA_0314
Flavobacteriaceae_bacterium_UWMA_0351
Flavobacteriales_bacterium_UWMA_0274
Flavobacteriales_bacterium_UWMA_0277
Flavobacteriales_bacterium_UWMA_0289
Fuerstia_sp_UWMA_0333
Gammaproteobacteria_bacterium_UWMA_0258
Gammaproteobacteria_bacterium_UWMA_0260
Gammaproteobacteria_bacterium_UWMA_0261
Gammaproteobacteria_bacterium_UWMA_0273
Gammaproteobacteria_bacterium_UWMA_0278
Gammaproteobacteria_bacterium_UWMA_0281	ORNTA_1	ARGORNt3	ORNt2
	Ornithine transaminase	Ornithine transport in via proton symport	Arginineornithine antiporter
	h_e + orn__L_e --> h_c + orn__L_c	akg_c + orn__L_c --> glu5sa_c + glu__L_c	arg__L_e + orn__L_c <=> arg__L_c + orn__L_e
Gammaproteobacteria_bacterium_UWMA_0282
Gammaproteobacteria_bacterium_UWMA_0291
Gammaproteobacteria_bacterium_UWMA_0299
Gammaproteobacteria_bacterium_UWMA_0301
Gammaproteobacteria_bacterium_UWMA_0302
Gammaproteobacteria_bacterium_UWMA_0343	PROAKGOX1	ORNCD	ORNTA	G5SADs	ORNt2	ORNTA_1
	Ornithine cyclodeaminase	Ornithine transaminase	Prolyl 4-hydroxylase	Ornithine transport in via proton symport	L-glutamate 5-semialdehyde dehydratase (spontaneous)
	orn_c <=> nh4_c + pro__L_c	akg_c + orn_c <=> glu5sa_c + glu__L_c	akg_c + orn__L_c --> glu5sa_c + glu__L_c	glu5sa_c --> 1pyr5c_c + h2o_c + h_c	h_e + orn__L_e --> h_c + orn__L_c	akg_c + o2_c + pro__L_c --> 4hpro_LT_c + co2_c + succ_c
Gemmatimonadetes_bacterium_UWMA_0296
Gemmatimonadetes_bacterium_UWMA_0308
Gemmatimonadetes_bacterium_UWMA_0334
Gemmatimonadetes_bacterium_UWMA_0339	ARGORNt3	ORNCD_1
	Ornithine cyclodeaminase	Arginineornithine antiporter
	arg__L_e + orn__L_c <=> arg__L_c + orn__L_e	orn__L_c --> h_c + nh3_c + pro__L_c
Henriciella_sp_UWMA_0297
Marine_Group_III_euryarchaeote_UWMA_0284	ORNt2
	Ornithine transport in via proton symport
	h_e + orn__L_e --> h_c + orn__L_c
Marine_Group_III_euryarchaeote_UWMA_0340
Marine_Group_II_euryarchaeote_UWMA_0266
Marine_Group_II_euryarchaeote_UWMA_0275
Marine_Group_II_euryarchaeote_UWMA_0279
Marine_Group_II_euryarchaeote_UWMA_0283
Marine_Group_II_euryarchaeote_UWMA_0323
Marine_Group_II_euryarchaeote_UWMA_0328
Marine_Group_II_euryarchaeote_UWMA_0344
Marine_Group_II_euryarchaeote_UWMA_0350
Marine_Group_II_euryarchaeote_UWMA_0352
Marine_Group_II_euryarchaeote_UWMA_0357
Methylococcaceae_bacterium_UWMA_0325
Methylococcaceae_bacterium_UWMA_0327
Methylococcaceae_bacterium_UWMA_0348
Methylophilaceae_bacterium_UWMA_0326
Methyloprofundus_sp_UWMA_0312
Micavibrio_sp_UWMA_0310
Microbacterium_sp_UWMA_0270
Myxococcales_bacterium_UWMA_0315
Myxococcales_bacterium_UWMA_0324
Myxococcales_bacterium_UWMA_0330
Myxococcales_bacterium_UWMA_0336
Nitrosopumilus_sp_UWMA_0263
Nitrospinaceae_bacterium_UWMA_0262
Nitrospinaceae_bacterium_UWMA_0271
Nitrospinaceae_bacterium_UWMA_0356
Nitrospira_sp_UWMA_0268
Oceanospirillaceae_bacterium_UWMA_0280	ARGORNt3	ORNCD_1
	Ornithine cyclodeaminase	Arginineornithine antiporter
	arg__L_e + orn__L_c <=> arg__L_c + orn__L_e	orn__L_c --> h_c + nh3_c + pro__L_c
Planctomycetaceae_bacterium_UWMA_0346
Planctomycetes_bacterium_UWMA_0265
Planctomycetes_bacterium_UWMA_0276
Planctomycetes_bacterium_UWMA_0294
Planctomycetes_bacterium_UWMA_0329
Planctomycetes_bacterium_UWMA_0345
Porticoccaceae_bacterium_UWMA_0313
Rhodospirillales_bacterium_UWMA_0295
Sneathiellales_bacterium_UWMA_0353
Thiotrichaceae_bacterium_UWMA_0311	ORNt2
	Ornithine transport in via proton symport
	h_e + orn__L_e --> h_c + orn__L_c
Verrucomicrobiales_bacterium_UWMA_0292
Verrucomicrobiales_bacterium_UWMA_0320
Verrucomicrobiales_bacterium_UWMA_0332
candidate_division_UBP10_bacterium_UWMA_0304
candidate_division_Zixibacteria_bacterium_UWMA_0288
