# Supplementary material for: Metagenome-based metabolic modelling predicts unique microbial interactions in deep-sea hydrothermal plume microbiomes
Source: ISME Commun. 2023 Apr 29;3:42. doi: 10.1038/s43705-023-00242-8 (PMC10148797; doi:10.1038/s43705-023-00242-8)
Supplement: Supplementary file 14 — Supplementary File S13 [file 43705_2023_242_MOESM14_ESM.zip › clusterKO_individual_clusters_allmedia_ce/data_analysis/relieved_rxns_63_exc_mets.csv]

	0
Candidatus_Marinimicrobia_bacterium_UWMA_0306.xml,ORNTA_1.xml	orn__L_e
Candidatus_Marinimicrobia_bacterium_UWMA_0309.xml,ARGORNt3.xml	orn__L_e
Gammaproteobacteria_bacterium_UWMA_0281.xml,ORNTA_1.xml	orn__L_e
Gammaproteobacteria_bacterium_UWMA_0343.xml,PROAKGOX1.xml	orn__L_e
Gemmatimonadetes_bacterium_UWMA_0339.xml,ARGORNt3.xml	orn__L_e
Marine_Group_III_euryarchaeote_UWMA_0284.xml,ORNt2.xml	orn__L_e
Oceanospirillaceae_bacterium_UWMA_0280.xml,ARGORNt3.xml	orn__L_e
Thiotrichaceae_bacterium_UWMA_0311.xml,ORNt2.xml	orn__L_e
