# Supplementary material for: Metagenome-based metabolic modelling predicts unique microbial interactions in deep-sea hydrothermal plume microbiomes
Source: ISME Commun. 2023 Apr 29;3:42. doi: 10.1038/s43705-023-00242-8 (PMC10148797; doi:10.1038/s43705-023-00242-8)
Supplement: Supplementary file 14 — Supplementary File S13 [file 43705_2023_242_MOESM14_ESM.zip › clusterKO_individual_clusters_allmedia_ce/data_analysis/relieved_rxns_68.tsv]

acceptor	relieved reactions
Acidimicrobiia_bacterium_UWMA_0264	AGMDA	AGMtex	PTRCTA2	ARGAGMt7pp	AGMPTRCtpp	PTRCTA	AGMT	CBPAH
	Agmatine/putrescine antiporter (periplasm)	Agmatinase	Putrescine Transaminase pyruvate	Agmatine transport via diffusion (extracellular to periplasm)	N-carbamoylputrescine amidohydrolase	Putrescine Transaminase	Agmatine deaminase	Arginine/agmatine antiport (periplasm)
	agm_e <=> agm_p	agm_c + arg__L_p <=> agm_p + arg__L_c	ptrc_c + pyr_c --> 4abutn_c + ala__L_c	agm_c + h2o_c --> ptrc_c + urea_c	Ncbmpts_c + 2.0 h2o_c + h_c --> hco3_c + nh4_c + ptrc_c	agm_c + h2o_c --> Ncbmpts_c + nh4_c	agm_p + ptrc_c <=> agm_c + ptrc_p	akg_c + ptrc_c --> 4abutn_c + glu__L_c
Acidimicrobiia_bacterium_UWMA_0303	AGMDA	AGMtex	PTRCTA2	ARGAGMt7pp	PTRCTA	CBPAH
	Putrescine Transaminase pyruvate	Agmatine transport via diffusion (extracellular to periplasm)	N-carbamoylputrescine amidohydrolase	Putrescine Transaminase	Agmatine deaminase	Arginine/agmatine antiport (periplasm)
	agm_e <=> agm_p	agm_c + arg__L_p <=> agm_p + arg__L_c	ptrc_c + pyr_c --> 4abutn_c + ala__L_c	Ncbmpts_c + 2.0 h2o_c + h_c --> hco3_c + nh4_c + ptrc_c	agm_c + h2o_c --> Ncbmpts_c + nh4_c	akg_c + ptrc_c --> 4abutn_c + glu__L_c
Acidimicrobiia_bacterium_UWMA_0319	AGMtex
	Agmatine transport via diffusion (extracellular to periplasm)
	agm_e <=> agm_p
Acidobacteria_bacterium_UWMA_0355
Alphaproteobacteria_bacterium_UWMA_0321
Bacteroidetes_bacterium_UWMA_0293
Bacteroidetes_bacterium_UWMA_0358
Candidatus_Handelsmanbacteria_bacterium_UWMA_0286	AGMtex
	Agmatine transport via diffusion (extracellular to periplasm)
	agm_e <=> agm_p
Candidatus_Handelsmanbacteria_bacterium_UWMA_0300
Candidatus_Lambdaproteobacteria_bacterium_UWMA_0298
Candidatus_Lambdaproteobacteria_bacterium_UWMA_0318	AGMtex
	Agmatine transport via diffusion (extracellular to periplasm)
	agm_e <=> agm_p
Candidatus_Marinimicrobia_bacterium_UWMA_0285
Candidatus_Marinimicrobia_bacterium_UWMA_0306
Candidatus_Marinimicrobia_bacterium_UWMA_0309
Candidatus_Marinimicrobia_bacterium_UWMA_0347
Candidatus_Nitrosopelagicus_sp_UWMA_0359
Candidatus_Pacearchaeota_archaeon_UWMA_0287
Candidatus_Pelagibacter_sp_UWMA_0307	AGMtex
	Agmatine transport via diffusion (extracellular to periplasm)
	agm_e <=> agm_p
Candidatus_Thioglobus_sp_UWMA_0259	AGMtex
	Agmatine transport via diffusion (extracellular to periplasm)
	agm_e <=> agm_p
Candidatus_Thioglobus_sp_UWMA_0272
Candidatus_Thioglobus_sp_UWMA_0322	AGMtex
	Agmatine transport via diffusion (extracellular to periplasm)
	agm_e <=> agm_p
Candidatus_Thioglobus_sp_UWMA_0342	AGMtex	PTRCTA2	ARGAGMt7pp	PTRCTA	AGMT
	Agmatinase	Putrescine Transaminase pyruvate	Agmatine transport via diffusion (extracellular to periplasm)	Putrescine Transaminase	Arginine/agmatine antiport (periplasm)
	agm_e <=> agm_p	agm_c + arg__L_p <=> agm_p + arg__L_c	ptrc_c + pyr_c --> 4abutn_c + ala__L_c	agm_c + h2o_c --> ptrc_c + urea_c	akg_c + ptrc_c --> 4abutn_c + glu__L_c
Candidatus_Thioglobus_sp_UWMA_0360
Cycloclasticus_sp_UWMA_0316
Cycloclasticus_sp_UWMA_0335
Cytophagales_bacterium_UWMA_0338
Dehalococcoidia_bacterium_UWMA_0267	AGMtex
	Agmatine transport via diffusion (extracellular to periplasm)
	agm_e <=> agm_p
Dehalococcoidia_bacterium_UWMA_0331
Dehalococcoidia_bacterium_UWMA_0337
Dehalococcoidia_bacterium_UWMA_0354
Flavobacteriaceae_bacterium_UWMA_0314
Flavobacteriaceae_bacterium_UWMA_0351
Flavobacteriales_bacterium_UWMA_0274
Flavobacteriales_bacterium_UWMA_0277
Flavobacteriales_bacterium_UWMA_0289
Fuerstia_sp_UWMA_0333
Gammaproteobacteria_bacterium_UWMA_0258	AGMDA	AGMtex	ARGAGMt7pp	AGMPTRCtpp	AGMT	CBPAH
	Agmatine/putrescine antiporter (periplasm)	Agmatinase	N-carbamoylputrescine amidohydrolase	Agmatine transport via diffusion (extracellular to periplasm)	Agmatine deaminase	Arginine/agmatine antiport (periplasm)
	agm_e <=> agm_p	agm_c + arg__L_p <=> agm_p + arg__L_c	agm_c + h2o_c --> ptrc_c + urea_c	Ncbmpts_c + 2.0 h2o_c + h_c --> hco3_c + nh4_c + ptrc_c	agm_c + h2o_c --> Ncbmpts_c + nh4_c	agm_p + ptrc_c <=> agm_c + ptrc_p
Gammaproteobacteria_bacterium_UWMA_0260
Gammaproteobacteria_bacterium_UWMA_0261
Gammaproteobacteria_bacterium_UWMA_0273	AGMtex
	Agmatine transport via diffusion (extracellular to periplasm)
	agm_e <=> agm_p
Gammaproteobacteria_bacterium_UWMA_0278	AGMtex
	Agmatine transport via diffusion (extracellular to periplasm)
	agm_e <=> agm_p
Gammaproteobacteria_bacterium_UWMA_0281
Gammaproteobacteria_bacterium_UWMA_0282	ARGAGMt7pp	AGMtex	AGMT
	Agmatine transport via diffusion (extracellular to periplasm)	Arginine/agmatine antiport (periplasm)	Agmatinase
	agm_c + h2o_c --> ptrc_c + urea_c	agm_c + arg__L_p <=> agm_p + arg__L_c	agm_e <=> agm_p
Gammaproteobacteria_bacterium_UWMA_0291	ARGAGMt7pp	AGMtex
	Agmatine transport via diffusion (extracellular to periplasm)	Arginine/agmatine antiport (periplasm)
	agm_c + arg__L_p <=> agm_p + arg__L_c	agm_e <=> agm_p
Gammaproteobacteria_bacterium_UWMA_0299
Gammaproteobacteria_bacterium_UWMA_0301
Gammaproteobacteria_bacterium_UWMA_0302
Gammaproteobacteria_bacterium_UWMA_0343	AGMDA	AGMtex	PTRCTA2	ARGAGMt7pp	PTRCTA	CBPAH
	Putrescine Transaminase pyruvate	Agmatine transport via diffusion (extracellular to periplasm)	N-carbamoylputrescine amidohydrolase	Putrescine Transaminase	Agmatine deaminase	Arginine/agmatine antiport (periplasm)
	agm_e <=> agm_p	agm_c + arg__L_p <=> agm_p + arg__L_c	ptrc_c + pyr_c --> 4abutn_c + ala__L_c	Ncbmpts_c + 2.0 h2o_c + h_c --> hco3_c + nh4_c + ptrc_c	agm_c + h2o_c --> Ncbmpts_c + nh4_c	akg_c + ptrc_c --> 4abutn_c + glu__L_c
Gemmatimonadetes_bacterium_UWMA_0296
Gemmatimonadetes_bacterium_UWMA_0308	AGMtex	AGMPTRCtpp
	Agmatine/putrescine antiporter (periplasm)	Agmatine transport via diffusion (extracellular to periplasm)
	agm_p + ptrc_c <=> agm_c + ptrc_p	agm_e <=> agm_p
Gemmatimonadetes_bacterium_UWMA_0334	ARGAGMt7pp	AGMtex	AGMDA	CBPAH
	Agmatine deaminase	N-carbamoylputrescine amidohydrolase	Agmatine transport via diffusion (extracellular to periplasm)	Arginine/agmatine antiport (periplasm)
	Ncbmpts_c + 2.0 h2o_c + h_c --> hco3_c + nh4_c + ptrc_c	agm_c + arg__L_p <=> agm_p + arg__L_c	agm_e <=> agm_p	agm_c + h2o_c --> Ncbmpts_c + nh4_c
Gemmatimonadetes_bacterium_UWMA_0339
Henriciella_sp_UWMA_0297
Marine_Group_III_euryarchaeote_UWMA_0284
Marine_Group_III_euryarchaeote_UWMA_0340	ARGAGMt7pp	AGMtex	AGMT
	Agmatine transport via diffusion (extracellular to periplasm)	Arginine/agmatine antiport (periplasm)	Agmatinase
	agm_c + h2o_c --> ptrc_c + urea_c	agm_c + arg__L_p <=> agm_p + arg__L_c	agm_e <=> agm_p
Marine_Group_II_euryarchaeote_UWMA_0266	AGMtex
	Agmatine transport via diffusion (extracellular to periplasm)
	agm_e <=> agm_p
Marine_Group_II_euryarchaeote_UWMA_0275	ARGAGMt7pp	AGMtex
	Agmatine transport via diffusion (extracellular to periplasm)	Arginine/agmatine antiport (periplasm)
	agm_c + arg__L_p <=> agm_p + arg__L_c	agm_e <=> agm_p
Marine_Group_II_euryarchaeote_UWMA_0279	AGMtex	AGMT	AGMPTRCtpp
	Agmatine/putrescine antiporter (periplasm)	Agmatinase	Agmatine transport via diffusion (extracellular to periplasm)
	agm_p + ptrc_c <=> agm_c + ptrc_p	agm_c + h2o_c --> ptrc_c + urea_c	agm_e <=> agm_p
Marine_Group_II_euryarchaeote_UWMA_0283	ARGAGMt7pp	AGMtex	AGMT
	Agmatine transport via diffusion (extracellular to periplasm)	Arginine/agmatine antiport (periplasm)	Agmatinase
	agm_c + h2o_c --> ptrc_c + urea_c	agm_c + arg__L_p <=> agm_p + arg__L_c	agm_e <=> agm_p
Marine_Group_II_euryarchaeote_UWMA_0323
Marine_Group_II_euryarchaeote_UWMA_0328	AGMtex
	Agmatine transport via diffusion (extracellular to periplasm)
	agm_e <=> agm_p
Marine_Group_II_euryarchaeote_UWMA_0344	AGMtex
	Agmatine transport via diffusion (extracellular to periplasm)
	agm_e <=> agm_p
Marine_Group_II_euryarchaeote_UWMA_0350	AGMtex
	Agmatine transport via diffusion (extracellular to periplasm)
	agm_e <=> agm_p
Marine_Group_II_euryarchaeote_UWMA_0352	AGMtex	AGMT	AGMPTRCtpp
	Agmatine/putrescine antiporter (periplasm)	Agmatinase	Agmatine transport via diffusion (extracellular to periplasm)
	agm_p + ptrc_c <=> agm_c + ptrc_p	agm_c + h2o_c --> ptrc_c + urea_c	agm_e <=> agm_p
Marine_Group_II_euryarchaeote_UWMA_0357
Methylococcaceae_bacterium_UWMA_0327	ARGAGMt7pp	AGMtex	AGMT
	Agmatine transport via diffusion (extracellular to periplasm)	Arginine/agmatine antiport (periplasm)	Agmatinase
	agm_c + h2o_c --> ptrc_c + urea_c	agm_c + arg__L_p <=> agm_p + arg__L_c	agm_e <=> agm_p
Methylococcaceae_bacterium_UWMA_0348	AGMtex
	Agmatine transport via diffusion (extracellular to periplasm)
	agm_e <=> agm_p
Methylophilaceae_bacterium_UWMA_0326
Methyloprofundus_sp_UWMA_0312
Micavibrio_sp_UWMA_0310	AGMtex	AGMT	AGMPTRCtpp
	Agmatine/putrescine antiporter (periplasm)	Agmatinase	Agmatine transport via diffusion (extracellular to periplasm)
	agm_p + ptrc_c <=> agm_c + ptrc_p	agm_c + h2o_c --> ptrc_c + urea_c	agm_e <=> agm_p
Microbacterium_sp_UWMA_0270	AGMtex	AGMT	AGMPTRCtpp
	Agmatine/putrescine antiporter (periplasm)	Agmatinase	Agmatine transport via diffusion (extracellular to periplasm)
	agm_p + ptrc_c <=> agm_c + ptrc_p	agm_c + h2o_c --> ptrc_c + urea_c	agm_e <=> agm_p
Myxococcales_bacterium_UWMA_0315
Myxococcales_bacterium_UWMA_0324
Myxococcales_bacterium_UWMA_0330
Myxococcales_bacterium_UWMA_0336
Nitrosopumilus_sp_UWMA_0263
Nitrospinaceae_bacterium_UWMA_0262
Nitrospinaceae_bacterium_UWMA_0271
Nitrospinaceae_bacterium_UWMA_0356
Nitrospira_sp_UWMA_0268
Oceanospirillaceae_bacterium_UWMA_0280	AGMtex
	Agmatine transport via diffusion (extracellular to periplasm)
	agm_e <=> agm_p
Planctomycetaceae_bacterium_UWMA_0346
Planctomycetes_bacterium_UWMA_0265
Planctomycetes_bacterium_UWMA_0276	AGMtex	AGMT	AGMPTRCtpp
	Agmatine/putrescine antiporter (periplasm)	Agmatinase	Agmatine transport via diffusion (extracellular to periplasm)
	agm_p + ptrc_c <=> agm_c + ptrc_p	agm_c + h2o_c --> ptrc_c + urea_c	agm_e <=> agm_p
Planctomycetes_bacterium_UWMA_0294
Planctomycetes_bacterium_UWMA_0329	AGMtex	AGMPTRCtpp
	Agmatine/putrescine antiporter (periplasm)	Agmatine transport via diffusion (extracellular to periplasm)
	agm_p + ptrc_c <=> agm_c + ptrc_p	agm_e <=> agm_p
Planctomycetes_bacterium_UWMA_0345
Porticoccaceae_bacterium_UWMA_0313	AGMtex	ARGAGMt7pp	AGMPTRCtpp	AGMT
	Agmatine/putrescine antiporter (periplasm)	Agmatine transport via diffusion (extracellular to periplasm)	Arginine/agmatine antiport (periplasm)	Agmatinase
	agm_p + ptrc_c <=> agm_c + ptrc_p	agm_c + h2o_c --> ptrc_c + urea_c	agm_c + arg__L_p <=> agm_p + arg__L_c	agm_e <=> agm_p
Rhodospirillales_bacterium_UWMA_0295	AGMtex	AGMDA	AGMPTRCtpp	CBPAH
	Agmatine/putrescine antiporter (periplasm)	Agmatine deaminase	N-carbamoylputrescine amidohydrolase	Agmatine transport via diffusion (extracellular to periplasm)
	agm_p + ptrc_c <=> agm_c + ptrc_p	Ncbmpts_c + 2.0 h2o_c + h_c --> hco3_c + nh4_c + ptrc_c	agm_e <=> agm_p	agm_c + h2o_c --> Ncbmpts_c + nh4_c
Sneathiellales_bacterium_UWMA_0353
Sulfitobacter_sp_UWMA_0305
Thiotrichaceae_bacterium_UWMA_0311
Verrucomicrobiales_bacterium_UWMA_0292
Verrucomicrobiales_bacterium_UWMA_0320
Verrucomicrobiales_bacterium_UWMA_0332
candidate_division_UBP10_bacterium_UWMA_0304
candidate_division_Zixibacteria_bacterium_UWMA_0288
