# Supplementary material for: Metagenome-based metabolic modelling predicts unique microbial interactions in deep-sea hydrothermal plume microbiomes
Source: ISME Commun. 2023 Apr 29;3:42. doi: 10.1038/s43705-023-00242-8 (PMC10148797; doi:10.1038/s43705-023-00242-8)
Supplement: Supplementary file 14 — Supplementary File S13 [file 43705_2023_242_MOESM14_ESM.zip › clusterKO_individual_clusters_allmedia_ce/data_analysis/relieved_rxns_68_exc_mets.csv]

	0
Acidimicrobiia_bacterium_UWMA_0264.xml,AGMDA.xml	agm_e
Acidimicrobiia_bacterium_UWMA_0303.xml,AGMDA.xml	agm_e
Acidimicrobiia_bacterium_UWMA_0319.xml,AGMtex.xml	agm_e
Candidatus_Handelsmanbacteria_bacterium_UWMA_0286.xml,AGMtex.xml	agm_e
Candidatus_Lambdaproteobacteria_bacterium_UWMA_0318.xml,AGMtex.xml	agm_e
Candidatus_Pelagibacter_sp_UWMA_0307.xml,AGMtex.xml	agm_e
Candidatus_Thioglobus_sp_UWMA_0259.xml,AGMtex.xml	agm_e
Candidatus_Thioglobus_sp_UWMA_0322.xml,AGMtex.xml	agm_e
Candidatus_Thioglobus_sp_UWMA_0342.xml,AGMtex.xml	agm_e
Dehalococcoidia_bacterium_UWMA_0267.xml,AGMtex.xml	agm_e
Gammaproteobacteria_bacterium_UWMA_0258.xml,AGMDA.xml	agm_e
Gammaproteobacteria_bacterium_UWMA_0273.xml,AGMtex.xml	agm_e
Gammaproteobacteria_bacterium_UWMA_0278.xml,AGMtex.xml	agm_e
Gammaproteobacteria_bacterium_UWMA_0282.xml,ARGAGMt7pp.xml	agm_e
Gammaproteobacteria_bacterium_UWMA_0291.xml,ARGAGMt7pp.xml	agm_e
Gammaproteobacteria_bacterium_UWMA_0343.xml,AGMDA.xml	agm_e
Gemmatimonadetes_bacterium_UWMA_0308.xml,AGMtex.xml	agm_e
Gemmatimonadetes_bacterium_UWMA_0334.xml,ARGAGMt7pp.xml	agm_e
Marine_Group_III_euryarchaeote_UWMA_0340.xml,ARGAGMt7pp.xml	agm_e
Marine_Group_II_euryarchaeote_UWMA_0266.xml,AGMtex.xml	agm_e
Marine_Group_II_euryarchaeote_UWMA_0275.xml,ARGAGMt7pp.xml	agm_e
Marine_Group_II_euryarchaeote_UWMA_0279.xml,AGMtex.xml	agm_e
Marine_Group_II_euryarchaeote_UWMA_0283.xml,ARGAGMt7pp.xml	agm_e
Marine_Group_II_euryarchaeote_UWMA_0328.xml,AGMtex.xml	agm_e
Marine_Group_II_euryarchaeote_UWMA_0344.xml,AGMtex.xml	agm_e
Marine_Group_II_euryarchaeote_UWMA_0350.xml,AGMtex.xml	agm_e
Marine_Group_II_euryarchaeote_UWMA_0352.xml,AGMtex.xml	agm_e
Methylococcaceae_bacterium_UWMA_0327.xml,ARGAGMt7pp.xml	agm_e
Methylococcaceae_bacterium_UWMA_0348.xml,AGMtex.xml	agm_e
Micavibrio_sp_UWMA_0310.xml,AGMtex.xml	agm_e
Microbacterium_sp_UWMA_0270.xml,AGMtex.xml	agm_e
Oceanospirillaceae_bacterium_UWMA_0280.xml,AGMtex.xml	agm_e
Planctomycetes_bacterium_UWMA_0276.xml,AGMtex.xml	agm_e
Planctomycetes_bacterium_UWMA_0329.xml,AGMtex.xml	agm_e
Porticoccaceae_bacterium_UWMA_0313.xml,AGMtex.xml	agm_e
Rhodospirillales_bacterium_UWMA_0295.xml,AGMtex.xml	agm_e
