# Supplementary material for: Metagenome-based metabolic modelling predicts unique microbial interactions in deep-sea hydrothermal plume microbiomes
Source: ISME Commun. 2023 Apr 29;3:42. doi: 10.1038/s43705-023-00242-8 (PMC10148797; doi:10.1038/s43705-023-00242-8)
Supplement: Supplementary file 14 — Supplementary File S13 [file 43705_2023_242_MOESM14_ESM.zip › clusterKO_individual_clusters_allmedia_ce/data_analysis/relieved_rxns_83.tsv]

acceptor	relieved reactions
Acidimicrobiia_bacterium_UWMA_0264	RIBt	RIBtex
	Ribose transport via diffusion (extracellular to periplasm)	D-ribose transport via diffusion
	rib__D_e <=> rib__D_p	rib__D_e <=> rib__D_c
Acidimicrobiia_bacterium_UWMA_0303	RIBtex
	Ribose transport via diffusion (extracellular to periplasm)
	rib__D_e <=> rib__D_p
Acidimicrobiia_bacterium_UWMA_0319	RIBtex
	Ribose transport via diffusion (extracellular to periplasm)
	rib__D_e <=> rib__D_p
Acidobacteria_bacterium_UWMA_0355
Alphaproteobacteria_bacterium_UWMA_0321	RIBtex
	Ribose transport via diffusion (extracellular to periplasm)
	rib__D_e <=> rib__D_p
Bacteroidetes_bacterium_UWMA_0293	RIBtex
	Ribose transport via diffusion (extracellular to periplasm)
	rib__D_e <=> rib__D_p
Bacteroidetes_bacterium_UWMA_0358	RIBt	RIBtex
	Ribose transport via diffusion (extracellular to periplasm)	D-ribose transport via diffusion
	rib__D_e <=> rib__D_p	rib__D_e <=> rib__D_c
Candidatus_Handelsmanbacteria_bacterium_UWMA_0286	RIBtex	DARBtex
	D-arabinose transport via diffusion (extracellular to periplasm)	Ribose transport via diffusion (extracellular to periplasm)
	rib__D_e <=> rib__D_p	arab__D_e <=> arab__D_p
Candidatus_Handelsmanbacteria_bacterium_UWMA_0300	RIBtex
	Ribose transport via diffusion (extracellular to periplasm)
	rib__D_e <=> rib__D_p
Candidatus_Lambdaproteobacteria_bacterium_UWMA_0298	RIBtex
	Ribose transport via diffusion (extracellular to periplasm)
	rib__D_e <=> rib__D_p
Candidatus_Lambdaproteobacteria_bacterium_UWMA_0318	RIBtex
	Ribose transport via diffusion (extracellular to periplasm)
	rib__D_e <=> rib__D_p
Candidatus_Marinimicrobia_bacterium_UWMA_0285	DHAt	MGSA	QULNS	DHAPtr	ALKP
	Alkaline phosphatase	Quinolinate synthase	Methylglyoxal synthase	Dihydroxyacetone transport via facilitated diffusion	Transport of Dihydroxyacetone Phosphate
	dhap_c + iasp_c --> 2.0 h2o_c + pi_c + quln_c	dhap_e <=> dhap_c	dhap_c + h2o_c --> dha_c + pi_c	dhap_c --> mthgxl_c + pi_c	dha_e <=> dha_c
Candidatus_Marinimicrobia_bacterium_UWMA_0306	RIBtex
	Ribose transport via diffusion (extracellular to periplasm)
	rib__D_e <=> rib__D_p
Candidatus_Marinimicrobia_bacterium_UWMA_0309
Candidatus_Marinimicrobia_bacterium_UWMA_0347
Candidatus_Nitrosopelagicus_sp_UWMA_0359	ALKP	DHAPtr
	Alkaline phosphatase	Transport of Dihydroxyacetone Phosphate
	dhap_e <=> dhap_c	dhap_c + h2o_c --> dha_c + pi_c
Candidatus_Pacearchaeota_archaeon_UWMA_0287
Candidatus_Pelagibacter_sp_UWMA_0307	RIBt
	D-ribose transport via diffusion
	rib__D_e <=> rib__D_c
Candidatus_Thioglobus_sp_UWMA_0259	RIBtex
	Ribose transport via diffusion (extracellular to periplasm)
	rib__D_e <=> rib__D_p
Candidatus_Thioglobus_sp_UWMA_0272
Candidatus_Thioglobus_sp_UWMA_0322
Candidatus_Thioglobus_sp_UWMA_0342	DHAt	RIBtex
	Ribose transport via diffusion (extracellular to periplasm)	Dihydroxyacetone transport via facilitated diffusion
	rib__D_e <=> rib__D_p	dha_e <=> dha_c
Candidatus_Thioglobus_sp_UWMA_0360
Cycloclasticus_sp_UWMA_0316	RIBt
	D-ribose transport via diffusion
	rib__D_e <=> rib__D_c
Cycloclasticus_sp_UWMA_0335
Cytophagales_bacterium_UWMA_0338	DHAt
	Dihydroxyacetone transport via facilitated diffusion
	dha_e <=> dha_c
Dehalococcoidia_bacterium_UWMA_0267	ARAB_Dt	RIBtex
	D arabinose reversible transport	Ribose transport via diffusion (extracellular to periplasm)
	arab__D_e <=> arab__D_c	rib__D_e <=> rib__D_p
Dehalococcoidia_bacterium_UWMA_0331	RIBtex
	Ribose transport via diffusion (extracellular to periplasm)
	rib__D_e <=> rib__D_p
Dehalococcoidia_bacterium_UWMA_0337	RIBtex
	Ribose transport via diffusion (extracellular to periplasm)
	rib__D_e <=> rib__D_p
Dehalococcoidia_bacterium_UWMA_0354	RIBtex
	Ribose transport via diffusion (extracellular to periplasm)
	rib__D_e <=> rib__D_p
Flavobacteriaceae_bacterium_UWMA_0314
Flavobacteriaceae_bacterium_UWMA_0351	RIBt	DHAt
	D-ribose transport via diffusion	Dihydroxyacetone transport via facilitated diffusion
	rib__D_e <=> rib__D_c	dha_e <=> dha_c
Flavobacteriales_bacterium_UWMA_0274
Flavobacteriales_bacterium_UWMA_0277	RIBtex
	Ribose transport via diffusion (extracellular to periplasm)
	rib__D_e <=> rib__D_p
Flavobacteriales_bacterium_UWMA_0289
Fuerstia_sp_UWMA_0333	RIBtex
	Ribose transport via diffusion (extracellular to periplasm)
	rib__D_e <=> rib__D_p
Gammaproteobacteria_bacterium_UWMA_0258	DARBtex
	D-arabinose transport via diffusion (extracellular to periplasm)
	arab__D_e <=> arab__D_p
Gammaproteobacteria_bacterium_UWMA_0260	DHAt	RIBtex
	Ribose transport via diffusion (extracellular to periplasm)	Dihydroxyacetone transport via facilitated diffusion
	rib__D_e <=> rib__D_p	dha_e <=> dha_c
Gammaproteobacteria_bacterium_UWMA_0261	RIBt2
	Ribose transport in via proton symporter
	h_e + rib__D_e --> h_c + rib__D_c
Gammaproteobacteria_bacterium_UWMA_0273	DHAt	RIBtex
	Ribose transport via diffusion (extracellular to periplasm)	Dihydroxyacetone transport via facilitated diffusion
	rib__D_e <=> rib__D_p	dha_e <=> dha_c
Gammaproteobacteria_bacterium_UWMA_0278	RIBtex
	Ribose transport via diffusion (extracellular to periplasm)
	rib__D_e <=> rib__D_p
Gammaproteobacteria_bacterium_UWMA_0281	DHAt
	Dihydroxyacetone transport via facilitated diffusion
	dha_e <=> dha_c
Gammaproteobacteria_bacterium_UWMA_0282	DARBtex
	D-arabinose transport via diffusion (extracellular to periplasm)
	arab__D_e <=> arab__D_p
Gammaproteobacteria_bacterium_UWMA_0291	RIBtex
	Ribose transport via diffusion (extracellular to periplasm)
	rib__D_e <=> rib__D_p
Gammaproteobacteria_bacterium_UWMA_0299
Gammaproteobacteria_bacterium_UWMA_0301	DHAt	RIBtex
	Ribose transport via diffusion (extracellular to periplasm)	Dihydroxyacetone transport via facilitated diffusion
	rib__D_e <=> rib__D_p	dha_e <=> dha_c
Gammaproteobacteria_bacterium_UWMA_0302	RIBtex
	Ribose transport via diffusion (extracellular to periplasm)
	rib__D_e <=> rib__D_p
Gammaproteobacteria_bacterium_UWMA_0343	RIBt
	D-ribose transport via diffusion
	rib__D_e <=> rib__D_c
Gemmatimonadetes_bacterium_UWMA_0296	RIBtex	DARBtex
	D-arabinose transport via diffusion (extracellular to periplasm)	Ribose transport via diffusion (extracellular to periplasm)
	rib__D_e <=> rib__D_p	arab__D_e <=> arab__D_p
Gemmatimonadetes_bacterium_UWMA_0308	RIBtex
	Ribose transport via diffusion (extracellular to periplasm)
	rib__D_e <=> rib__D_p
Gemmatimonadetes_bacterium_UWMA_0334	RIBtex
	Ribose transport via diffusion (extracellular to periplasm)
	rib__D_e <=> rib__D_p
Gemmatimonadetes_bacterium_UWMA_0339	RIBtex
	Ribose transport via diffusion (extracellular to periplasm)
	rib__D_e <=> rib__D_p
Henriciella_sp_UWMA_0297	RIBtex
	Ribose transport via diffusion (extracellular to periplasm)
	rib__D_e <=> rib__D_p
Marine_Group_III_euryarchaeote_UWMA_0340	DHAPtr	MGSA	TPI	DXPS
	Methylglyoxal synthase	1-deoxy-D-xylulose 5-phosphate synthase	Transport of Dihydroxyacetone Phosphate	Triose-phosphate isomerase
	dhap_e <=> dhap_c	g3p_c + h_c + pyr_c --> co2_c + dxyl5p_c	dhap_c <=> g3p_c	dhap_c --> mthgxl_c + pi_c
Marine_Group_II_euryarchaeote_UWMA_0266
Marine_Group_II_euryarchaeote_UWMA_0275	RIBt
	D-ribose transport via diffusion
	rib__D_e <=> rib__D_c
Marine_Group_II_euryarchaeote_UWMA_0279	RIBt
	D-ribose transport via diffusion
	rib__D_e <=> rib__D_c
Marine_Group_II_euryarchaeote_UWMA_0283
Marine_Group_II_euryarchaeote_UWMA_0323	RIBt	DHAt
	D-ribose transport via diffusion	Dihydroxyacetone transport via facilitated diffusion
	rib__D_e <=> rib__D_c	dha_e <=> dha_c
Marine_Group_II_euryarchaeote_UWMA_0328	RIBt
	D-ribose transport via diffusion
	rib__D_e <=> rib__D_c
Marine_Group_II_euryarchaeote_UWMA_0344	RIBt
	D-ribose transport via diffusion
	rib__D_e <=> rib__D_c
Marine_Group_II_euryarchaeote_UWMA_0350	RIBtex
	Ribose transport via diffusion (extracellular to periplasm)
	rib__D_e <=> rib__D_p
Marine_Group_II_euryarchaeote_UWMA_0352	DHAt
	Dihydroxyacetone transport via facilitated diffusion
	dha_e <=> dha_c
Marine_Group_II_euryarchaeote_UWMA_0357
Methylococcaceae_bacterium_UWMA_0325	RIBtex
	Ribose transport via diffusion (extracellular to periplasm)
	rib__D_e <=> rib__D_p
Methylococcaceae_bacterium_UWMA_0327
Methylococcaceae_bacterium_UWMA_0348	RIBtex
	Ribose transport via diffusion (extracellular to periplasm)
	rib__D_e <=> rib__D_p
Methylophilaceae_bacterium_UWMA_0326
Methyloprofundus_sp_UWMA_0312	RIBt	RIBtex
	Ribose transport via diffusion (extracellular to periplasm)	D-ribose transport via diffusion
	rib__D_e <=> rib__D_p	rib__D_e <=> rib__D_c
Micavibrio_sp_UWMA_0310	RIBt2
	Ribose transport in via proton symporter
	h_e + rib__D_e --> h_c + rib__D_c
Microbacterium_sp_UWMA_0270	RIBtex
	Ribose transport via diffusion (extracellular to periplasm)
	rib__D_e <=> rib__D_p
Myxococcales_bacterium_UWMA_0315
Myxococcales_bacterium_UWMA_0324	ARAB_Dt
	D arabinose reversible transport
	arab__D_e <=> arab__D_c
Myxococcales_bacterium_UWMA_0330	RIBtex
	Ribose transport via diffusion (extracellular to periplasm)
	rib__D_e <=> rib__D_p
Myxococcales_bacterium_UWMA_0336	DHAt
	Dihydroxyacetone transport via facilitated diffusion
	dha_e <=> dha_c
Nitrosopumilus_sp_UWMA_0263	ARAB_Dt	RIBt2
	D arabinose reversible transport	Ribose transport in via proton symporter
	arab__D_e <=> arab__D_c	h_e + rib__D_e --> h_c + rib__D_c
Nitrospinaceae_bacterium_UWMA_0262	RIBtex
	Ribose transport via diffusion (extracellular to periplasm)
	rib__D_e <=> rib__D_p
Nitrospinaceae_bacterium_UWMA_0271
Nitrospinaceae_bacterium_UWMA_0356	RIBt	DHAt
	D-ribose transport via diffusion	Dihydroxyacetone transport via facilitated diffusion
	rib__D_e <=> rib__D_c	dha_e <=> dha_c
Nitrospira_sp_UWMA_0268
Oceanospirillaceae_bacterium_UWMA_0280	RIBtex
	Ribose transport via diffusion (extracellular to periplasm)
	rib__D_e <=> rib__D_p
Planctomycetaceae_bacterium_UWMA_0346	RIBtex
	Ribose transport via diffusion (extracellular to periplasm)
	rib__D_e <=> rib__D_p
Planctomycetes_bacterium_UWMA_0265	RIBtex	DARBtex
	D-arabinose transport via diffusion (extracellular to periplasm)	Ribose transport via diffusion (extracellular to periplasm)
	rib__D_e <=> rib__D_p	arab__D_e <=> arab__D_p
Planctomycetes_bacterium_UWMA_0276	RIBtex
	Ribose transport via diffusion (extracellular to periplasm)
	rib__D_e <=> rib__D_p
Planctomycetes_bacterium_UWMA_0294	DHAt
	Dihydroxyacetone transport via facilitated diffusion
	dha_e <=> dha_c
Planctomycetes_bacterium_UWMA_0329	RIBt	RIBtex
	Ribose transport via diffusion (extracellular to periplasm)	D-ribose transport via diffusion
	rib__D_e <=> rib__D_p	rib__D_e <=> rib__D_c
Planctomycetes_bacterium_UWMA_0345
Porticoccaceae_bacterium_UWMA_0313	RIBt
	D-ribose transport via diffusion
	rib__D_e <=> rib__D_c
Rhodospirillales_bacterium_UWMA_0295	RIBtex
	Ribose transport via diffusion (extracellular to periplasm)
	rib__D_e <=> rib__D_p
Sneathiellales_bacterium_UWMA_0353	DHAt	RIBtex
	Ribose transport via diffusion (extracellular to periplasm)	Dihydroxyacetone transport via facilitated diffusion
	rib__D_e <=> rib__D_p	dha_e <=> dha_c
Sulfitobacter_sp_UWMA_0305	RIBtex
	Ribose transport via diffusion (extracellular to periplasm)
	rib__D_e <=> rib__D_p
Thiotrichaceae_bacterium_UWMA_0311
Verrucomicrobiales_bacterium_UWMA_0292	RIBtex
	Ribose transport via diffusion (extracellular to periplasm)
	rib__D_e <=> rib__D_p
Verrucomicrobiales_bacterium_UWMA_0320	RIBtex
	Ribose transport via diffusion (extracellular to periplasm)
	rib__D_e <=> rib__D_p
Verrucomicrobiales_bacterium_UWMA_0332	RIBtex
	Ribose transport via diffusion (extracellular to periplasm)
	rib__D_e <=> rib__D_p
candidate_division_UBP10_bacterium_UWMA_0304	RIBtex
	Ribose transport via diffusion (extracellular to periplasm)
	rib__D_e <=> rib__D_p
candidate_division_Zixibacteria_bacterium_UWMA_0288	RIBtex
	Ribose transport via diffusion (extracellular to periplasm)
	rib__D_e <=> rib__D_p
