# Supplementary material for: Metagenome-based metabolic modelling predicts unique microbial interactions in deep-sea hydrothermal plume microbiomes
Source: ISME Commun. 2023 Apr 29;3:42. doi: 10.1038/s43705-023-00242-8 (PMC10148797; doi:10.1038/s43705-023-00242-8)
Supplement: Supplementary file 14 — Supplementary File S13 [file 43705_2023_242_MOESM14_ESM.zip › clusterKO_individual_clusters_allmedia_ce/higher_order_msi.csv]

all	C_0#Candidatus_Thioglobus_sp_UWMA_0322	0.0
all	C_1#Dehalococcoidia_bacterium_UWMA_0331	0.0
all	C_2#Candidatus_Nitrosopelagicus_sp_UWMA_0359	0.0
all	C_3#Planctomycetes_bacterium_UWMA_0276	5.081559022312998e-05
all	C_4#Planctomycetes_bacterium_UWMA_0329	0.0
all	C_5#Nitrosopumilus_sp_UWMA_0263	0.0
all	C_6#Gammaproteobacteria_bacterium_UWMA_0278	0.0
all	C_7#Methylococcaceae_bacterium_UWMA_0348	0.0
all	C_8#Acidimicrobiia_bacterium_UWMA_0303	0.0
all	C_9#Marine_Group_II_euryarchaeote_UWMA_0323	0.0
all	C_10#Porticoccaceae_bacterium_UWMA_0313	9.33374062382919e-05
all	C_11#Flavobacteriales_bacterium_UWMA_0274	0.0
all	C_12#Planctomycetaceae_bacterium_UWMA_0346	0.0
all	C_13#Candidatus_Lambdaproteobacteria_bacterium_UWMA_0318	0.0
all	C_14#Microbacterium_sp_UWMA_0270	0.0
all	C_15#Oceanospirillaceae_bacterium_UWMA_0280	0.0
all	C_16#Flavobacteriaceae_bacterium_UWMA_0351	0.0
all	C_17#Candidatus_Marinimicrobia_bacterium_UWMA_0347	0.0
all	C_18#Marine_Group_II_euryarchaeote_UWMA_0350	0.0
all	C_19#Gammaproteobacteria_bacterium_UWMA_0343	0.0
all	C_20#Cycloclasticus_sp_UWMA_0335	0.0
all	C_21#Nitrospinaceae_bacterium_UWMA_0271	0.0
all	C_22#Marine_Group_II_euryarchaeote_UWMA_0279	0.0
all	C_23#Candidatus_Marinimicrobia_bacterium_UWMA_0306	0.0
all	C_24#Gammaproteobacteria_bacterium_UWMA_0302	0.0
all	C_25#Flavobacteriales_bacterium_UWMA_0289	0.0
all	C_26#Candidatus_Handelsmanbacteria_bacterium_UWMA_0286	0.0
all	C_27#Gammaproteobacteria_bacterium_UWMA_0281	0.0
all	C_28#Nitrospinaceae_bacterium_UWMA_0356	0.0
all	C_29#Henriciella_sp_UWMA_0297	0.0
all	C_30#Gemmatimonadetes_bacterium_UWMA_0339	0.0
all	C_31#Flavobacteriaceae_bacterium_UWMA_0314	0.0
all	C_32#Candidatus_Pacearchaeota_archaeon_UWMA_0287	0.0
all	C_33#Myxococcales_bacterium_UWMA_0336	0.0
all	C_34#Candidatus_Lambdaproteobacteria_bacterium_UWMA_0298	0.0
all	C_35#Candidatus_Thioglobus_sp_UWMA_0360	0.0
all	C_36#Myxococcales_bacterium_UWMA_0330	0.0
all	C_37#Candidatus_Marinimicrobia_bacterium_UWMA_0309	0.0
all	C_38#Candidatus_Thioglobus_sp_UWMA_0272	0.0
all	C_39#Nitrospira_sp_UWMA_0268	0.0
all	C_40#Thiotrichaceae_bacterium_UWMA_0311	0.0
all	C_41#Marine_Group_II_euryarchaeote_UWMA_0275	0.0
all	C_42#Methylococcaceae_bacterium_UWMA_0327	0.0
all	C_43#Verrucomicrobiales_bacterium_UWMA_0320	0.0
all	C_44#Rhodospirillales_bacterium_UWMA_0295	0.0
all	C_45#Acidobacteria_bacterium_UWMA_0355	0.0
all	C_46#Sneathiellales_bacterium_UWMA_0353	0.0
all	C_47#Nitrospinaceae_bacterium_UWMA_0262	0.0
all	C_48#Cytophagales_bacterium_UWMA_0338	0.0
all	C_49#Bacteroidetes_bacterium_UWMA_0293	0.0
all	C_50#Gammaproteobacteria_bacterium_UWMA_0261	0.0
all	C_51#Methylophilaceae_bacterium_UWMA_0326	0.0
all	C_52#Marine_Group_III_euryarchaeote_UWMA_0340	0.0
all	C_53#Acidimicrobiia_bacterium_UWMA_0264	0.0
all	C_54#Dehalococcoidia_bacterium_UWMA_0354	0.0
all	C_55#Planctomycetes_bacterium_UWMA_0345	0.0
all	C_56#Gammaproteobacteria_bacterium_UWMA_0299	0.0
all	C_57#Gemmatimonadetes_bacterium_UWMA_0334	0.0
all	C_58#Verrucomicrobiales_bacterium_UWMA_0332	0.0
all	C_59#Marine_Group_II_euryarchaeote_UWMA_0266	0.0
all	C_60#Acidimicrobiia_bacterium_UWMA_0319	0.0
all	C_61#candidate_division_UBP10_bacterium_UWMA_0304	0.0
all	C_62#Candidatus_Marinimicrobia_bacterium_UWMA_0285	0.0
all	C_63#Sulfitobacter_sp_UWMA_0305	8.48838788537476e-05
all	C_64#Micavibrio_sp_UWMA_0310	0.0
all	C_65#Gammaproteobacteria_bacterium_UWMA_0301	0.0
all	C_66#Gammaproteobacteria_bacterium_UWMA_0260	0.0
all	C_67#Gemmatimonadetes_bacterium_UWMA_0296	0.0
all	C_68#Methylococcaceae_bacterium_UWMA_0325	0.0004816100986033689
all	C_69#Gammaproteobacteria_bacterium_UWMA_0282	0.0
all	C_70#Cycloclasticus_sp_UWMA_0316	0.0
all	C_71#candidate_division_Zixibacteria_bacterium_UWMA_0288	0.0
all	C_72#Gammaproteobacteria_bacterium_UWMA_0258	0.0
all	C_73#Gammaproteobacteria_bacterium_UWMA_0291	0.0
all	C_74#Marine_Group_II_euryarchaeote_UWMA_0352	0.00013499033975383767
all	C_75#Myxococcales_bacterium_UWMA_0324	0.0
all	C_76#Planctomycetes_bacterium_UWMA_0294	0.0
all	C_77#Myxococcales_bacterium_UWMA_0315	0.0
all	C_78#Verrucomicrobiales_bacterium_UWMA_0292	0.0
all	C_79#Gemmatimonadetes_bacterium_UWMA_0308	0.0
all	C_80#Flavobacteriales_bacterium_UWMA_0277	0.0
all	C_81#Marine_Group_II_euryarchaeote_UWMA_0344	0.0
all	C_82#Candidatus_Pelagibacter_sp_UWMA_0307	0.0
all	C_83#Marine_Group_III_euryarchaeote_UWMA_0284	5.898561593620233e-05
all	C_84#Marine_Group_II_euryarchaeote_UWMA_0283	0.0
all	C_85#Marine_Group_II_euryarchaeote_UWMA_0357	0.0
all	C_86#Candidatus_Handelsmanbacteria_bacterium_UWMA_0300	0.0
all	C_87#Marine_Group_II_euryarchaeote_UWMA_0328	0.0
all	C_88#Candidatus_Thioglobus_sp_UWMA_0259	0.0
all	C_89#Gammaproteobacteria_bacterium_UWMA_0273	0.0
all	C_90#Fuerstia_sp_UWMA_0333	0.0
all	C_91#Bacteroidetes_bacterium_UWMA_0358	0.0
all	C_92#Dehalococcoidia_bacterium_UWMA_0267	0.0
all	C_93#Alphaproteobacteria_bacterium_UWMA_0321	0.0
all	C_94#Candidatus_Thioglobus_sp_UWMA_0342	0.0
all	C_95#Planctomycetes_bacterium_UWMA_0265	0.0
all	C_96#Dehalococcoidia_bacterium_UWMA_0337	0.0
all	C_97#Methyloprofundus_sp_UWMA_0312	0.0
