# Supplementary material for: Metagenome-based metabolic modelling predicts unique microbial interactions in deep-sea hydrothermal plume microbiomes
Source: ISME Commun. 2023 Apr 29;3:42. doi: 10.1038/s43705-023-00242-8 (PMC10148797; doi:10.1038/s43705-023-00242-8)
Supplement: Supplementary file 17 — Supplementary File S16 [file 43705_2023_242_MOESM17_ESM.xlsx]

## Sheet: guaymas_grouping_c23
ind	fullname	taxonomy
A	Acidimicrobiia_bacterium_UWMA_0264	c__Acidimicrobiia
A	Acidimicrobiia_bacterium_UWMA_0303	c__Acidimicrobiia
A	Acidimicrobiia_bacterium_UWMA_0319	c__Acidimicrobiia
O	Microbacterium_sp_UWMA_0270	c__Actinobacteria
C	Alphaproteobacteria_bacterium_UWMA_0321	c__Alphaproteobacteria
J	Candidatus_Pelagibacter_sp_UWMA_0307	c__Alphaproteobacteria
J	Henriciella_sp_UWMA_0297	c__Alphaproteobacteria
N	Micavibrio_sp_UWMA_0310	c__Alphaproteobacteria
C	Rhodospirillales_bacterium_UWMA_0295	c__Alphaproteobacteria
C	Sneathiellales_bacterium_UWMA_0353	c__Alphaproteobacteria
J	Sulfitobacter_sp_UWMA_0305	c__Alphaproteobacteria
E	Bacteroidetes_bacterium_UWMA_0358	c__Bacteroidia
K	Cytophagales_bacterium_UWMA_0338	c__Bacteroidia
E	Flavobacteriaceae_bacterium_UWMA_0314	c__Bacteroidia
E	Flavobacteriaceae_bacterium_UWMA_0351	c__Bacteroidia
E	Flavobacteriales_bacterium_UWMA_0274	c__Bacteroidia
E	Flavobacteriales_bacterium_UWMA_0277	c__Bacteroidia
L	Flavobacteriales_bacterium_UWMA_0289	c__Bacteroidia
F	candidate_division_UBP10_bacterium_UWMA_0304	c__Binatia
K	Dehalococcoidia_bacterium_UWMA_0267	c__Dehalococcoidia
K	Dehalococcoidia_bacterium_UWMA_0331	c__Dehalococcoidia
K	Dehalococcoidia_bacterium_UWMA_0337	c__Dehalococcoidia
E	Dehalococcoidia_bacterium_UWMA_0354	c__Dehalococcoidia
J	Candidatus_Thioglobus_sp_UWMA_0259	c__Gammaproteobacteria
J	Candidatus_Thioglobus_sp_UWMA_0272	c__Gammaproteobacteria
J	Candidatus_Thioglobus_sp_UWMA_0322	c__Gammaproteobacteria
J	Candidatus_Thioglobus_sp_UWMA_0342	c__Gammaproteobacteria
J	Candidatus_Thioglobus_sp_UWMA_0360	c__Gammaproteobacteria
J	Cycloclasticus_sp_UWMA_0316	c__Gammaproteobacteria
E	Cycloclasticus_sp_UWMA_0335	c__Gammaproteobacteria
J	Gammaproteobacteria_bacterium_UWMA_0258	c__Gammaproteobacteria
J	Gammaproteobacteria_bacterium_UWMA_0260	c__Gammaproteobacteria
J	Gammaproteobacteria_bacterium_UWMA_0261	c__Gammaproteobacteria
J	Gammaproteobacteria_bacterium_UWMA_0273	c__Gammaproteobacteria
J	Gammaproteobacteria_bacterium_UWMA_0278	c__Gammaproteobacteria
J	Gammaproteobacteria_bacterium_UWMA_0281	c__Gammaproteobacteria
J	Gammaproteobacteria_bacterium_UWMA_0282	c__Gammaproteobacteria
J	Gammaproteobacteria_bacterium_UWMA_0291	c__Gammaproteobacteria
J	Gammaproteobacteria_bacterium_UWMA_0299	c__Gammaproteobacteria
J	Gammaproteobacteria_bacterium_UWMA_0301	c__Gammaproteobacteria
J	Gammaproteobacteria_bacterium_UWMA_0302	c__Gammaproteobacteria
M	Gammaproteobacteria_bacterium_UWMA_0343	c__Gammaproteobacteria
W	Methylococcaceae_bacterium_UWMA_0325	c__Gammaproteobacteria
W	Methylococcaceae_bacterium_UWMA_0327	c__Gammaproteobacteria
W	Methylococcaceae_bacterium_UWMA_0348	c__Gammaproteobacteria
W	Methylophilaceae_bacterium_UWMA_0326	c__Gammaproteobacteria
C	Methyloprofundus_sp_UWMA_0312	c__Gammaproteobacteria
L	Oceanospirillaceae_bacterium_UWMA_0280	c__Gammaproteobacteria
C	Porticoccaceae_bacterium_UWMA_0313	c__Gammaproteobacteria
T	Thiotrichaceae_bacterium_UWMA_0311	c__Gammaproteobacteria
M	Gemmatimonadetes_bacterium_UWMA_0296	c__Gemmatimonadetes
M	Gemmatimonadetes_bacterium_UWMA_0308	c__Gemmatimonadetes
M	Gemmatimonadetes_bacterium_UWMA_0334	c__Gemmatimonadetes
C	Gemmatimonadetes_bacterium_UWMA_0339	c__Gemmatimonadetes
I	Candidatus_Marinimicrobia_bacterium_UWMA_0285	c__Marinisomatia
I	Candidatus_Marinimicrobia_bacterium_UWMA_0306	c__Marinisomatia
I	Candidatus_Marinimicrobia_bacterium_UWMA_0309	c__Marinisomatia
U	Candidatus_Marinimicrobia_bacterium_UWMA_0347	c__Marinisomatia
C	Candidatus_Pacearchaeota_archaeon_UWMA_0287	c__Nanoarchaeia
V	Candidatus_Nitrosopelagicus_sp_UWMA_0359	c__Nitrososphaeria
P	Nitrosopumilus_sp_UWMA_0263	c__Nitrososphaeria
P	Nitrospinaceae_bacterium_UWMA_0262	c__Nitrospinia
P	Nitrospinaceae_bacterium_UWMA_0271	c__Nitrospinia
Q	Nitrospinaceae_bacterium_UWMA_0356	c__Nitrospinia
J	Nitrospira_sp_UWMA_0268	c__Nitrospiria
J	Fuerstia_sp_UWMA_0333	c__Planctomycetes
R	Planctomycetaceae_bacterium_UWMA_0346	c__Planctomycetes
J	Marine_Group_II_euryarchaeote_UWMA_0266	c__Poseidoniia
J	Marine_Group_II_euryarchaeote_UWMA_0275	c__Poseidoniia
J	Marine_Group_II_euryarchaeote_UWMA_0279	c__Poseidoniia
J	Marine_Group_II_euryarchaeote_UWMA_0283	c__Poseidoniia
W	Marine_Group_II_euryarchaeote_UWMA_0323	c__Poseidoniia
W	Marine_Group_II_euryarchaeote_UWMA_0328	c__Poseidoniia
W	Marine_Group_II_euryarchaeote_UWMA_0344	c__Poseidoniia
W	Marine_Group_II_euryarchaeote_UWMA_0350	c__Poseidoniia
W	Marine_Group_II_euryarchaeote_UWMA_0352	c__Poseidoniia
W	Marine_Group_II_euryarchaeote_UWMA_0357	c__Poseidoniia
W	Marine_Group_III_euryarchaeote_UWMA_0284	c__Poseidoniia
W	Marine_Group_III_euryarchaeote_UWMA_0340	c__Poseidoniia
D	Bacteroidetes_bacterium_UWMA_0293	c__Rhodothermia
H	Candidatus_Lambdaproteobacteria_bacterium_UWMA_0298	c__SAR324
I	Candidatus_Lambdaproteobacteria_bacterium_UWMA_0318	c__SAR324
S	Planctomycetes_bacterium_UWMA_0265	c__UBA1135
R	Planctomycetes_bacterium_UWMA_0294	c__UBA1135
R	Planctomycetes_bacterium_UWMA_0329	c__UBA1135
J	Planctomycetes_bacterium_UWMA_0345	c__UBA1135
G	Candidatus_Handelsmanbacteria_bacterium_UWMA_0286	c__UBA2968
H	Candidatus_Handelsmanbacteria_bacterium_UWMA_0300	c__UBA2968
R	Planctomycetes_bacterium_UWMA_0276	c__UBA8108
O	Myxococcales_bacterium_UWMA_0315	c__UBA9160
O	Myxococcales_bacterium_UWMA_0324	c__UBA9160
O	Myxococcales_bacterium_UWMA_0330	c__UBA9160
U	Myxococcales_bacterium_UWMA_0336	c__UBA9160
X	candidate_division_Zixibacteria_bacterium_UWMA_0288	c__unclassified candidate division Zixibacteria
T	Verrucomicrobiales_bacterium_UWMA_0292	c__Verrucomicrobiae
T	Verrucomicrobiales_bacterium_UWMA_0320	c__Verrucomicrobiae
T	Verrucomicrobiales_bacterium_UWMA_0332	c__Verrucomicrobiae
B	Acidobacteria_bacterium_UWMA_0355	c__Vicinamibacteria

## Sheet: Classes
c__Acidimicrobiia	A
c__Actinobacteria	B
c__Alphaproteobacteria	C
c__Bacteroidia	D
c__Binatia	E
c__Dehalococcoidia	F
c__Gammaproteobacteria	G
c__Gemmatimonadetes	H
c__Marinisomatia	I
c__Nanoarchaeia	J
c__Nitrososphaeria	K
c__Nitrospinia	L
c__Nitrospiria	M
c__Planctomycetes	N
c__Poseidoniia	O
c__Rhodothermia	P
c__SAR324	Q
c__UBA1135	R
c__UBA2968	S
c__UBA8108	T
c__UBA9160	U
c__unclassified candidate division Zixibacteria	V
c__Verrucomicrobiae	W
c__Vicinamibacteria	X
